# Supplementary material for: Ligand-coupled conformational changes in a cyclic nucleotide-gated ion channel revealed by time-resolved transition metal ion FRET
Source: eLife. 2024 Dec 10;13:RP99854. doi: 10.7554/eLife.99854 (PMC11630820; doi:10.7554/eLife.99854)
Supplement: Figure 1—source data 1. [file elife-99854-fig1-data1.xlsx]

## Sheet: Figure1_A
Time, ms	No cNMP												Time, ms	cAMP												Time, ms	cGMP
	-100mV	-80mV	-60mV	-40mV	-20mV	0mV	20mV	40mV	60mV	80mV	100mV			-100mV	-80mV	-60mV	-40mV	-20mV	0mV	20mV	40mV	60mV	80mV	100mV			-100mV	-80mV	-60mV	-40mV	-20mV	0mV	20mV	40mV	60mV	80mV	100mV
0.05	0	0	0	4.6875e-13	1.09375e-12	-3.125e-13	1.875e-12	-3.125e-13	-2.03125e-12	0	0		0.05	-1.375e-11	-1e-11	-7.65625e-12	-8.59375e-12	-1.98437e-11	-1.26562e-11	-1.375e-11	-1.85938e-11	-2.01563e-11	-2.17187e-11	-2.25e-11		0.05	-1.5625e-13	6.25e-13	9.375e-13	1.40625e-12	-1.25e-12	0	-1.25e-12	1.875e-12	0	1.5625e-13	0
0.1	2.5e-12	-1.25e-12	-8.59375e-12	1.25e-12	1.25e-12	0	3.125e-13	1.875e-12	0	-1.875e-12	1.5625e-13		0.1	-1.46875e-11	-1e-11	-6.40625e-12	-9.21875e-12	-1.375e-11	-1.21875e-11	-1.5e-11	-1.6875e-11	-2.10938e-11	-2.0625e-11	-2.23438e-11		0.1	1.5625e-13	1.25e-12	0	1.5625e-13	0	-2.34375e-12	1.71875e-12	3.125e-13	0	1.25e-12	0
0.15	1.25e-12	0	-1.25e-12	1.71875e-12	1.40625e-12	0	1.25e-12	2.5e-12	0	0	1.5625e-13		0.15	-2.23438e-11	-1.04687e-11	-8.75e-12	-1.48437e-11	-1.23437e-11	-1.4375e-11	-1.23437e-11	-1.53125e-11	-2.04688e-11	-2.09375e-11	-2.23438e-11		0.15	1.25e-12	0	-6.25e-13	-6.25e-13	-7.34375e-12	1.09375e-12	1.5625e-12	1.5625e-13	0	1.5625e-13	3.125e-13
0.2	6.25e-13	1.5625e-13	0	-3.125e-13	0	0	1.25e-12	2.34375e-12	-4.6875e-13	-1.25e-12	-4.84375e-12		0.2	-1.42187e-11	-1.15625e-11	-7.5e-12	-9.21875e-12	-1.01563e-11	-1.29688e-11	-1.75e-11	-1.59375e-11	-2.1875e-11	-1.96875e-11	-2.98437e-11		0.2	6.25e-13	0	2.65625e-12	0	1.25e-12	2.03125e-12	0	0	-5e-12	-5.625e-12	0
0.25	1.09375e-12	1.5625e-12	0	-3.125e-13	1.5625e-13	0	1.71875e-12	0	-9.84375e-12	0	-4.6875e-13		0.25	-1.73438e-11	-7.1875e-12	-6.875e-12	-1e-11	-1e-11	-1.39063e-11	-1.67188e-11	-2.35937e-11	-1.95313e-11	-2.125e-11	-2.21875e-11		0.25	1.5625e-13	0	1.5625e-13	1.25e-12	0	1.25e-12	0	0	-1.25e-12	0	-9.375e-13
0.3	0	1.40625e-12	7.8125e-13	2.03125e-12	9.375e-13	-1.5625e-13	0	0	-1.40625e-12	-4.6875e-13	-4.84375e-12		0.3	-1.4375e-11	-8.125e-12	-9.375e-12	-8.59375e-12	-5e-12	-1.5e-11	-1.5e-11	-1.65625e-11	-1.79687e-11	-1.90625e-11	-2.1875e-11		0.3	-1.5625e-13	-4.84375e-12	9.375e-13	1.5625e-12	-1.25e-12	1.5625e-13	-2.65625e-12	-3.59375e-12	2.03125e-12	0	1.5625e-13
0.35	0	-1.5625e-13	1.5625e-13	2.1875e-12	1.5625e-13	0	0	1.40625e-12	-1.09375e-12	-3.125e-13	0		0.35	-1.48437e-11	-7.5e-12	-7.03125e-12	-1.5e-11	-1.23437e-11	-1.5e-11	-1.39063e-11	-1.75e-11	-1.90625e-11	-1.96875e-11	-2.125e-11		0.35	-6.25e-13	0	1.09375e-12	0	6.25e-13	1.5625e-13	1.09375e-12	0	1.25e-12	-1.25e-12	-1.09375e-12
0.4	0	0	2.03125e-12	1.5625e-13	1.5625e-13	-1.5625e-13	0	6.25e-13	0	0	0		0.4	-1.5625e-11	-8.75e-12	-9.84375e-12	-9.0625e-12	-1.375e-11	-1.48437e-11	-1.39063e-11	-2.48438e-11	-2.01563e-11	-1.89062e-11	-2.10938e-11		0.4	0	0	1.25e-12	0	-4.84375e-12	9.375e-13	2.03125e-12	0	-1.5625e-13	1.5625e-13	0
0.45	0	0	2.34375e-12	2.34375e-12	9.375e-13	0	-4.6875e-13	1.5625e-13	0	0	1.5625e-13		0.45	-1.28125e-11	-9.84375e-12	-8.28125e-12	-7.5e-12	-1.25e-11	-1.6875e-11	-1.51562e-11	-1.78125e-11	-2.01563e-11	-2.48438e-11	-2.21875e-11		0.45	1.25e-12	2.1875e-12	1.5625e-13	0	1.25e-12	0	0	1.5625e-13	0	1.25e-12	-3.125e-13
0.5	0	-2.34375e-12	0	1.25e-12	-1.5625e-13	-6.25e-13	2.65625e-12	1.5625e-13	0	-2.34375e-12	1.5625e-12		0.5	-1.17187e-11	-7.65625e-12	-1.23437e-11	-8.125e-12	-9.84375e-12	-1.98437e-11	-1.75e-11	-1.625e-11	-2.09375e-11	-2.125e-11	-2.25e-11		0.5	0	1.25e-12	1.5625e-13	0	1.5625e-12	1.5625e-13	1.5625e-13	1.09375e-12	0	-6.25e-13	0
0.55	0	-1.5625e-13	-1.5625e-12	1.5625e-13	-2.03125e-12	1.5625e-13	1.5625e-13	-4.6875e-13	0	-1.5625e-12	1.5625e-13		0.55	-1.26562e-11	-6.25e-12	-6.5625e-12	-1e-11	-1.48437e-11	-1.5625e-11	-1.57813e-11	-1.64063e-11	-2e-11	-2.01563e-11	-2.07812e-11		0.55	-2.34375e-12	0	1.5625e-13	0	0	-9.375e-13	4.6875e-13	1.25e-12	0	0	0
0.6	-2.34375e-12	0	-9.21875e-12	2.03125e-12	-1.5625e-13	-1.5625e-13	1.25e-12	0	0	0	-3.75e-12		0.6	-1.34375e-11	-6.09375e-12	-6.875e-12	-6.25e-12	-1.09375e-11	-1.5625e-11	-1.51562e-11	-1.73438e-11	-2.15625e-11	-1.9375e-11	-2.125e-11		0.6	-1.5625e-13	2.34375e-12	0	-1.09375e-12	0	-1.09375e-12	1.5625e-13	0	-4.84375e-12	0	1.5625e-13
0.65	1.5625e-13	0	0	0	-4.84375e-12	1.25e-12	-7.8125e-13	1.5625e-13	-4.53125e-12	0	0		0.65	-1.17187e-11	-1.21875e-11	-8.125e-12	-8.75e-12	-1.04687e-11	-1.39063e-11	-1.60937e-11	-2.73438e-11	-1.875e-11	-1.96875e-11	-2.73438e-11		0.65	9.375e-13	2.34375e-12	6.25e-13	0	0	1.5625e-13	0	0	-4.6875e-13	9.375e-13	2.03125e-12
0.7	-3.59375e-12	-4.6875e-13	-1.5625e-13	1.5625e-13	1.09375e-12	1.5625e-13	0	0	0	-4.84375e-12	-3.59375e-12		0.7	-1.39063e-11	-7.5e-12	-1e-11	-1.15625e-11	-1.04687e-11	-1.375e-11	-1.5625e-11	-2.03125e-11	-2.125e-11	-2.98437e-11	-2.15625e-11		0.7	-9.375e-13	-3.59375e-12	1.5625e-13	0	1.5625e-13	0	0	-3.125e-13	1.40625e-12	1.25e-12	-6.25e-13
0.75	1.09375e-12	-9.375e-13	0	-1.5625e-13	1.5625e-12	3.125e-13	-7.8125e-13	-3.125e-13	1.5625e-13	-1.875e-12	0		0.75	-1.5e-11	-8.28125e-12	-8.75e-12	-7.34375e-12	-1.125e-11	-1.35937e-11	-1.4375e-11	-1.8125e-11	-2.1875e-11	-2e-11	-2.23438e-11		0.75	-1.5625e-12	2.5e-12	2.5e-12	1.5625e-13	-1.25e-12	-1e-11	1.5625e-13	1.5625e-13	1.25e-12	1.25e-12	-8.125e-12
0.8	0	0	1.5625e-13	0	9.375e-13	1.5625e-13	0	0	0	-2.34375e-12	0		0.8	-1.40625e-11	-1.07812e-11	-8.75e-12	-6.09375e-12	-9.84375e-12	-1.35937e-11	-1.75e-11	-1.875e-11	-1.90625e-11	-1.98437e-11	-2.0625e-11		0.8	-1.25e-12	0	1.5625e-13	0	-8.28125e-12	0	3.125e-13	1.25e-12	2.1875e-12	-1.5625e-13	1.5625e-13
0.85	1.25e-12	-6.25e-13	0	-8.75e-12	1.5625e-13	1.5625e-13	1.5625e-13	0	0	0	0		0.85	-1.39063e-11	-9.84375e-12	-7.34375e-12	-7.65625e-12	-1.125e-11	-1.46875e-11	-1.51562e-11	-1.76563e-11	-1.85938e-11	-1.92188e-11	-2.0625e-11		0.85	0	1.25e-12	6.25e-13	0	-3.125e-13	-4.84375e-12	-3.90625e-12	1.5625e-13	1.5625e-13	0	2.34375e-12
0.9	6.25e-13	1.25e-12	1.5625e-13	0	1.5625e-13	6.25e-13	2.65625e-12	1.40625e-12	-1.09375e-12	0	-4.84375e-12		0.9	-1.375e-11	-9.53125e-12	-9.53125e-12	-9.84375e-12	-9.375e-12	-2.23438e-11	-1.5e-11	-1.67188e-11	-1.82813e-11	-2e-11	-2.125e-11		0.9	0	1.71875e-12	0	0	6.25e-13	1.875e-12	2.1875e-12	1.25e-12	1.5625e-13	-6.25e-13	1.25e-12
0.95	-9.84375e-12	-4.6875e-13	1.5625e-13	-3.90625e-12	-9.84375e-12	1.5625e-13	3.125e-13	1.5625e-13	-9.84375e-12	-9.375e-13	1.25e-12		0.95	-1.98437e-11	-8.75e-12	-7.34375e-12	-1.73438e-11	-8.59375e-12	-1.3125e-11	-1.5e-11	-1.75e-11	-1.76563e-11	-2.15625e-11	-2.17187e-11		0.95	0	-9.84375e-12	1.5625e-13	0	1.5625e-13	-1.25e-12	9.375e-13	1.5625e-13	0	1.25e-12	7.8125e-13
1	2.03125e-12	1.5625e-13	1.5625e-13	-1.5625e-13	1.5625e-13	0	-1.875e-12	1.5625e-13	0	-1.5625e-13	6.25e-13		1	-1.4375e-11	-8.125e-12	-8.4375e-12	-8.90625e-12	-9.84375e-12	-1.25e-11	-1.64063e-11	-1.98437e-11	-1.625e-11	-2e-11	-2.125e-11		1	-3.125e-13	1.25e-12	2.03125e-12	6.25e-13	-6.25e-13	0	0	1.5625e-13	0	1.875e-12	1.5625e-13
1.05	2.34375e-12	-6.25e-13	7.8125e-13	1.40625e-12	1.875e-12	1.5625e-12	0	1.25e-12	-6.25e-13	-4.6875e-13	-2.1875e-12		1.05	-1.35937e-11	-7.5e-12	-7.5e-12	-1.15625e-11	-1e-11	-1.73438e-11	-1.6875e-11	-1.73438e-11	-1.60937e-11	-1.96875e-11	-2.60938e-11		1.05	7.8125e-13	6.25e-13	1.5625e-13	-1.5625e-13	-6.09375e-12	-8.59375e-12	-6.09375e-12	-6.25e-13	0	1.5625e-13	-2.5e-12
1.1	2.5e-12	1.5625e-13	1.5625e-13	9.375e-13	6.25e-13	1.25e-12	0	1.5625e-13	0	0	-1.09375e-12		1.1	-1.5e-11	-1.07812e-11	-7.34375e-12	-1.0625e-11	-1.01563e-11	-1.375e-11	-1.5e-11	-1.71875e-11	-1.78125e-11	-2e-11	-2.4375e-11		1.1	1.5625e-13	2.5e-12	0	0	0	0	-1.09375e-12	-1.09375e-12	0	2.34375e-12	-2.03125e-12
1.15	1.71875e-12	3.125e-13	1.5625e-13	1.25e-12	7.8125e-13	1.40625e-12	0	0	-4.21875e-12	-4.84375e-12	-8.59375e-12		1.15	-1.53125e-11	-8.28125e-12	-8.75e-12	-9.375e-12	-1.32812e-11	-1.1875e-11	-2.42188e-11	-1.6875e-11	-1.96875e-11	-2.48438e-11	-2.23438e-11		1.15	1.25e-12	2.65625e-12	0	1.5625e-13	1.5625e-13	-1.25e-12	0	0	1.71875e-12	1.5625e-13	-3.125e-13
1.2	1.5625e-13	2.1875e-12	6.25e-13	1.5625e-13	7.8125e-13	0	0	1.5625e-13	0	0	0		1.2	-1.5e-11	-9.6875e-12	-9.53125e-12	-7.34375e-12	-9.84375e-12	-1.125e-11	-1.51562e-11	-1.65625e-11	-2.29688e-11	-2.0625e-11	-2.32813e-11		1.2	1.5625e-13	3.125e-13	1.25e-12	-4.6875e-13	2.34375e-12	0	0	0	-2.34375e-12	1.25e-12	0
1.25	1.875e-12	7.8125e-13	1.25e-12	-4.6875e-13	1.25e-12	1.09375e-12	0	3.125e-13	4.6875e-13	-1.5625e-13	-6.25e-13		1.25	-1.3125e-11	-8.125e-12	-1e-11	-8.125e-12	-1.23437e-11	-1.25e-11	-1.625e-11	-1.98437e-11	-1.95313e-11	-2.07812e-11	-2.25e-11		1.25	1.5625e-13	-1.875e-12	1.09375e-12	-1.25e-12	1.25e-12	0	0	-6.25e-13	-1.40625e-12	-1.09375e-12	3.75e-12
1.3	6.25e-13	-1.875e-12	1.25e-12	0	0	0	-3.28125e-12	9.375e-13	-1.25e-12	-1e-11	1.40625e-12		1.3	-1.29688e-11	-1.5e-11	-9.84375e-12	-9.84375e-12	-1.67188e-11	-1.25e-11	-1.875e-11	-1.6875e-11	-1.96875e-11	-1.4375e-11	-2.07812e-11		1.3	-4.84375e-12	1.875e-12	6.25e-13	1.5625e-13	0	-4.84375e-12	-2.34375e-12	0	0	-2.5e-12	7.8125e-13
1.35	6.25e-13	0	1.5625e-13	-1.71875e-12	2.34375e-12	3.125e-13	1.25e-12	0	-4.6875e-13	0	1.5625e-13		1.35	-1.48437e-11	-9.0625e-12	-7.96875e-12	-1.04687e-11	-1.25e-11	-1.34375e-11	-1.48437e-11	-1.5625e-11	-1.79687e-11	-2.15625e-11	-2.28125e-11		1.35	1.875e-12	1.40625e-12	1.25e-12	-7.8125e-13	-1.09375e-12	0	-4.6875e-13	-4.84375e-12	-3.125e-12	-9.375e-13	0
1.4	9.375e-13	0	2.34375e-12	0	1.5625e-13	1.5625e-13	0	-4.6875e-13	-5.9375e-12	-4.375e-12	1.25e-12		1.4	-1.78125e-11	-8.75e-12	-7.5e-12	-9.6875e-12	-1.125e-11	-1.29688e-11	-1.5e-11	-1.5e-11	-2.14063e-11	-2e-11	-2.40625e-11		1.4	1.5625e-13	2.5e-12	3.125e-13	-2.34375e-12	0	-1.875e-12	0	1.09375e-12	1.5625e-13	0	-3.125e-13
1.45	1.71875e-12	1.25e-12	3.125e-13	-1.5625e-12	1.25e-12	2.5e-12	0	0	-6.25e-13	0	0		1.45	-1.39063e-11	-1.125e-11	-9.84375e-12	-1e-11	-1.0625e-11	-1.48437e-11	-1.75e-11	-1.625e-11	-1.75e-11	-2.98437e-11	-2.125e-11		1.45	1.5625e-12	3.59375e-12	1.09375e-12	0	6.25e-13	0	0	1.5625e-13	-4.6875e-13	0	-1.40625e-12
1.5	1.5625e-13	-2.34375e-12	1.875e-12	0	1.40625e-12	2.34375e-12	0	-2.34375e-12	0	-6.25e-13	2.1875e-12		1.5	-1.3125e-11	-9.375e-12	-8.28125e-12	-8.4375e-12	-9.21875e-12	-1.3125e-11	-1.625e-11	-1.48437e-11	-1.875e-11	-2.125e-11	-2.48438e-11		1.5	1.5625e-13	1.5625e-13	0	0	1.5625e-13	0	1.5625e-13	0	0	0	-9.375e-12
1.55	2.5e-12	1.25e-12	1.40625e-12	1.25e-12	-3.125e-13	2.1875e-12	1.875e-12	0	-1.5625e-13	0	1.5625e-13		1.55	-1.125e-11	-8.75e-12	-7.34375e-12	-7.8125e-12	-1.98437e-11	-1.98437e-11	-1.51562e-11	-1.5e-11	-1.84375e-11	-2.25e-11	-2.375e-11		1.55	3.125e-13	6.25e-13	2.03125e-12	1.5625e-13	0	0	0	0	0	0	0
1.6	1.5625e-13	1.09375e-12	1.71875e-12	1.40625e-12	0	1.25e-12	0	-1.25e-12	6.25e-13	-6.25e-12	1.875e-12		1.6	-1.60937e-11	-8.59375e-12	-7.8125e-12	-1.0625e-11	-1.25e-11	-1.15625e-11	-1.4375e-11	-1.5e-11	-1.95313e-11	-2.01563e-11	-2.125e-11		1.6	2.34375e-12	1.5625e-13	1.875e-12	1.5625e-13	0	0	0	0	1.5625e-13	-9.375e-13	-3.59375e-12
1.65	2.5e-12	1.875e-12	-6.25e-13	1.25e-12	-2.34375e-12	0	7.8125e-13	-1.875e-12	0	1.25e-12	1.5625e-13		1.65	-1.46875e-11	-1.73438e-11	-1e-11	-8.125e-12	-9.375e-12	-1.15625e-11	-1.51562e-11	-1.53125e-11	-2e-11	-2.15625e-11	-2.125e-11		1.65	1.25e-12	2.03125e-12	2.5e-12	1.71875e-12	0	-4.6875e-13	-1.09375e-12	0	-1.25e-12	-6.09375e-12	0
1.7	2.5e-12	1.5625e-12	0	3.125e-13	-1.5625e-13	1.25e-12	1.25e-12	-1.5625e-13	-4.84375e-12	0	-1e-11		1.7	-1.375e-11	-1e-11	-9.0625e-12	-7.34375e-12	-9.84375e-12	-1.375e-11	-2.20313e-11	-1.98437e-11	-2e-11	-2.01563e-11	-2.04688e-11		1.7	1.25e-12	1.25e-12	1.875e-12	1.5625e-13	1.5625e-13	-1.5625e-13	1.5625e-13	0	-4.6875e-13	1.25e-12	0
1.75	2.5e-12	-1.25e-12	0	1.5625e-13	0	1.5625e-13	0	0	-1.09375e-12	-6.25e-13	-6.25e-13		1.75	-1.42187e-11	-9.21875e-12	-6.875e-12	-8.4375e-12	-1.3125e-11	-1.20313e-11	-1.4375e-11	-1.75e-11	-1.75e-11	-2.35937e-11	-2.25e-11		1.75	1.5625e-13	1.875e-12	1.40625e-12	1.25e-12	0	-2.34375e-12	-9.375e-13	0	0	1.5625e-13	0
1.8	1.40625e-12	-1e-11	6.25e-13	-1.25e-12	-1.09375e-12	-9.84375e-12	0	1.5625e-13	-3.125e-13	0	1.25e-12		1.8	-1.17187e-11	-7.03125e-12	-6.09375e-12	-7.5e-12	-1.375e-11	-1.10938e-11	-1.42187e-11	-1.75e-11	-1.75e-11	-2.125e-11	-2.10938e-11		1.8	0	1.5625e-12	9.375e-13	2.5e-12	0	-1.71875e-12	-1.875e-12	-6.09375e-12	0	0	0
1.85	1.875e-12	1.875e-12	7.8125e-13	0	-6.25e-13	1.5625e-13	-1.875e-12	1.5625e-13	-2.96875e-12	0	1.5625e-13		1.85	-1.625e-11	-7.5e-12	-7.5e-12	-7.5e-12	-1.1875e-11	-1.42187e-11	-1.51562e-11	-2.04688e-11	-1.98437e-11	-2e-11	-2.09375e-11		1.85	1.5625e-13	1.40625e-12	-6.25e-13	2.1875e-12	0	0	6.25e-13	0	-1.5625e-13	1.5625e-13	-6.25e-13
1.9	1.25e-12	-3.90625e-12	1.71875e-12	0	-8.59375e-12	2.03125e-12	-1.875e-12	0	0	1.5625e-13	-3.125e-13		1.9	-1.5e-11	-7.5e-12	-9.375e-12	-9.21875e-12	-1.125e-11	-1.21875e-11	-1.48437e-11	-1.8125e-11	-1.98437e-11	-2e-11	-2e-11		1.9	0	3.125e-13	1.5625e-13	0	1.5625e-13	-2.34375e-12	0	3.125e-13	-1.5625e-13	0	-2.1875e-12
1.95	1.5625e-13	1.25e-12	0	0	0	1.875e-12	-1.25e-12	-4.21875e-12	0	-1.25e-12	1.875e-12		1.95	-1.375e-11	-8.4375e-12	-9.375e-12	-7.5e-12	-1.15625e-11	-1.45312e-11	-1.48437e-11	-1.75e-11	-1.9375e-11	-2.0625e-11	-2.48438e-11		1.95	0	-9.84375e-12	1.5625e-13	-1.09375e-12	0	-1.09375e-12	-6.25e-13	1.5625e-13	0	-6.25e-13	-4.84375e-12
2	-4.6875e-13	1.25e-12	1.5625e-13	0	0	1.09375e-12	-6.25e-13	1.875e-12	-7.8125e-13	-4.6875e-13	6.25e-13		2	-1.23437e-11	-9.6875e-12	-8.59375e-12	-9.375e-12	-1.25e-11	-1.17187e-11	-1.5e-11	-1.57813e-11	-2.125e-11	-2.125e-11	-2.0625e-11		2	-3.75e-12	1.5625e-13	2.03125e-12	-1.5625e-12	-1.5625e-13	-6.25e-13	0	0	0	0	1.5625e-13
2.05	1.5625e-13	1.5625e-13	-3.125e-13	0	-1.09375e-12	1.40625e-12	0	1.875e-12	0	-8.59375e-12	-3.125e-13		2.05	-1.53125e-11	-8.59375e-12	-6.875e-12	-9.375e-12	-1.07812e-11	-1.48437e-11	-1.60937e-11	-1.78125e-11	-2e-11	-2.45312e-11	-2.10938e-11		2.05	6.25e-13	1.875e-12	2.96875e-12	0	0	-1.09375e-12	-3.125e-13	-1.09375e-12	-7.96875e-12	0	-3.125e-13
2.1	1.71875e-12	1.5625e-13	0	1.5625e-13	-3.125e-13	9.375e-13	1.25e-12	0	0	0	-1.09375e-12		2.1	-1.5e-11	-6.71875e-12	-6.09375e-12	-7.65625e-12	-1.92188e-11	-2.26562e-11	-1.4375e-11	-1.73438e-11	-2.03125e-11	-2e-11	-2e-11		2.1	-2.96875e-12	0	6.25e-13	0	7.8125e-13	1.5625e-13	0	-1.09375e-12	0	6.25e-13	0
2.15	0	-6.25e-13	1.5625e-13	2.1875e-12	-6.25e-13	1.5625e-13	1.5625e-13	0	3.4375e-12	-2.5e-12	-4.84375e-12		2.15	-1.5e-11	-1e-11	-8.90625e-12	-7.65625e-12	-1.125e-11	-1.39063e-11	-1.32812e-11	-1.875e-11	-1.98437e-11	-2.1875e-11	-2e-11		2.15	0	-2.34375e-12	9.375e-13	0	-1.25e-12	0	0	-7.8125e-13	-1.25e-12	2.03125e-12	0
2.2	1.5625e-13	-3.125e-13	0	-7.34375e-12	-1.875e-12	2.5e-12	1.5625e-13	0	1.5625e-13	-4.6875e-13	0		2.2	-1.34375e-11	-1e-11	-7.5e-12	-7.8125e-12	-1.01563e-11	-1.25e-11	-1.35937e-11	-1.75e-11	-1.98437e-11	-1.98437e-11	-2.0625e-11		2.2	1.5625e-13	-4.6875e-13	1.09375e-12	0	0	-9.375e-13	2.5e-12	-1.5625e-13	0	1.25e-12	-1.25e-12
2.25	6.25e-13	0	1.5625e-13	0	-4.6875e-13	1.5625e-13	9.375e-13	1.40625e-12	-4.6875e-13	0	-4.6875e-13		2.25	-1.34375e-11	-9.375e-12	-9.6875e-12	-1e-11	-1.3125e-11	-1.1875e-11	-1.40625e-11	-1.98437e-11	-1.92188e-11	-1.95313e-11	-2.07812e-11		2.25	1.25e-12	1.09375e-12	1.5625e-13	-9.84375e-12	0	-2.5e-12	-2.1875e-12	-3.125e-13	0	-4.6875e-13	0
2.3	0	-1.71875e-12	-4.84375e-12	-7.8125e-13	0	3.125e-13	1.5625e-13	-1.09375e-12	1.5625e-13	-3.125e-13	0		2.3	-1.5e-11	-9.375e-12	-7.34375e-12	-8.75e-12	-1.14062e-11	-1.375e-11	-1.39063e-11	-1.9375e-11	-1.82813e-11	-2.10938e-11	-1.98437e-11		2.3	1.5625e-13	1.5625e-13	6.25e-13	1.875e-12	-2.34375e-12	-1.25e-12	-6.25e-13	-6.25e-13	-1.71875e-12	1.5625e-13	0
2.35	1.5625e-13	1.25e-12	0	-3.59375e-12	0	0	1.25e-12	-4.6875e-13	0	-9.375e-13	0		2.35	-1.60937e-11	-6.5625e-12	-8.4375e-12	-8.125e-12	-9.84375e-12	-1.25e-11	-9.0625e-12	-1.875e-11	-1.75e-11	-2.07812e-11	-2.04688e-11		2.35	0	0	2.1875e-12	2.03125e-12	1.40625e-12	0	0	0	3.125e-13	0	0
2.4	1.875e-12	2.34375e-12	0	-7.8125e-13	0	-1e-11	1.5625e-13	-4.6875e-13	0	0	-6.25e-13		2.4	-1.35937e-11	-6.875e-12	-6.40625e-12	-9.84375e-12	-1.125e-11	-1.20313e-11	-1.73438e-11	-1.875e-11	-1.85938e-11	-2e-11	-2.35937e-11		2.4	-3.125e-13	0	1.5625e-13	1.5625e-13	2.5e-12	-6.25e-13	0	0	6.25e-13	0	-1.25e-12
2.45	1.09375e-12	0	1.875e-12	1.5625e-13	0	0	1.40625e-12	0	0	-4.84375e-12	0		2.45	-1.5625e-11	-8.125e-12	-9.84375e-12	-9.53125e-12	-1.21875e-11	-1.3125e-11	-1.75e-11	-1.98437e-11	-2.35937e-11	-1.98437e-11	-2.25e-11		2.45	1.25e-12	0	1.5625e-13	1.5625e-13	1.09375e-12	-1e-11	-6.25e-13	0	1.5625e-13	-1.09375e-12	0
2.5	0	-1.5625e-13	-7.34375e-12	-9.375e-13	0	-2.8125e-12	1.25e-12	0	-1.09375e-12	0	0		2.5	-1.29688e-11	-7.5e-12	-6.09375e-12	-9.6875e-12	-1.14062e-11	-1.85938e-11	-1.625e-11	-1.75e-11	-1.9375e-11	-2.07812e-11	-2.0625e-11		2.5	0	1.25e-12	0	1.5625e-13	1.5625e-13	-6.25e-13	-2.65625e-12	0	3.125e-13	0	0
2.55	-7.34375e-12	-1.875e-12	0	1.875e-12	1.5625e-13	1.40625e-12	2.1875e-12	1.5625e-13	0	-2.1875e-12	-1.09375e-12		2.55	-1.375e-11	-9.375e-12	-9.21875e-12	-7.96875e-12	-8.28125e-12	-1.48437e-11	-1.48437e-11	-1.8125e-11	-1.85938e-11	-2e-11	-1.98437e-11		2.55	1.25e-12	1.5625e-13	0	-1.5625e-13	-3.75e-12	-9.6875e-12	0	-1.09375e-12	0	-1.25e-12	-1.25e-12
2.6	-1.25e-12	-1.09375e-12	0	0	-1.5625e-13	2.34375e-12	1.875e-12	1.09375e-12	-3.125e-13	-1e-11	-1.25e-12		2.6	-1.45312e-11	-1.98437e-11	-8.125e-12	-1e-11	-9.0625e-12	-1.375e-11	-1.78125e-11	-1.5e-11	-2.0625e-11	-2.125e-11	-1.98437e-11		2.6	-5.9375e-12	0	0	2.34375e-12	1.71875e-12	-3.125e-13	1.875e-12	-1.25e-12	1.875e-12	-7.34375e-12	0
2.65	0	1.40625e-12	-6.25e-13	0	6.25e-13	1.5625e-13	1.5625e-13	1.5625e-13	0	-1.40625e-12	1.5625e-13		2.65	-1.32812e-11	-1.125e-11	-8.90625e-12	-7.5e-12	-1.48437e-11	-1.29688e-11	-1.54688e-11	-1.53125e-11	-1.75e-11	-1.9375e-11	-2.79688e-11		2.65	1.875e-12	0	-3.59375e-12	0	1.875e-12	-6.09375e-12	1.40625e-12	2.5e-12	1.25e-12	-1.25e-12	1.40625e-12
2.7	-4.0625e-12	1.09375e-12	3.125e-13	-9.375e-13	1.5625e-13	1.875e-12	0	0	-5e-12	0	1.71875e-12		2.7	-1.39063e-11	-8.4375e-12	-9.21875e-12	-7.5e-12	-1e-11	-1.10938e-11	-1.6875e-11	-1.4375e-11	-1.75e-11	-2.54687e-11	-1.96875e-11		2.7	0	-7.8125e-13	1.25e-12	3.125e-13	1.25e-12	0	6.25e-13	-6.25e-13	1.5625e-13	0	0
2.75	-4.6875e-13	7.8125e-13	1.5625e-13	0	7.8125e-13	7.8125e-13	-7.34375e-12	2.1875e-12	-6.25e-13	-4.84375e-12	1.5625e-12		2.75	-1.4375e-11	-8.59375e-12	-8.75e-12	-6.25e-12	-8.4375e-12	-1.1875e-11	-1.67188e-11	-1.98437e-11	-1.96875e-11	-2.04688e-11	-2.0625e-11		2.75	0	3.125e-13	9.375e-13	0	-7.34375e-12	-6.25e-13	-6.25e-13	0	1.5625e-13	0	-6.25e-13
2.8	0	9.375e-13	6.25e-13	-7.34375e-12	-4.6875e-13	9.375e-13	1.25e-12	1.25e-12	0	-2.1875e-12	6.25e-13		2.8	-1.15625e-11	-1e-11	-1e-11	-7.5e-12	-1.03125e-11	-1.04687e-11	-1.75e-11	-1.84375e-11	-3e-11	-2.23438e-11	-2.01563e-11		2.8	-4.6875e-13	-1.09375e-12	2.03125e-12	2.1875e-12	0	0	-4.53125e-12	-1.5625e-12	0	1.5625e-13	-1.5625e-13
2.85	1.875e-12	0	9.375e-13	0	-6.25e-13	1.25e-12	2.5e-12	2.03125e-12	1.5625e-13	-6.25e-13	-1.71875e-12		2.85	-1.23437e-11	-1.96875e-11	-7.03125e-12	-1.48437e-11	-1e-11	-1.98437e-11	-2.48438e-11	-1.76563e-11	-1.95313e-11	-2.125e-11	-2.0625e-11		2.85	-4.84375e-12	1.40625e-12	1.5625e-13	0	-2.5e-12	-3.125e-13	1.25e-12	0	-9.375e-13	1.5625e-13	0
2.9	7.8125e-13	-6.09375e-12	1.5625e-13	3.125e-13	0	-3.125e-12	1.5625e-13	1.875e-12	0	-1.5625e-13	0		2.9	-1.4375e-11	-1.0625e-11	-1.67188e-11	-7.5e-12	-1e-11	-1.09375e-11	-1.75e-11	-1.75e-11	-2.1875e-11	-2.0625e-11	-2e-11		2.9	0	0	0	0	1.5625e-13	0	-6.25e-13	-1.09375e-12	0	1.875e-12	0
2.95	6.25e-13	0	0	2.34375e-12	0	2.1875e-12	0	3.125e-13	0	0	-1.09375e-12		2.95	-1.375e-11	-9.84375e-12	-9.53125e-12	-9.84375e-12	-1.125e-11	-1.01563e-11	-1.64063e-11	-1.76563e-11	-1.98437e-11	-2.10938e-11	-2.48438e-11		2.95	-1.5625e-13	0	-1.09375e-12	0	1.875e-12	-7.8125e-12	0	-9.375e-13	-4.6875e-13	-3.59375e-12	-1.09375e-12
3	0	-4.6875e-13	0	1.25e-12	0	6.25e-13	-4.6875e-13	1.5625e-13	0	0	0		3	-1.375e-11	-8.4375e-12	-7.96875e-12	-8.28125e-12	-1.25e-11	-1.125e-11	-1.57813e-11	-1.75e-11	-1.84375e-11	-1.98437e-11	-2.23438e-11		3	0	0	0	-9.21875e-12	1.25e-12	-1.5625e-13	0	-2.34375e-12	-3.125e-13	0	1.5625e-13
3.05	2.5e-12	-9.84375e-12	1.5625e-13	1.5625e-13	-3.125e-13	2.1875e-12	1.25e-12	1.5625e-13	-7.8125e-13	-2.96875e-12	0		3.05	-1.59375e-11	-7.5e-12	-9.84375e-12	-9.84375e-12	-1.15625e-11	-1.23437e-11	-1.51562e-11	-1.57813e-11	-1.85938e-11	-2.48438e-11	-2.25e-11		3.05	-2.34375e-12	2.03125e-12	1.09375e-12	1.5625e-12	1.5625e-13	0	-9.375e-13	-2.5e-12	0	0	3.125e-13
3.1	-2.5e-12	1.5625e-13	1.5625e-13	-3.125e-12	0	1.5625e-13	6.25e-13	4.6875e-13	2.65625e-12	-7.8125e-13	0		3.1	-1.4375e-11	-7.8125e-12	-1e-11	-1.01563e-11	-1.07812e-11	-1.0625e-11	-1.59375e-11	-1.625e-11	-1.79687e-11	-2.21875e-11	-2.23438e-11		3.1	1.5625e-13	6.25e-13	3.125e-13	0	2.34375e-12	-2.96875e-12	-9.21875e-12	-9.84375e-12	0	0	-1.09375e-12
3.15	-6.25e-13	0	6.25e-13	1.25e-12	1.875e-12	1.875e-12	1.25e-12	0	2.5e-12	-3.125e-13	-2.34375e-12		3.15	-1.46875e-11	-1.01563e-11	-1.73438e-11	-5.625e-12	-9.84375e-12	-1.28125e-11	-1.5e-11	-1.8125e-11	-1.8125e-11	-3.10937e-11	-2.10938e-11		3.15	4.6875e-13	1.5625e-12	9.375e-13	0	0	0	0	1.5625e-13	0	0	-1.71875e-12
3.2	3.125e-13	0	-1.5625e-13	-2.96875e-12	1.25e-12	6.25e-13	3.125e-13	2.65625e-12	1.5625e-13	0	-1.5625e-13		3.2	-1.25e-11	-9.53125e-12	-8.125e-12	-7.5e-12	-9.53125e-12	-1.73438e-11	-1.40625e-11	-1.75e-11	-2e-11	-2.26562e-11	-2.01563e-11		3.2	1.25e-12	1.5625e-13	0	-1.5625e-13	0	0	0	0	-1.25e-12	0	0
3.25	6.25e-13	0	1.25e-12	0	0	2.03125e-12	1.40625e-12	0	-4.6875e-13	-2.5e-12	0		3.25	-1.85938e-11	-1.10938e-11	-6.71875e-12	-6.71875e-12	-1e-11	-1.25e-11	-1.51562e-11	-1.75e-11	-2.79688e-11	-2.23438e-11	-2.14063e-11		3.25	2.5e-12	1.5625e-13	1.5625e-13	0	-6.25e-13	0	1.5625e-13	-6.25e-13	0	0	-1.25e-12
3.3	0	0	1.5625e-13	0	0	-7.34375e-12	0	-1e-11	1.5625e-13	-4.6875e-13	-9.375e-13		3.3	-1.59375e-11	-9.6875e-12	-7.96875e-12	-9.84375e-12	-1.23437e-11	-1.375e-11	-1.75e-11	-1.65625e-11	-1.9375e-11	-2.14063e-11	-2.23438e-11		3.3	1.40625e-12	3.125e-13	2.5e-12	0	0	0	0	-2.34375e-12	0	0	-6.25e-13
3.35	0	0	2.5e-12	-1.09375e-12	0	1.25e-12	0	1.5625e-13	-4.6875e-13	-6.09375e-12	0		3.35	-1.51562e-11	-9.375e-12	-6.875e-12	-8.125e-12	-1.125e-11	-1.125e-11	-1.5e-11	-1.98437e-11	-1.75e-11	-2.35937e-11	-2.25e-11		3.35	6.25e-13	0	1.25e-12	1.25e-12	1.40625e-12	0	-3.125e-13	-2.5e-12	0	1.25e-12	-1.5625e-13
3.4	-1.25e-12	1.5625e-13	3.125e-13	1.5625e-13	0	3.125e-13	-1.09375e-12	1.09375e-12	0	0	0		3.4	-1.48437e-11	-1.03125e-11	-6.71875e-12	-7.34375e-12	-1.04687e-11	-1.14062e-11	-1.5e-11	-1.9375e-11	-1.8125e-11	-2.23438e-11	-2.48438e-11		3.4	3.125e-13	0	0	-4.6875e-13	-1.25e-12	-1.875e-12	0	0	-4.6875e-13	1.875e-12	-1.25e-12
3.45	0	3.125e-13	1.25e-12	0	-4.6875e-13	0	0	1.25e-12	1.09375e-12	-9.375e-13	-4.6875e-13		3.45	-1.23437e-11	-1.0625e-11	-1.875e-11	-6.875e-12	-1.29688e-11	-1.21875e-11	-1.625e-11	-1.84375e-11	-2e-11	-2.26562e-11	-2.4375e-11		3.45	1.5625e-13	1.09375e-12	1.25e-12	-2.96875e-12	0	-4.6875e-13	1.71875e-12	-1.25e-12	0	0	-9.53125e-12
3.5	-1.25e-12	3.125e-13	2.1875e-12	0	-1.25e-12	1.5625e-12	-2.34375e-12	9.375e-13	1.5625e-13	-1e-11	-1.25e-12		3.5	-1.48437e-11	-9.375e-12	-5.9375e-12	-7.5e-12	-1.48437e-11	-1.23437e-11	-1.53125e-11	-1.60937e-11	-2.0625e-11	-2.15625e-11	-2.35937e-11		3.5	0	0	2.5e-12	0	1.875e-12	0	1.40625e-12	-1.25e-12	1.5625e-13	6.25e-13	-1.25e-12
3.55	-1.5625e-13	-4.6875e-13	1.40625e-12	2.5e-12	0	2.5e-12	1.5625e-13	1.09375e-12	-4.6875e-13	0	-1.5625e-13		3.55	-1.82813e-11	-1.60937e-11	-9.84375e-12	-8.75e-12	-1.1875e-11	-1.35937e-11	-1.65625e-11	-1.57813e-11	-1.75e-11	-2.04688e-11	-2.48438e-11		3.55	0	1.25e-12	1.40625e-12	0	2.34375e-12	0	-7.34375e-12	6.25e-13	-1.875e-12	-1.09375e-12	1.25e-12
3.6	0	1.5625e-13	3.125e-13	1.25e-12	-4.84375e-12	-4.84375e-12	-4.84375e-12	0	-2.03125e-12	-7.34375e-12	-2.34375e-12		3.6	-1.34375e-11	-8.125e-12	-5.78125e-12	-1e-11	-1.01563e-11	-1.4375e-11	-2.48438e-11	-1.6875e-11	-1.95313e-11	-2.125e-11	-2.25e-11		3.6	-1.25e-12	1.875e-12	-4.6875e-13	0	2.5e-12	-2.65625e-12	1.5625e-12	0	0	-1.875e-12	0
3.65	0	-3.125e-13	2.8125e-12	1.5625e-13	-1.25e-12	1.875e-12	0	-9.84375e-12	2.03125e-12	0	9.375e-13		3.65	-1.51562e-11	-9.84375e-12	-7.8125e-12	-1.01563e-11	-1.15625e-11	-1.29688e-11	-1.75e-11	-1.54688e-11	-2.26562e-11	-1.95313e-11	-2.98437e-11		3.65	-6.25e-13	1.25e-12	-2.34375e-12	-1.5625e-13	1.5625e-13	-3.125e-13	2.1875e-12	0	-2.34375e-12	-3.125e-13	-1.5625e-13
3.7	1.5625e-13	0	2.03125e-12	1.5625e-13	0	1.09375e-12	-4.6875e-13	1.5625e-13	9.375e-13	0	-1.5625e-13		3.7	-1.625e-11	-1.23437e-11	-6.25e-12	-8.90625e-12	-1e-11	-1.26562e-11	-1.4375e-11	-1.6875e-11	-1.875e-11	-2.10938e-11	-2.4375e-11		3.7	0	1.5625e-13	0	9.375e-13	1.5625e-13	0	-2.03125e-12	-1.25e-12	1.5625e-13	0	-1.25e-12
3.75	0	0	2.1875e-12	6.25e-13	-2.34375e-12	1.25e-12	0	0	0	0	0		3.75	-1.35937e-11	-8.90625e-12	-1.48437e-11	-1.875e-11	-9.53125e-12	-1.5e-11	-1.60937e-11	-1.98437e-11	-1.73438e-11	-2e-11	-2.28125e-11		3.75	-1.25e-12	1.5625e-13	-1.5625e-13	2.1875e-12	4.6875e-13	0	0	-1.5625e-12	-7.34375e-12	9.375e-13	-3.125e-13
3.8	1.5625e-13	0	1.875e-12	1.25e-12	-1.5625e-13	9.375e-13	1.5625e-13	0	2.34375e-12	0	-4.6875e-13		3.8	-1.4375e-11	-1.48437e-11	-7.96875e-12	-1.14062e-11	-9.84375e-12	-1.45312e-11	-1.8125e-11	-1.6875e-11	-1.98437e-11	-1.98437e-11	-2.32813e-11		3.8	-7.8125e-13	1.5625e-13	3.125e-13	1.25e-12	1.25e-12	-1e-11	0	-1.875e-12	0	1.5625e-13	0
3.85	1.5625e-13	1.5625e-12	6.25e-13	0	9.375e-13	6.25e-13	2.34375e-12	0	1.875e-12	0	-6.25e-13		3.85	-1.625e-11	-7.34375e-12	-1e-11	-1.01563e-11	-1e-11	-1.39063e-11	-1.71875e-11	-1.79687e-11	-2.0625e-11	-2.10938e-11	-2.48438e-11		3.85	-6.25e-13	1.5625e-13	-1.09375e-12	1.5625e-13	2.1875e-12	-1.40625e-12	0	-6.25e-13	-1.5625e-13	1.5625e-13	-2.34375e-12
3.9	-6.71875e-12	3.4375e-12	1.25e-12	1.875e-12	0	1.40625e-12	9.375e-13	1.5625e-13	1.875e-12	-1.25e-12	1.5625e-13		3.9	-1.92188e-11	-6.5625e-12	-1.25e-11	-9.84375e-12	-1.04687e-11	-2.4375e-11	-1.875e-11	-1.625e-11	-1.90625e-11	-2.23438e-11	-2.51563e-11		3.9	0	-4.6875e-13	1.5625e-13	1.25e-12	3.125e-13	0	-1.5625e-12	-1.5625e-13	0	-4.375e-12	0
3.95	0	1.25e-12	1.5625e-13	1.5625e-12	0	0	1.5625e-13	1.5625e-13	1.25e-12	-9.84375e-12	1.5625e-13		3.95	-1.3125e-11	-6.5625e-12	-9.0625e-12	-9.375e-12	-1e-11	-1.29688e-11	-1.71875e-11	-1.98437e-11	-2.01563e-11	-2.3125e-11	-2.10938e-11		3.95	1.5625e-13	0	-1.5625e-13	-1.25e-12	0	0	-6.25e-13	-1.09375e-12	-3.75e-12	2.34375e-12	-6.25e-13
4	1.5625e-13	1.5625e-13	1.5625e-13	1.5625e-13	-4.6875e-13	-1.5625e-13	-4.6875e-13	-9.84375e-12	1.5625e-13	-1.25e-12	-2.5e-12		4	-1.73438e-11	-7.8125e-12	-7.5e-12	-6.875e-12	-1e-11	-1.53125e-11	-1.5625e-11	-1.85938e-11	-2.01563e-11	-2.10938e-11	-2.0625e-11		4	0	7.8125e-13	1.5625e-12	-3.125e-13	2.5e-12	7.8125e-13	-2.5e-12	-1.25e-12	0	-6.25e-13	-1.5625e-13
4.05	2.5e-12	-1.5625e-13	-6.25e-13	-4.84375e-12	0	-2.8125e-12	-7.34375e-12	-1.25e-12	6.25e-13	0	1.5625e-13		4.05	-1.28125e-11	-7.5e-12	-1.23437e-11	-7.34375e-12	-9.6875e-12	-1.45312e-11	-1.53125e-11	-1.76563e-11	-2.04688e-11	-2.15625e-11	-2.125e-11		4.05	3.125e-13	1.40625e-12	2.1875e-12	0	2.5e-12	6.25e-13	-6.25e-13	4.6875e-12	3.125e-13	0	0
4.1	1.5625e-13	-4.6875e-13	-6.25e-13	0	1.5625e-13	-6.25e-13	0	1.25e-12	2.1875e-12	0	0		4.1	-1.25e-11	-8.59375e-12	-1e-11	-8.4375e-12	-8.90625e-12	-1.375e-11	-1.35937e-11	-1.75e-11	-2.03125e-11	-2.15625e-11	-2.03125e-11		4.1	6.25e-13	-2.03125e-12	7.8125e-13	0	2.03125e-12	-4.6875e-13	-9.6875e-12	6.25e-13	-1.09375e-12	-4.6875e-12	-7.8125e-13
4.15	1.5625e-13	-4.84375e-12	-1.5625e-13	0	1.5625e-13	1.09375e-12	0	1.25e-12	0	-1.875e-12	-2.34375e-12		4.15	-1.28125e-11	-9.84375e-12	-6.5625e-12	-7.5e-12	-9.6875e-12	-1.20313e-11	-1.5e-11	-1.60937e-11	-2e-11	-2.04688e-11	-2.375e-11		4.15	1.5625e-13	1.40625e-12	1.5625e-13	1.5625e-13	0	-9.84375e-12	3.125e-13	0	0	-1.875e-12	0
4.2	1.5625e-13	0	0	-6.25e-13	-7.8125e-13	1.25e-12	0	1.5625e-13	1.25e-12	0	-1.09375e-12		4.2	-1.4375e-11	-7.34375e-12	-1.75e-11	-1e-11	-1.04687e-11	-1.25e-11	-2.48438e-11	-1.9375e-11	-2.35937e-11	-2.125e-11	-2.32813e-11		4.2	6.25e-13	1.25e-12	1.875e-12	1.71875e-12	1.5625e-13	-1.25e-12	1.40625e-12	-7.96875e-12	-4.6875e-13	0	0
4.25	0	1.5625e-13	0	1.5625e-13	-1.5625e-13	1.25e-12	0	0	1.875e-12	-2.96875e-12	-2.8125e-12		4.25	-1.42187e-11	-7.96875e-12	-1e-11	-9.375e-12	-7.96875e-12	-1.98437e-11	-1.875e-11	-2.10938e-11	-1.89062e-11	-2.48438e-11	-2.375e-11		4.25	1.25e-12	1.875e-12	-7.34375e-12	1.875e-12	4.6875e-13	-7.8125e-13	1.5625e-13	0	-1.5625e-13	0	0
4.3	1.5625e-12	-6.25e-13	0	-4.6875e-13	-4.6875e-12	-6.25e-13	0	-4.84375e-12	1.25e-12	0	0		4.3	-1.625e-11	-8.125e-12	-7.5e-12	-1.01563e-11	-9.84375e-12	-1.46875e-11	-1.64063e-11	-1.73438e-11	-1.875e-11	-2.09375e-11	-2.45312e-11		4.3	2.1875e-12	0	0	0	1.5625e-13	-2.34375e-12	1.5625e-13	4.6875e-13	-9.21875e-12	0	-3.4375e-12
4.35	1.5625e-13	0	-2.34375e-12	1.09375e-12	-1.09375e-12	0	0	-1.25e-12	6.25e-13	1.5625e-13	0		4.35	-1.98437e-11	-9.84375e-12	-8.59375e-12	-1.875e-11	-1.07812e-11	-1.29688e-11	-1.60937e-11	-1.5625e-11	-1.875e-11	-2.14063e-11	-2.625e-11		4.35	2.8125e-12	-2.34375e-12	0	0	2.5e-12	-1.09375e-12	-4.6875e-13	1.5625e-13	0	-6.25e-13	0
4.4	1.25e-12	0	0	0	0	4.6875e-13	0	-9.21875e-12	0	1.5625e-13	8.75e-12		4.4	-1.75e-11	-1e-11	-9.84375e-12	-1.03125e-11	-1.0625e-11	-1.15625e-11	-1.51562e-11	-1.60937e-11	-1.96875e-11	-1.96875e-11	-2.5e-11		4.4	1.5625e-13	-1.5625e-13	1.5625e-13	0	-3.125e-13	6.25e-13	0	-3.125e-12	0	0	0
4.45	6.25e-13	1.5625e-13	2.5e-12	1.5625e-13	-2.34375e-12	1.25e-12	0	-1.25e-12	0	1.875e-12	-1.09375e-12		4.45	-1.375e-11	-1.09375e-11	-8.59375e-12	-8.75e-12	-9.6875e-12	-1.0625e-11	-1.625e-11	-1.5625e-11	-1.9375e-11	-2.48438e-11	-2.42188e-11		4.45	1.5625e-13	0	6.25e-13	0	2.34375e-12	0	0	-1.40625e-12	-1.5625e-13	1.5625e-13	0
4.5	1.25e-12	1.5625e-12	2.03125e-12	2.03125e-12	-1.5625e-13	0	1.5625e-13	0	0	1.25e-12	-1.09375e-12		4.5	-1.23437e-11	-1e-11	-8.75e-12	-1.48437e-11	-1.09375e-11	-1.20313e-11	-1.4375e-11	-1.5e-11	-2.03125e-11	-2.0625e-11	-2.40625e-11		4.5	3.125e-13	0	1.25e-12	-1.25e-12	1.25e-12	0	1.5625e-13	-4.6875e-13	-7.8125e-13	0	-1.5625e-12
4.55	1.5625e-13	2.1875e-12	0	1.5625e-13	-4.84375e-12	1.5625e-13	1.09375e-12	0	-7.34375e-12	1.5625e-13	-3.125e-13		4.55	-1.25e-11	-8.4375e-12	-7.96875e-12	-7.5e-12	-1.375e-11	-1.3125e-11	-1.6875e-11	-2.32813e-11	-2.98437e-11	-1.96875e-11	-2.125e-11		4.55	6.25e-13	-1.5625e-13	1.875e-12	-4.84375e-12	1.5625e-13	1.5625e-13	-3.28125e-12	1.25e-12	6.25e-13	1.5625e-13	-6.25e-13
4.6	0	9.375e-13	1.25e-12	6.25e-13	0	1.875e-12	-3.125e-13	0	0	0	-4.6875e-13		4.6	-1.5e-11	-7.96875e-12	-7.65625e-12	-7.96875e-12	-1e-11	-1.34375e-11	-1.48437e-11	-1.5625e-11	-2.1875e-11	-1.92188e-11	-2.04688e-11		4.6	1.25e-12	0	0	0	7.8125e-13	1.5625e-13	0	-1.5625e-13	1.5625e-13	9.375e-13	0
4.65	-4.6875e-13	7.8125e-13	1.5625e-13	1.5625e-13	0	1.5625e-13	-1e-11	1.5625e-13	-4.6875e-13	0	0		4.65	-1.5625e-11	-9.21875e-12	-1.23437e-11	-8.75e-12	-1e-11	-1.35937e-11	-1.625e-11	-1.73438e-11	-2.20313e-11	-2.01563e-11	-2.1875e-11		4.65	0	-7.34375e-12	-1.71875e-12	-1.25e-12	-6.25e-13	1.09375e-12	-3.125e-13	-3.125e-13	0	-6.25e-13	0
4.7	-3.125e-13	2.34375e-12	1.25e-12	0	-1.5625e-13	0	0	-2.5e-12	-2.34375e-12	0	-6.25e-13		4.7	-1.48437e-11	-7.5e-12	-1e-11	-8.28125e-12	-1.125e-11	-1.48437e-11	-1.15625e-11	-2.51563e-11	-2.35937e-11	-2.125e-11	-2.23438e-11		4.7	-2.03125e-12	0	0	0	4.6875e-13	9.375e-13	0	-1.5625e-13	-6.25e-13	-1e-11	-6.25e-13
4.75	0	1.25e-12	1.5625e-13	-2.5e-12	0	-6.25e-13	-4.21875e-12	-1.5625e-13	-6.25e-13	0	0		4.75	-1.35937e-11	-9.84375e-12	-9.53125e-12	-8.59375e-12	-9.375e-12	-1.45312e-11	-1.5625e-11	-1.73438e-11	-2.01563e-11	-2.125e-11	-2.10938e-11		4.75	0	-1.875e-12	0	-7.34375e-12	1.71875e-12	0	-4.6875e-13	0	0	0	-1.5625e-13
4.8	1.5625e-13	1.25e-12	-1.25e-12	0	1.5625e-13	1.5625e-13	1.25e-12	0	-7.34375e-12	-1.25e-12	0		4.8	-1.5e-11	-1.04687e-11	-9.84375e-12	-1.85938e-11	-8.75e-12	-1.1875e-11	-1.375e-11	-1.57813e-11	-2e-11	-2.10938e-11	-2.26562e-11		4.8	0	0	0	0	2.1875e-12	-4.84375e-12	0	0	-1.5625e-13	-4.84375e-12	-1.25e-12
4.85	1.25e-12	-1.71875e-12	1.09375e-12	-1.09375e-12	-4.84375e-12	4.6875e-13	4.6875e-13	0	2.5e-12	0	0		4.85	-1.48437e-11	-1.25e-11	-8.125e-12	-9.53125e-12	-1.04687e-11	-1.09375e-11	-1.5e-11	-1.5e-11	-2.60938e-11	-2.125e-11	-2.1875e-11		4.85	3.125e-13	0	-1.71875e-12	-6.25e-13	1.09375e-12	-1.25e-12	0	0	-2.96875e-12	0	-9.84375e-12
4.9	1.25e-12	2.1875e-12	1.5625e-13	0	0	2.03125e-12	1.875e-12	-1.5625e-13	2.1875e-12	0	1.5625e-13		4.9	-1.29688e-11	-9.0625e-12	-5.9375e-12	-8.75e-12	-1.04687e-11	-1.10938e-11	-1.5e-11	-1.375e-11	-1.9375e-11	-2.1875e-11	-2.125e-11		4.9	-1.09375e-12	-1.5625e-13	0	0	-7.03125e-12	-9.375e-13	0	0	-1.09375e-12	-9.375e-13	-2.5e-12
4.95	0	1.875e-12	1.5625e-13	-7.8125e-13	0	1.5625e-13	1.5625e-12	2.1875e-12	0	0	1.5625e-13		4.95	-1.54688e-11	-7.96875e-12	-5.9375e-12	-9.53125e-12	-1.92188e-11	-1.34375e-11	-1.48437e-11	-1.40625e-11	-1.98437e-11	-2.73438e-11	-2e-11		4.95	-4.6875e-13	9.375e-13	-2.34375e-12	1.40625e-12	0	-1.5625e-13	0	-7.34375e-12	1.40625e-12	0	0
5	1.5625e-13	1.40625e-12	1.5625e-13	1.5625e-13	4.6875e-12	2.03125e-12	0	1.5625e-13	0	-3.28125e-12	0		5	-1.46875e-11	-7.34375e-12	-6.09375e-12	-1e-11	-1e-11	-1.15625e-11	-1.98437e-11	-1.4375e-11	-1.84375e-11	-2e-11	-1.95313e-11		5	0	1.5625e-13	-6.25e-13	1.5625e-13	1.875e-12	0	-4.84375e-12	0	1.5625e-12	-8.28125e-12	0
5.05	4.6875e-13	2.65625e-12	1.5625e-13	1.25e-12	1.5625e-13	-4.6875e-13	-4.6875e-13	1.40625e-12	0	0	0		5.05	-1.5e-11	-7.8125e-12	-6.875e-12	-9.0625e-12	-9.84375e-12	-1.98437e-11	-1.5e-11	-1.5e-11	-1.79687e-11	-1.9375e-11	-2.48438e-11		5.05	0	2.34375e-12	-1.25e-12	6.25e-13	1.71875e-12	0	0	0	1.875e-12	0	-2.34375e-12
5.1	1.5625e-13	1.875e-12	1.875e-12	9.375e-13	6.25e-13	0	0	-6.25e-13	-6.25e-13	0	0		5.1	-1.48437e-11	-9.375e-12	-3.59375e-12	-1.10938e-11	-7.96875e-12	-1e-11	-1.53125e-11	-1.98437e-11	-1.875e-11	-2.0625e-11	-2.375e-11		5.1	6.25e-13	1.5625e-13	1.875e-12	9.375e-13	1.5625e-13	0	1.25e-12	-9.84375e-12	-1.09375e-12	7.8125e-13	-7.8125e-13
5.15	0	3.125e-13	6.25e-13	1.875e-12	0	0	-9.375e-13	0	0	0	-1.09375e-12		5.15	-1.375e-11	-9.0625e-12	-9.84375e-12	-8.75e-12	-1.48437e-11	-1e-11	-1.35937e-11	-1.67188e-11	-1.875e-11	-1.89062e-11	-3.17187e-11		5.15	6.25e-13	0	6.25e-13	-4.6875e-13	0	2.5e-12	0	-2.5e-12	1.40625e-12	1.5625e-13	-7.8125e-13
5.2	-7.8125e-13	-1.25e-12	2.65625e-12	1.5625e-13	0	0	-2.34375e-12	-7.8125e-13	-8.28125e-12	-4.6875e-13	-9.375e-13		5.2	-1.48437e-11	-7.65625e-12	-1.01563e-11	-1e-11	-8.75e-12	-1e-11	-1.48437e-11	-1.78125e-11	-1.85938e-11	-1.89062e-11	-2.375e-11		5.2	1.875e-12	-4.6875e-13	1.5625e-13	0	0	2.65625e-12	0	-7.8125e-13	0	1.25e-12	-4.6875e-13
5.25	-4.6875e-13	0	1.25e-12	-4.6875e-13	-4.84375e-12	1.25e-12	0	-2.5e-12	0	0	-7.34375e-12		5.25	-1.35937e-11	-8.125e-12	-8.59375e-12	-8.4375e-12	-1.21875e-11	-1.23437e-11	-2.23438e-11	-1.75e-11	-1.98437e-11	-1.9375e-11	-2.14063e-11		5.25	0	0	7.8125e-13	-9.375e-13	-1.40625e-12	1.875e-12	0	0	-1.5625e-12	-1.5625e-13	0
5.3	6.25e-13	1.5625e-13	1.40625e-12	0	-1.5625e-12	2.5e-12	0	0	2.03125e-12	-1.5625e-12	0		5.3	-1.5e-11	-8.59375e-12	-6.5625e-12	-9.6875e-12	-1.17187e-11	-1.125e-11	-1.625e-11	-1.75e-11	-1.98437e-11	-2.125e-11	-2.25e-11		5.3	1.875e-12	0	0	-9.84375e-12	0	1.5625e-13	0	-2.1875e-12	-1.5625e-13	-1.5625e-13	-9.53125e-12
5.35	0	9.375e-13	1.5625e-13	-1.09375e-12	-6.25e-13	2.5e-12	2.5e-12	0	-3.125e-13	-9.84375e-12	-1.5625e-13		5.35	-1.51562e-11	-1e-11	-7.1875e-12	-1.21875e-11	-1.23437e-11	-2.10938e-11	-1.375e-11	-1.8125e-11	-1.625e-11	-2.92187e-11	-2.23438e-11		5.35	2.5e-12	0	-4.6875e-13	3.125e-13	0	1.25e-12	-9.53125e-12	-4.6875e-13	0	-9.84375e-12	0
5.4	3.125e-13	1.25e-12	2.03125e-12	1.25e-12	-1.875e-12	-5.3125e-12	1.5625e-13	3.125e-13	-3.125e-13	-6.25e-13	0		5.4	-1.25e-11	-9.84375e-12	-8.4375e-12	-1.09375e-11	-1.1875e-11	-1.20313e-11	-1.5e-11	-1.8125e-11	-1.84375e-11	-2.03125e-11	-2.25e-11		5.4	1.5625e-13	0	-3.125e-12	1.25e-12	-7.8125e-13	1.875e-12	-3.125e-13	0	0	0	-1.25e-12
5.45	0	1.5625e-13	7.8125e-13	1.5625e-13	6.25e-13	0	0	0	1.5625e-13	-1.5625e-13	0		5.45	-1.10938e-11	-1e-11	-7.34375e-12	-1e-11	-1.03125e-11	-1.375e-11	-1.71875e-11	-1.875e-11	-1.75e-11	-2.09375e-11	-2.25e-11		5.45	2.03125e-12	0	7.8125e-13	0	-3.125e-13	1.5625e-12	-4.6875e-13	-6.25e-13	-1.09375e-12	0	0
5.5	0	6.25e-13	1.5625e-13	0	0	-6.25e-13	-6.25e-13	0	1.5625e-12	0	-1.09375e-12		5.5	-1.34375e-11	-1.125e-11	-8.125e-12	-1.03125e-11	-1e-11	-1.15625e-11	-1.75e-11	-1.625e-11	-1.8125e-11	-2e-11	-1.98437e-11		5.5	0	0	1.09375e-12	-1.25e-12	0	1.5625e-13	1.25e-12	0	-1.09375e-12	-1.5625e-13	-2.34375e-12
5.55	2.65625e-12	1.5625e-13	1.25e-12	0	0	1.5625e-13	3.125e-13	1.5625e-13	2.34375e-12	0	2.03125e-12		5.55	-1.25e-11	-9.84375e-12	-1.10938e-11	-8.90625e-12	-1.48437e-11	-1.25e-11	-1.60937e-11	-1.98437e-11	-1.76563e-11	-2.25e-11	-2.34375e-11		5.55	1.5625e-13	-3.28125e-12	3.125e-13	0	0	-1.25e-12	0	0	-7.96875e-12	-9.375e-13	-1.5625e-13
5.6	1.5625e-13	1.40625e-12	1.25e-12	0	1.875e-12	1.25e-12	-1.875e-12	0	6.25e-13	0	-2.34375e-12		5.6	-1.25e-11	-7.34375e-12	-7.1875e-12	-1e-11	-1.23437e-11	-1.35937e-11	-1.98437e-11	-1.875e-11	-2.48438e-11	-2.125e-11	-2.32813e-11		5.6	1.5625e-13	0	-3.59375e-12	0	6.25e-13	-3.125e-13	1.25e-12	-2.8125e-12	0	0	-1.40625e-12
5.65	1.5625e-12	0	0	-1.25e-12	1.5625e-13	-4.6875e-12	-1.25e-12	0	1.25e-12	2.03125e-12	0		5.65	-1.375e-11	-8.75e-12	-1e-11	-1.01563e-11	-1.1875e-11	-1.125e-11	-1.48437e-11	-1.65625e-11	-1.85938e-11	-2.1875e-11	-2.25e-11		5.65	6.25e-13	1.5625e-13	-1.09375e-12	1.5625e-13	1.5625e-13	0	0	-4.6875e-13	0	-1.5625e-13	0
5.7	1.25e-12	0	1.71875e-12	0	1.71875e-12	1.25e-12	-1.5625e-13	0	1.25e-12	2.65625e-12	0		5.7	-1.23437e-11	-8.75e-12	-8.28125e-12	-1.03125e-11	-1.17187e-11	-1.0625e-11	-1.48437e-11	-1.98437e-11	-1.96875e-11	-2.23438e-11	-2.07812e-11		5.7	1.5625e-13	1.25e-12	0	-3.125e-13	1.875e-12	-1.5625e-13	1.5625e-13	0	1.5625e-13	-4.6875e-13	0
5.75	1.5625e-13	2.5e-12	2.34375e-12	-3.4375e-12	-9.375e-13	-6.25e-13	0	0	1.5625e-13	1.5625e-13	-6.25e-13		5.75	-1.4375e-11	-8.125e-12	-8.125e-12	-9.0625e-12	-1.1875e-11	-1.10938e-11	-1.5e-11	-1.78125e-11	-1.90625e-11	-2.5e-11	-2.07812e-11		5.75	2.65625e-12	1.5625e-13	-3.125e-13	0	0	1.5625e-13	1.5625e-13	0	-1.5625e-12	0	-4.6875e-13
5.8	2.5e-12	1.5625e-13	1.5625e-13	-4.6875e-13	0	0	0	0	1.5625e-13	1.5625e-13	6.25e-13		5.8	-1.28125e-11	-1.4375e-11	-8.125e-12	-1.29688e-11	-1.07812e-11	-1.48437e-11	-1.39063e-11	-2.34375e-11	-1.78125e-11	-2.09375e-11	-2.0625e-11		5.8	0	1.875e-12	0	9.375e-13	-7.34375e-12	1.5625e-13	1.5625e-13	1.5625e-13	-6.25e-13	-9.375e-13	-9.84375e-12
5.85	3.125e-13	1.5625e-13	2.34375e-12	2.5e-12	1.5625e-13	-2.34375e-12	0	-1.25e-12	0	1.5625e-13	1.09375e-12		5.85	-1.375e-11	-1e-11	-1.23437e-11	-7.5e-12	-1.04687e-11	-1.4375e-11	-1.32812e-11	-1.59375e-11	-1.85938e-11	-2.42188e-11	-2.23438e-11		5.85	0	1.5625e-13	-4.6875e-13	0	1.25e-12	0	-3.125e-13	6.25e-13	-1.40625e-12	0	0
5.9	0	0	2.5e-12	1.25e-12	1.5625e-13	-1.09375e-12	-2.96875e-12	0	0	3.125e-13	0		5.9	-1.48437e-11	-1.10938e-11	-9.84375e-12	-9.21875e-12	-9.84375e-12	-1.25e-11	-1.60937e-11	-1.73438e-11	-1.67188e-11	-2.03125e-11	-2.48438e-11		5.9	1.5625e-13	-2.34375e-12	-2.96875e-12	0	1.25e-12	-6.25e-13	0	0	-6.25e-13	0	-1.5625e-13
5.95	0	0	6.25e-13	3.125e-13	1.25e-12	0	0	-4.84375e-12	1.5625e-13	3.125e-13	1.875e-12		5.95	-1.25e-11	-9.84375e-12	-8.75e-12	-1.01563e-11	-1e-11	-1.1875e-11	-1.65625e-11	-1.53125e-11	-2e-11	-2.09375e-11	-2.35937e-11		5.95	1.25e-12	-1.25e-12	-1.5625e-13	0	0	0	1.25e-12	-7.34375e-12	-2.5e-12	-9.375e-13	0
6	0	0	6.25e-13	2.34375e-12	1.40625e-12	0	6.25e-13	0	0	3.125e-13	-2.5e-12		6	-1.40625e-11	-8.75e-12	-8.59375e-12	-1.23437e-11	-1.10938e-11	-1.28125e-11	-1.4375e-11	-2.35937e-11	-1.75e-11	-2e-11	-2.21875e-11		6	2.34375e-12	0	0	-3.28125e-12	1.5625e-13	-4.6875e-13	3.125e-13	0	0	-1.09375e-12	-4.6875e-13
6.05	-7.34375e-12	0	0	1.5625e-13	1.5625e-13	-4.6875e-13	0	-1.25e-12	1.5625e-13	1.40625e-12	-9.375e-13		6.05	-1.3125e-11	-1.79687e-11	-7.8125e-12	-1.0625e-11	-1.125e-11	-1.42187e-11	-1.5e-11	-1.59375e-11	-2.85938e-11	-2.48438e-11	-2.125e-11		6.05	6.25e-13	0	4.6875e-13	0	-1.5625e-13	-1.5625e-13	1.71875e-12	-1.40625e-12	0	0	-1.875e-12
6.1	0	1.40625e-12	0	2.03125e-12	6.25e-13	0	-1.09375e-12	0	-6.25e-13	1.5625e-13	0		6.1	-1.34375e-11	-8.28125e-12	-7.5e-12	-1.0625e-11	-1.1875e-11	-1.15625e-11	-1.5e-11	-1.9375e-11	-1.9375e-11	-1.98437e-11	-2.01563e-11		6.1	2.5e-12	-6.25e-13	-9.375e-13	0	7.8125e-13	1.5625e-13	1.09375e-12	1.5625e-13	-2.34375e-12	0	-6.25e-13
6.15	1.5625e-13	1.5625e-13	-2.34375e-12	7.8125e-13	0	0	-7.8125e-13	0	-8.59375e-12	7.8125e-13	0		6.15	-1.48437e-11	-8.59375e-12	-7.5e-12	-9.53125e-12	-1.42187e-11	-1.07812e-11	-1.65625e-11	-1.98437e-11	-2e-11	-2.125e-11	-2.28125e-11		6.15	1.25e-12	0	0	0	9.375e-13	1.5625e-13	-9.375e-13	-7.8125e-13	-9.375e-13	-3.125e-13	-6.25e-13
6.2	2.1875e-12	1.875e-12	1.5625e-13	1.25e-12	0	0	-4.84375e-12	1.25e-12	-3.125e-13	-2.34375e-12	0		6.2	-1.375e-11	-6.71875e-12	-7.5e-12	-8.75e-12	-1e-11	-1.10938e-11	-1.5625e-11	-1.85938e-11	-2.1875e-11	-2.10938e-11	-1.98437e-11		6.2	1.5625e-13	0	0	-6.25e-13	1.5625e-13	9.375e-13	0	0	0	-1.5625e-12	-4.6875e-13
6.25	9.375e-13	1.5625e-13	1.25e-12	1.5625e-13	-2.1875e-12	2.34375e-12	-4.6875e-13	-8.90625e-12	0	0	0		6.25	-1.73438e-11	-8.125e-12	-7.5e-12	-9.84375e-12	-1e-11	-1.125e-11	-1.5e-11	-2.48438e-11	-2e-11	-2.10938e-11	-2e-11		6.25	1.5625e-13	-1.09375e-12	-4.6875e-13	3.125e-13	0	-1.5625e-13	-4.6875e-13	0	0	-2.65625e-12	-1.09375e-12
6.3	0	-1.5625e-13	1.25e-12	9.375e-13	0	1.5625e-13	0	-9.375e-13	1.875e-12	0	-1.5625e-13		6.3	-1.375e-11	-8.90625e-12	-6.71875e-12	-9.6875e-12	-8.75e-12	-1.04687e-11	-1.375e-11	-1.6875e-11	-1.98437e-11	-2.0625e-11	-2.3125e-11		6.3	1.25e-12	1.25e-12	6.25e-13	1.5625e-12	-4.6875e-13	0	-9.84375e-12	6.25e-13	-2.34375e-12	-1.25e-12	-2.34375e-12
6.35	1.40625e-12	1.09375e-12	2.03125e-12	1.5625e-13	1.5625e-13	0	-6.25e-13	-1.875e-12	1.5625e-13	1.5625e-13	1.5625e-13		6.35	-1.46875e-11	-8.75e-12	-7.34375e-12	-1.73438e-11	-1.03125e-11	-1.04687e-11	-1.375e-11	-1.8125e-11	-1.875e-11	-1.9375e-11	-2.25e-11		6.35	2.5e-12	0	3.125e-13	1.25e-12	6.25e-13	-4.6875e-13	1.5625e-13	0	0	-6.25e-13	0
6.4	0	1.5625e-13	1.5625e-13	1.5625e-13	6.25e-13	1.25e-12	0	0	1.25e-12	1.5625e-13	1.5625e-13		6.4	-1.6875e-11	-7.5e-12	-7.65625e-12	-1e-11	-1e-11	-1.26562e-11	-1.6875e-11	-1.75e-11	-1.96875e-11	-1.89062e-11	-2.17187e-11		6.4	1.875e-12	-6.25e-13	0	-3.125e-13	3.125e-13	-1.875e-12	-1.5625e-13	0	0	0	0
6.45	0	3.125e-13	1.25e-12	6.25e-13	-1.71875e-12	1.5625e-13	-4.6875e-13	0	1.25e-12	0	3.125e-13		6.45	-1.48437e-11	-7.65625e-12	-7.8125e-12	-1.03125e-11	-1.07812e-11	-1.28125e-11	-1.5e-11	-1.82813e-11	-2.07812e-11	-2.17187e-11	-2.07812e-11		6.45	6.25e-13	0	0	-9.375e-13	-4.6875e-13	-8.59375e-12	2.1875e-12	1.5625e-13	1.09375e-12	-1.09375e-12	-4.84375e-12
6.5	-6.71875e-12	1.875e-12	1.5625e-13	0	1.5625e-13	-3.125e-13	-2.34375e-12	-6.25e-13	1.5625e-12	-7.34375e-12	1.5625e-13		6.5	-2.17187e-11	-1.23437e-11	-1.01563e-11	-9.84375e-12	-1.07812e-11	-1.375e-11	-1.75e-11	-1.82813e-11	-1.9375e-11	-2e-11	-2.23438e-11		6.5	0	0	0	0	2.03125e-12	1.5625e-13	-2.96875e-12	-1.5625e-12	1.25e-12	-2.96875e-12	0
6.55	1.09375e-12	2.1875e-12	0	0	1.25e-12	0	0	-2.96875e-12	9.375e-13	0	-4.6875e-13		6.55	-1.32812e-11	-8.90625e-12	-8.75e-12	-8.59375e-12	-1.23437e-11	-1.32812e-11	-1.40625e-11	-1.75e-11	-1.96875e-11	-1.96875e-11	-2.10938e-11		6.55	2.1875e-12	2.03125e-12	-1.875e-12	-1.5625e-13	1.25e-12	2.5e-12	0	-1.09375e-12	0	-1.09375e-12	-4.6875e-13
6.6	0	2.5e-12	1.5625e-13	0	1.5625e-13	0	0	0	2.1875e-12	0	6.25e-13		6.6	-1.46875e-11	-1.10938e-11	-6.5625e-12	-8.90625e-12	-1.21875e-11	-1.46875e-11	-1.5e-11	-1.59375e-11	-1.75e-11	-1.98437e-11	-2.26562e-11		6.6	1.5625e-13	1.5625e-13	0	-4.6875e-13	0	1.25e-12	0	-4.6875e-13	-1.71875e-12	1.40625e-12	0
6.65	0	1.5625e-13	1.5625e-13	-5.78125e-12	1.40625e-12	1.5625e-13	3.125e-13	0	1.5625e-13	3.4375e-12	1.25e-12		6.65	-1.26562e-11	-9.53125e-12	-7.96875e-12	-9.6875e-12	-1.09375e-11	-1.5e-11	-1.375e-11	-1.5e-11	-1.82813e-11	-2e-11	-2.07812e-11		6.65	2.03125e-12	2.5e-12	-2.34375e-12	0	0	1.5625e-13	-2.34375e-12	0	0	-1.40625e-12	0
6.7	0	1.5625e-12	-7.34375e-12	0	9.375e-13	2.34375e-12	1.5625e-12	0	1.25e-12	1.25e-12	1.875e-12		6.7	-1.5e-11	-8.75e-12	-7.65625e-12	-8.75e-12	-1.28125e-11	-1.21875e-11	-1.57813e-11	-2.10938e-11	-1.90625e-11	-1.98437e-11	-2.03125e-11		6.7	2.34375e-12	6.25e-13	0	-4.6875e-13	0	0	0	-2.8125e-12	0	-4.6875e-13	-9.375e-13
6.75	1.40625e-12	2.8125e-12	0	0	1.5625e-12	1.09375e-12	1.5625e-13	-5.3125e-12	1.875e-12	-9.84375e-12	1.5625e-13		6.75	-1.46875e-11	-1e-11	-8.75e-12	-7.8125e-12	-1.03125e-11	-1.1875e-11	-1.5e-11	-1.57813e-11	-1.90625e-11	-2.10938e-11	-2.10938e-11		6.75	6.25e-13	-4.84375e-12	-9.375e-13	0	1.5625e-12	0	0	-1.25e-12	-1.5625e-13	0	0
6.8	0	2.5e-12	-1.5625e-13	-4.6875e-13	2.5e-12	-1.09375e-12	3.125e-13	0	2.34375e-12	-1.25e-12	-1.25e-12		6.8	-1.34375e-11	-1.48437e-11	-8.75e-12	-9.6875e-12	-1e-11	-1.14062e-11	-1.42187e-11	-1.75e-11	-1.9375e-11	-2.85938e-11	-2.14063e-11		6.8	0	0	-2.34375e-12	-1.09375e-12	7.8125e-13	-1.71875e-12	0	0	-3.125e-13	0	-1.5625e-12
6.85	4.6875e-13	6.25e-13	1.875e-12	2.1875e-12	-1.25e-12	0	1.25e-12	0	1.5625e-13	0	0		6.85	-1.25e-11	-7.1875e-12	-6.40625e-12	-8.125e-12	-9.6875e-12	-1e-11	-1.5e-11	-1e-11	-2.125e-11	-2e-11	-2.25e-11		6.85	1.25e-12	0	-6.25e-13	1.5625e-13	2.03125e-12	3.125e-13	1.875e-12	0	0	5e-12	0
6.9	1.5625e-13	1.25e-12	1.5625e-12	1.25e-12	1.5625e-12	0	-1.09375e-12	-4.6875e-13	1.25e-12	-1.5625e-13	0		6.9	-1.34375e-11	-8.75e-12	-1.48437e-11	-8.75e-12	-1e-11	-1.45312e-11	-1.625e-11	-1.73438e-11	-1.75e-11	-2e-11	-2.98437e-11		6.9	-1.09375e-12	5.9375e-12	-7.34375e-12	-3.125e-13	1.5625e-13	7.8125e-13	1.25e-12	0	2.03125e-12	-2.1875e-12	-9.84375e-12
6.95	0	1.25e-12	7.8125e-13	1.5625e-13	1.5625e-13	1.5625e-13	-1.5625e-13	-7.34375e-12	1.25e-12	-7.8125e-13	0		6.95	-1.35937e-11	-6.71875e-12	-5.625e-12	-7.1875e-12	-1.125e-11	-1.10938e-11	-1.4375e-11	-1.75e-11	-1.98437e-11	-2.48438e-11	-2.15625e-11		6.95	7.8125e-13	1.40625e-12	0	0	-6.25e-13	1.5625e-13	1.5625e-13	2.34375e-12	-3.59375e-12	-1.5625e-12	0
7	0	-1.25e-12	0	-2.34375e-12	0	1.25e-12	6.25e-13	-6.25e-13	0	6.25e-13	-1.5625e-13		7	-1.5e-11	-1.3125e-11	-9.84375e-12	-7.5e-12	-1.98437e-11	-1.21875e-11	-1.98437e-11	-1.5625e-11	-1.875e-11	-2.07812e-11	-2.1875e-11		7	1.875e-12	1.5625e-13	-4.6875e-13	0	1.25e-12	1.25e-12	1.25e-12	1.5625e-13	-1.40625e-12	-4.6875e-13	1.5625e-13
7.05	-6.25e-13	-4.6875e-13	0	1.5625e-13	1.25e-12	1.09375e-12	2.1875e-12	-3.125e-12	-1.40625e-12	1.5625e-13	-9.84375e-12		7.05	-1.4375e-11	-6.5625e-12	-6.71875e-12	-7.65625e-12	-1.25e-11	-1.98437e-11	-1.4375e-11	-1.5e-11	-1.76563e-11	-2.10938e-11	-2.03125e-11		7.05	1.5625e-13	0	0	0	-9.375e-12	0	-9.375e-13	-9.375e-13	-6.25e-13	0	0
7.1	1.5625e-13	3.125e-13	2.5e-12	1.5625e-13	1.875e-12	0	-1.25e-12	1.5625e-13	1.5625e-13	1.71875e-12	1.5625e-13		7.1	-1.3125e-11	-8.125e-12	-6.875e-12	-8.125e-12	-1.25e-11	-1.3125e-11	-1.75e-11	-1.54688e-11	-1.75e-11	-2.98437e-11	-2e-11		7.1	1.5625e-13	0	-2.34375e-12	0	-3.125e-13	0	1.875e-12	-1.5625e-13	-1.5625e-13	0	0
7.15	3.125e-13	1.5625e-13	-4.84375e-12	1.5625e-12	-1.5625e-13	-9.84375e-12	1.25e-12	0	0	1.5625e-13	6.25e-13		7.15	-1.40625e-11	-7.8125e-12	-7.5e-12	-7.34375e-12	-1.1875e-11	-1.0625e-11	-1.73438e-11	-2.04688e-11	-1.75e-11	-2.375e-11	-2.07812e-11		7.15	1.5625e-12	-1.5625e-13	-1.875e-12	0	-1.09375e-12	-1.09375e-12	1.5625e-13	-2.34375e-12	0	-1.5625e-13	-2.34375e-12
7.2	2.5e-12	1.875e-12	0	0	1.5625e-13	-6.25e-13	1.25e-12	-1.5625e-13	0	6.25e-13	1.5625e-13		7.2	-1.71875e-11	-1.67188e-11	-4.84375e-12	-1.23437e-11	-8.75e-12	-1.0625e-11	-1.48437e-11	-1.625e-11	-1.875e-11	-3.10937e-11	-2.04688e-11		7.2	0	0	-1.5625e-13	0	0	-1.40625e-12	1.5625e-12	0	0	-1.5625e-13	0
7.25	0	2.5e-12	0	1.25e-12	1.5625e-13	0	4.6875e-13	-2.34375e-12	3.125e-13	1.5625e-13	1.5625e-13		7.25	-1.5e-11	-8.125e-12	-5e-12	-9.84375e-12	-1.23437e-11	-1.1875e-11	-2.23438e-11	-1.5e-11	-1.76563e-11	-2.23438e-11	-2.125e-11		7.25	0	1.25e-12	0	4.6875e-13	-3.125e-13	0	0	0	-2.34375e-12	0	-9.375e-13
7.3	0	0	0	0	6.25e-13	0	-2.5e-12	-1.875e-12	0	-4.21875e-12	9.375e-13		7.3	-1.48437e-11	-9.84375e-12	-5.625e-12	-8.4375e-12	-8.75e-12	-1.35937e-11	-1.5e-11	-1.84375e-11	-1.875e-11	-2.01563e-11	-2.09375e-11		7.3	3.125e-13	-1.25e-12	-2.5e-12	1.25e-12	0	1.25e-12	-1.25e-12	0	0	-1.5625e-13	0
7.35	-1.25e-12	-9.375e-13	-3.125e-13	1.5625e-13	-2.34375e-12	3.125e-13	0	-7.03125e-12	-6.25e-13	0	-1.09375e-12		7.35	-1.46875e-11	-1.9375e-11	-6.40625e-12	-1e-11	-1e-11	-2e-11	-1.65625e-11	-1.75e-11	-1.95313e-11	-2e-11	-2.48438e-11		7.35	2.34375e-12	0	-1.25e-12	1.40625e-12	-9.21875e-12	1.40625e-12	-6.25e-13	-1.25e-12	-6.25e-13	0	0
7.4	7.8125e-13	1.25e-12	0	2.5e-12	1.5625e-13	1.5625e-13	0	0	0	-9.375e-13	1.25e-12		7.4	-1.45312e-11	-7.65625e-12	-9.84375e-12	-8.75e-12	-1.67188e-11	-1.21875e-11	-1.51562e-11	-1.98437e-11	-1.8125e-11	-1.98437e-11	-2.375e-11		7.4	1.5625e-13	-4.84375e-12	-2.34375e-12	9.21875e-12	0	-4.6875e-13	-4.84375e-12	0	-9.375e-12	-1.09375e-12	3.125e-13
7.45	0	1.5625e-13	0	1.5625e-13	6.25e-13	1.25e-12	0	-9.375e-13	0	0	1.25e-12		7.45	-1.375e-11	-1.48437e-11	-7.34375e-12	-8.90625e-12	-1e-11	-1.60937e-11	-1.51562e-11	-1.5e-11	-1.98437e-11	-2.3125e-11	-2.10938e-11		7.45	2.03125e-12	-6.25e-13	1.5625e-13	1.40625e-12	-9.375e-13	1.875e-12	0	-4.6875e-13	0	-2.8125e-12	-6.09375e-12
7.5	0	0	1.25e-12	2.03125e-12	1.5625e-13	-1.5625e-13	2.03125e-12	0	0	0	-4.6875e-13		7.5	-1.73438e-11	-7.5e-12	-8.28125e-12	-9.375e-12	-1.10938e-11	-1.23437e-11	-1.5e-11	-1.4375e-11	-1.89062e-11	-1.90625e-11	-2.3125e-11		7.5	-4.84375e-12	0	9.375e-13	1.5625e-13	-8.75e-12	1.5625e-13	0	-6.25e-13	0	-4.6875e-13	0
7.55	0	-4.6875e-13	1.5625e-13	1.5625e-13	6.25e-13	0	1.25e-12	-4.6875e-12	-2.1875e-12	0	-7.8125e-13		7.55	-1.35937e-11	-8.125e-12	-8.75e-12	-8.75e-12	-7.8125e-12	-1.3125e-11	-1.53125e-11	-1.48437e-11	-1.85938e-11	-1.96875e-11	-2.1875e-11		7.55	2.5e-12	1.5625e-13	2.5e-12	1.40625e-12	2.1875e-12	1.5625e-13	0	-1.09375e-12	0	0	-1.09375e-12
7.6	0	0	1.5625e-13	1.5625e-13	1.5625e-12	2.03125e-12	3.125e-13	-1.875e-12	0	0	1.875e-12		7.6	-1.25e-11	-9.84375e-12	-7.34375e-12	-8.75e-12	-1.15625e-11	-1.35937e-11	-1.5e-11	-1.67188e-11	-1.875e-11	-1.89062e-11	-2.3125e-11		7.6	2.34375e-12	1.09375e-12	1.40625e-12	1.5625e-13	-3.59375e-12	9.375e-13	1.25e-12	-1.09375e-12	0	-2.5e-12	1.875e-12
7.65	3.125e-13	0	-2.1875e-12	-2.1875e-12	2.1875e-12	1.5625e-13	1.5625e-13	-1.09375e-12	0	1.5625e-12	1.5625e-13		7.65	-1.48437e-11	-1e-11	-5.78125e-12	-9.84375e-12	-1.125e-11	-1.4375e-11	-1.375e-11	-1.71875e-11	-2.5e-11	-1.9375e-11	-2.15625e-11		7.65	6.25e-13	1.875e-12	-6.25e-13	1.5625e-13	0	1.40625e-12	1.25e-12	0	7.8125e-13	-6.25e-13	-1.25e-12
7.7	1.71875e-12	3.125e-13	0	0	1.5625e-13	1.09375e-12	1.5625e-13	0	-1.5625e-13	2.5e-12	0		7.7	-1.375e-11	-8.59375e-12	-7.8125e-12	-8.59375e-12	-9.21875e-12	-1.85938e-11	-1.85938e-11	-1.73438e-11	-1.875e-11	-2.73438e-11	-2.0625e-11		7.7	-1.5625e-13	2.1875e-12	-4.84375e-12	6.25e-13	0	1.25e-12	1.5625e-13	0	-2.1875e-12	0	0
7.75	1.40625e-12	-1.09375e-12	0	0	0	3.125e-13	0	0	-4.6875e-13	1.5625e-13	-3.125e-13		7.75	-1.48437e-11	-6.5625e-12	-7.5e-12	-1.17187e-11	-9.375e-12	-1.26562e-11	-1.3125e-11	-1.75e-11	-1.92188e-11	-2e-11	-2.20313e-11		7.75	0	-1.09375e-12	0	1.5625e-13	0	1.5625e-13	-1.5625e-12	0	-4.6875e-13	0	-3.125e-13
7.8	0	0	0	6.25e-13	1.5625e-13	1.5625e-13	0	0	-4.6875e-13	1.25e-12	1.5625e-12		7.8	-1.59375e-11	-6.25e-12	-7.34375e-12	-7.65625e-12	-8.125e-12	-1.375e-11	-1.34375e-11	-1.85938e-11	-2.14063e-11	-2.04688e-11	-2.375e-11		7.8	2.03125e-12	0	3.125e-13	-1.5625e-13	-5.78125e-12	7.8125e-13	0	0	0	-4.6875e-13	-4.6875e-13
7.85	1.5625e-13	2.65625e-12	1.5625e-13	3.125e-13	2.5e-12	1.40625e-12	0	0	-3.125e-13	0	1.40625e-12		7.85	-1.5e-11	-9.84375e-12	-7.34375e-12	-8.28125e-12	-7.96875e-12	-1.25e-11	-1.23437e-11	-1.98437e-11	-2.125e-11	-1.875e-11	-1.98437e-11		7.85	1.5625e-13	1.25e-12	-6.25e-13	-4.84375e-12	0	-9.84375e-12	2.1875e-12	-4.6875e-13	0	0	-1.875e-12
7.9	0	0	2.03125e-12	1.71875e-12	6.25e-13	0	-9.375e-13	0	0	6.09375e-12	-2.34375e-12		7.9	-1.4375e-11	-7.65625e-12	-1.04687e-11	-1e-11	-1.21875e-11	-1.25e-11	-1.75e-11	-1.75e-11	-2.48438e-11	-2.53125e-11	-1.96875e-11		7.9	1.5625e-12	-1.875e-12	0	1.5625e-12	-3.125e-13	1.5625e-13	1.875e-12	-1.25e-12	0	-9.375e-13	-6.25e-13
7.95	-4.6875e-13	0	-4.84375e-12	0	1.5625e-13	-1.09375e-12	0	-1.09375e-12	0	1.40625e-12	1.5625e-13		7.95	-1.46875e-11	-7.5e-12	-6.875e-12	-8.59375e-12	-9.84375e-12	-1.1875e-11	-1.45312e-11	-1.75e-11	-2e-11	-2.03125e-11	-2.0625e-11		7.95	3.125e-13	1.09375e-12	0	1.5625e-13	0	2.03125e-12	1.25e-12	-2.1875e-12	0	-7.34375e-12	-4.84375e-12
8	0	0	0	-9.6875e-12	0	0	-1.5625e-13	-3.59375e-12	-4.6875e-13	-2.96875e-12	-9.375e-13		8	-1.48437e-11	-7.5e-12	-7.5e-12	-7.5e-12	-8.4375e-12	-1.10938e-11	-1.73438e-11	-1.75e-11	-2.125e-11	-2.14063e-11	-2.25e-11		8	0	4.6875e-13	-1.09375e-12	-1.5625e-13	-4.6875e-12	1.25e-12	1.40625e-12	1.40625e-12	0	0	1.5625e-13
8.05	0	9.375e-13	9.375e-13	-3.125e-13	6.25e-13	0	-1.5625e-13	-1.5625e-13	1.5625e-13	0	0		8.05	-1.375e-11	-7.1875e-12	-6.25e-12	-6.5625e-12	-8.90625e-12	-1.25e-11	-1.375e-11	-1.5e-11	-2e-11	-2.10938e-11	-2.29688e-11		8.05	1.5625e-13	1.71875e-12	-1.5625e-13	2.03125e-12	-4.6875e-13	1.5625e-13	0	1.25e-12	-7.34375e-12	0	1.5625e-13
8.1	1.40625e-12	1.5625e-13	1.5625e-13	-3.59375e-12	4.6875e-13	0	0	-9.375e-13	0	-4.6875e-13	0		8.1	-1.35937e-11	-8.90625e-12	-6.71875e-12	-6.25e-12	-9.21875e-12	-1.29688e-11	-2.60938e-11	-1.59375e-11	-2.03125e-11	-2e-11	-2.34375e-11		8.1	3.125e-13	6.25e-13	-2.1875e-12	-3.125e-13	-2.5e-12	3.125e-13	0	0	0	0	-1.5625e-13
8.15	1.5625e-13	5e-12	1.40625e-12	1.5625e-13	1.5625e-13	1.5625e-13	-1.5625e-12	-1.875e-12	0	0	1.5625e-12		8.15	-1.375e-11	-1.15625e-11	-6.71875e-12	-7.65625e-12	-1e-11	-1.4375e-11	-1.42187e-11	-1.625e-11	-1.98437e-11	-2.98437e-11	-3.17187e-11		8.15	0	1.5625e-13	-6.25e-13	-6.25e-13	-3.59375e-12	3.125e-12	1.5625e-13	-3.125e-13	-1.5625e-12	0	0
8.2	2.34375e-12	-1.09375e-12	1.5625e-13	1.40625e-12	1.875e-12	-1.40625e-12	0	-1.25e-12	1.5625e-12	-3.125e-13	1.25e-12		8.2	-1.73438e-11	-8.125e-12	-7.8125e-12	-8.59375e-12	-1.09375e-11	-1.29688e-11	-1.60937e-11	-2.73438e-11	-2.67188e-11	-1.9375e-11	-2.1875e-11		8.2	0	1.5625e-13	0	7.8125e-13	-1.875e-12	0	0	-2.34375e-12	0	-3.125e-13	0
8.25	-6.25e-13	0	0	1.09375e-12	1.5625e-13	3.125e-13	0	0	0	0	6.875e-12		8.25	-1.5e-11	-9.21875e-12	-1.23437e-11	-8.125e-12	-1.98437e-11	-1.21875e-11	-1.98437e-11	-1.64063e-11	-1.85938e-11	-2.125e-11	-2.10938e-11		8.25	0	3.125e-13	0	0	0	0	1.5625e-13	1.5625e-13	0	0	0
8.3	1.5625e-13	0	1.5625e-13	-1.25e-12	2.03125e-12	1.875e-12	0	0	9.375e-13	-2.34375e-12	1.5625e-13		8.3	-1.48437e-11	-1.1875e-11	-5.9375e-12	-6.40625e-12	-1.1875e-11	-1.17187e-11	-1.71875e-11	-1.84375e-11	-1.875e-11	-1.9375e-11	-2e-11		8.3	0	1.5625e-13	1.875e-12	-7.8125e-13	0	1.5625e-13	1.875e-12	1.40625e-12	1.875e-12	0	-2.34375e-12
8.35	3.125e-13	0	0	0	1.875e-12	-1.09375e-12	0	-9.53125e-12	1.5625e-13	-1.09375e-12	-4.84375e-12		8.35	-1.25e-11	-7.5e-12	-6.40625e-12	-7.03125e-12	-1.125e-11	-1.28125e-11	-1.98437e-11	-2.15625e-11	-1.75e-11	-1.96875e-11	-1.9375e-11		8.35	7.8125e-13	2.03125e-12	1.5625e-13	6.25e-13	-1.09375e-12	-3.125e-13	0	2.03125e-12	0	-1.09375e-12	1.5625e-13
8.4	2.5e-12	1.40625e-12	0	-7.34375e-12	7.8125e-13	-4.6875e-13	-7.34375e-12	0	7.8125e-13	-1.25e-12	-1.09375e-12		8.4	-1.9375e-11	-1.09375e-11	-7.1875e-12	-8.75e-12	-1.03125e-11	-1.29688e-11	-1.375e-11	-1.75e-11	-2.48438e-11	-2.125e-11	-1.96875e-11		8.4	0	1.875e-12	2.1875e-12	0	1.5625e-13	2.03125e-12	1.5625e-13	1.71875e-12	0	7.8125e-13	0
8.45	0	1.71875e-12	0	1.5625e-12	1.5625e-13	1.25e-12	2.03125e-12	-1.25e-12	-2.34375e-12	-2.1875e-12	-9.6875e-12		8.45	-1.5e-11	-7.8125e-12	-7.8125e-12	-7.96875e-12	-8.90625e-12	-1.21875e-11	-1.5625e-11	-1.8125e-11	-1.90625e-11	-2.07812e-11	-2.01563e-11		8.45	-1.40625e-12	-2.34375e-12	1.5625e-13	1.40625e-12	1.5625e-13	0	6.25e-13	6.25e-13	-1.40625e-12	0	-3.125e-13
8.5	-1.09375e-12	0	0	-3.125e-13	6.25e-13	4.6875e-13	3.125e-13	-1.71875e-12	0	-3.125e-13	0		8.5	-1.48437e-11	-7.8125e-12	-6.40625e-12	-7.5e-12	-9.375e-12	-1.14062e-11	-1.3125e-11	-1.375e-11	-1.98437e-11	-2.125e-11	-1.98437e-11		8.5	0	1.5625e-13	-1.5625e-13	1.25e-12	0	0	1.25e-12	1.5625e-13	-1.25e-12	1.5625e-13	0
8.55	-9.84375e-12	-1.25e-12	-1.5625e-13	0	0	-7.34375e-12	1.5625e-13	-9.375e-13	-1.25e-12	-1.09375e-12	0		8.55	-1.375e-11	-7.65625e-12	-5.625e-12	-7.5e-12	-8.90625e-12	-1.92188e-11	-1.98437e-11	-1.51562e-11	-1.73438e-11	-1.9375e-11	-2.25e-11		8.55	0	3.125e-13	0	1.5625e-13	0	0	1.875e-12	6.25e-13	0	0	0
8.6	1.5625e-13	1.25e-12	1.875e-12	-6.09375e-12	1.5625e-13	0	6.25e-13	-7.34375e-12	0	-9.375e-13	9.375e-13		8.6	-1.5e-11	-1.48437e-11	-6.5625e-12	-1.48437e-11	-1e-11	-1.1875e-11	-1.375e-11	-1.8125e-11	-1.76563e-11	-2.84375e-11	-2.98437e-11		8.6	0	1.71875e-12	0	1.25e-12	-3.125e-13	0	-6.25e-13	-3.125e-12	-1.40625e-12	0	-3.4375e-12
8.65	1.25e-12	1.40625e-12	1.5625e-13	0	1.25e-12	0	0	0	-2.34375e-12	-2.34375e-12	0		8.65	-1.65625e-11	-8.59375e-12	-7.5e-12	-7.5e-12	-1.21875e-11	-1.5e-11	-1.51562e-11	-1.75e-11	-1.89062e-11	-2e-11	-2.125e-11		8.65	3.125e-13	0	0	9.375e-13	0	1.5625e-13	-9.375e-13	0	1.5625e-13	-3.125e-13	-1.09375e-12
8.7	1.5625e-13	1.5625e-13	0	0	0	0	0	-6.25e-13	-1.875e-12	-3.125e-13	-9.375e-13		8.7	-2.35937e-11	-8.75e-12	-8.4375e-12	-7.5e-12	-1.48437e-11	-1.48437e-11	-1.5e-11	-1.75e-11	-2e-11	-2.15625e-11	-1.875e-11		8.7	1.71875e-12	0	0	-9.375e-13	0	0	-1.5625e-13	-4.6875e-13	1.40625e-12	0	-1.09375e-12
8.75	0	0	7.8125e-13	0	1.40625e-12	1.5625e-13	-1.5625e-13	0	-2.5e-12	0	-1.5625e-12		8.75	-1.5625e-11	-1e-11	-7.1875e-12	-8.59375e-12	-1.1875e-11	-1.26562e-11	-1.54688e-11	-1.6875e-11	-1.70312e-11	-2.10938e-11	-1.9375e-11		8.75	1.5625e-13	1.5625e-13	-1.09375e-12	-1.25e-12	-9.84375e-12	-2.34375e-12	0	0	6.25e-13	-1.25e-12	-1.09375e-12
8.8	0	0	1.5625e-13	0	1.5625e-13	0	-9.375e-13	0	0	-1.25e-12	1.5625e-13		8.8	-1.5e-11	-8.75e-12	-6.09375e-12	-8.75e-12	-7.34375e-12	-1.35937e-11	-1.75e-11	-1.98437e-11	-2.48438e-11	-1.98437e-11	-2.03125e-11		8.8	0	3.125e-13	-6.25e-13	9.375e-13	0	0	0	1.25e-12	0	-4.6875e-13	-1.5625e-13
8.85	0	-6.25e-13	0	-1.40625e-12	2.1875e-12	0	-1.25e-12	-6.25e-13	0	0	3.125e-13		8.85	-1.25e-11	-8.4375e-12	-7.5e-12	-8.90625e-12	-1.125e-11	-1.48437e-11	-1.5625e-11	-1.90625e-11	-1.75e-11	-2.125e-11	-2.125e-11		8.85	1.5625e-13	1.5625e-13	0	-1.5625e-13	-9.375e-13	3.125e-13	-9.84375e-12	1.5625e-13	2.65625e-12	1.25e-12	0
8.9	0	1.25e-12	-4.6875e-13	0	2.34375e-12	0	-4.84375e-12	-1.5625e-13	-1.875e-12	-1.25e-12	1.25e-12		8.9	-1.48437e-11	-7.65625e-12	-1e-11	-8.59375e-12	-1e-11	-1.85938e-11	-1.54688e-11	-1.75e-11	-2e-11	-2e-11	-2.0625e-11		8.9	0	1.25e-12	0	0	0	2.5e-12	-6.25e-13	0	1.5625e-13	2.5e-12	-3.125e-13
8.95	0	1.25e-12	-4.6875e-13	0	2.1875e-12	6.25e-13	0	0	0	0	1.5625e-12		8.95	-1.5e-11	-7.96875e-12	-1.5625e-12	-1e-11	-1.0625e-11	-1.375e-11	-2.17187e-11	-1.73438e-11	-1.875e-11	-2e-11	-2.48438e-11		8.95	-9.84375e-12	1.25e-12	0	0	1.5625e-13	1.5625e-13	0	-3.28125e-12	6.25e-13	-6.09375e-12	0
9	7.34375e-12	0	0	0	1.5625e-13	0	1.5625e-13	-4.6875e-13	6.25e-13	2.65625e-12	6.25e-13		9	-1.17187e-11	-9.21875e-12	-8.59375e-12	-1e-11	-1.09375e-11	-2.10938e-11	-1.51562e-11	-1.65625e-11	-1.92188e-11	-1.96875e-11	-2.25e-11		9	0	1.5625e-13	0	-6.25e-13	1.5625e-12	1.5625e-12	0	0	1.5625e-12	0	0
9.05	-4.6875e-13	4.6875e-13	0	0	1.5625e-13	-2.34375e-12	1.5625e-13	-2.34375e-12	0	-1.5625e-13	0		9.05	-1.14062e-11	-9.375e-12	-8.59375e-12	-1e-11	-1.9375e-11	-1.25e-11	-1.875e-11	-1.8125e-11	-2e-11	-1.85938e-11	-1.89062e-11		9.05	-3.125e-13	1.25e-12	0	1.25e-12	0	0	0	2.5e-12	1.25e-12	-1.25e-12	-2.34375e-12
9.1	-9.375e-13	-4.6875e-13	1.40625e-12	-4.6875e-13	1.25e-12	0	6.25e-13	0	-1.25e-12	-3.90625e-12	1.5625e-13		9.1	-1.07812e-11	-1.48437e-11	-1e-11	-9.84375e-12	-1.15625e-11	-1.25e-11	-1.85938e-11	-1.59375e-11	-2.48438e-11	-2.65625e-11	-2e-11		9.1	-1e-11	1.40625e-12	3.125e-13	0	6.25e-13	1.5625e-13	9.375e-13	1.875e-12	-6.25e-13	-1.09375e-12	0
9.15	-1.5625e-13	-1.25e-12	1.5625e-13	1.5625e-13	2.03125e-12	0	1.25e-12	0	-3.125e-13	0	-1.5625e-13		9.15	-1.20313e-11	-8.75e-12	-7.96875e-12	-1.0625e-11	-1.04687e-11	-1.46875e-11	-1.73438e-11	-1.73438e-11	-2.1875e-11	-1.98437e-11	-2e-11		9.15	0	1.25e-12	1.25e-12	1.5625e-13	0	1.5625e-13	1.09375e-12	1.875e-12	0	-1.5625e-13	0
9.2	0	0	-1.5625e-12	-1.875e-12	6.25e-13	1.71875e-12	2.34375e-12	5e-12	0	0	1.5625e-13		9.2	-1.35937e-11	-9.6875e-12	-1.1875e-11	-1.01563e-11	-1e-11	-1.26562e-11	-1.625e-11	-1.84375e-11	-2.09375e-11	-2.0625e-11	-1.98437e-11		9.2	-4.375e-12	1.5625e-13	1.875e-12	1.5625e-13	0	-6.71875e-12	1.5625e-13	0	-1.25e-12	0	0
9.25	1.5625e-13	1.5625e-13	-1.25e-12	0	1.40625e-12	3.125e-13	0	-1.5625e-13	0	-1.5625e-13	-3.125e-13		9.25	-1.14062e-11	-8.4375e-12	-7.5e-12	-1.42187e-11	-1.23437e-11	-1.28125e-11	-1.67188e-11	-1.70312e-11	-1.875e-11	-1.9375e-11	-2.23438e-11		9.25	0	1.5625e-13	-6.71875e-12	1.25e-12	-6.71875e-12	0	-2.8125e-12	1.5625e-13	0	-9.375e-13	1.25e-12
9.3	-6.25e-13	-1.5625e-13	-2.03125e-12	0	6.25e-13	1.25e-12	1.875e-12	-2.96875e-12	-4.6875e-13	-3.4375e-12	1.5625e-13		9.3	-1.5e-11	-8.4375e-12	-7.5e-12	-1.23437e-11	-1.125e-11	-1.25e-11	-7.65625e-12	-1.8125e-11	-1.6875e-11	-2.25e-11	-2.98437e-11		9.3	0	1.5625e-12	0	0	0	0	1.5625e-12	0	1.40625e-12	1.5625e-13	0
9.35	-1.5625e-13	-3.125e-13	-1.5625e-13	0	1.5625e-13	1.5625e-13	2.5e-12	0	0	0	1.5625e-13		9.35	-2.23438e-11	-8.4375e-12	-9.0625e-12	-1.09375e-11	-9.375e-12	-1.35937e-11	-1.59375e-11	-1.57813e-11	-1.76563e-11	-2.10938e-11	-2.25e-11		9.35	0	1.5625e-13	-4.6875e-13	-4.6875e-13	0	1.5625e-12	-3.125e-13	0	1.5625e-13	4.6875e-13	0
9.4	-1.09375e-12	0	-2.96875e-12	1.5625e-13	2.1875e-12	1.5625e-13	1.5625e-13	1.25e-12	-1.09375e-12	0	0		9.4	-1.39063e-11	-7.5e-12	-8.75e-12	-8.75e-12	-8.75e-12	-1.07812e-11	-1.5e-11	-1.5e-11	-2.70313e-11	-2.01563e-11	-2.46875e-11		9.4	0	-7.96875e-12	1.5625e-13	-4.6875e-13	0	0	0	1.875e-12	3.125e-13	1.5625e-13	0
9.45	-2.34375e-12	1.40625e-12	0	1.40625e-12	2.5e-12	1.5625e-13	1.5625e-13	1.09375e-12	0	-9.21875e-12	-1.09375e-12		9.45	-1.5e-11	-6.5625e-12	-8.125e-12	-8.75e-12	-8.75e-12	-1.26562e-11	-2.54687e-11	-1.73438e-11	-1.95313e-11	-2e-11	-2.10938e-11		9.45	0	0	1.5625e-13	1.5625e-13	-2.5e-12	0	0	1.25e-12	2.5e-12	-3.125e-13	-1.09375e-12
9.5	1.25e-12	6.25e-13	1.25e-12	0	1.5625e-13	-4.6875e-13	1.09375e-12	-3.125e-13	0	-1.25e-12	-1.25e-12		9.5	-1.5e-11	-7.96875e-12	-7.5e-12	-1.73438e-11	-1.48437e-11	-1.28125e-11	-1.5e-11	-1.75e-11	-2.04688e-11	-1.875e-11	-2.03125e-11		9.5	-1.5625e-13	2.5e-12	1.5625e-13	1.5625e-13	-7.8125e-13	0	-4.6875e-13	1.40625e-12	1.5625e-13	0	-9.84375e-12
9.55	1.875e-12	-1.875e-12	-4.6875e-13	2.1875e-12	0	1.25e-12	1.875e-12	0	0	0	-7.8125e-13		9.55	-1.46875e-11	-7.5e-12	-7.96875e-12	-1.125e-11	-9.84375e-12	-1.23437e-11	-1.71875e-11	-1.59375e-11	-1.98437e-11	-1.92188e-11	-2.0625e-11		9.55	0	1.5625e-13	-6.25e-13	6.25e-13	0	0	0	1.5625e-13	1.5625e-12	0	-1.71875e-12
9.6	1.5625e-13	9.375e-13	0	1.5625e-13	1.40625e-12	0	0	-9.6875e-12	-1.40625e-12	-2.34375e-12	0		9.6	-1.35937e-11	-7.1875e-12	-7.34375e-12	-7.8125e-12	-1.09375e-11	-1.48437e-11	-2e-11	-1.46875e-11	-1.85938e-11	-2.48438e-11	-2.25e-11		9.6	-4.6875e-13	1.71875e-12	0	2.1875e-12	1.25e-12	2.1875e-12	-6.25e-13	1.5625e-13	0	2.03125e-12	-2.03125e-12
9.65	-1.5625e-13	1.875e-12	1.5625e-13	2.1875e-12	-4.375e-12	0	0	0	-7.8125e-13	1.5625e-13	1.5625e-13		9.65	-1.48437e-11	-1.23437e-11	-6.40625e-12	-7.65625e-12	-1.1875e-11	-1.32812e-11	-1.64063e-11	-1.53125e-11	-1.9375e-11	-1.98437e-11	-2e-11		9.65	-2.1875e-12	6.25e-13	0	1.875e-12	9.375e-13	-6.09375e-12	0	2.03125e-12	3.125e-13	0	-3.125e-13
9.7	-1.09375e-12	1.5625e-13	2.03125e-12	1.5625e-13	0	-1.09375e-12	0	0	0	-9.21875e-12	1.5625e-12		9.7	-1.53125e-11	-5e-12	-8.75e-12	-9.84375e-12	-1e-11	-1.92188e-11	-1.40625e-11	-1.54688e-11	-2.0625e-11	-2.25e-11	-2.73438e-11		9.7	0	7.8125e-13	0	1.5625e-13	7.8125e-13	0	-7.96875e-12	0	1.5625e-13	-1.25e-12	0
9.75	0	-1.25e-12	1.5625e-12	1.5625e-12	-2.34375e-12	-5e-12	0	-1.09375e-12	0	-6.25e-13	1.875e-12		9.75	-1.59375e-11	-7.5e-12	-7.5e-12	-8.90625e-12	-1.125e-11	-1.125e-11	-1.4375e-11	-2.71875e-11	-2.375e-11	-1.98437e-11	-2.09375e-11		9.75	0	1.5625e-13	9.375e-13	2.03125e-12	1.5625e-13	1.5625e-13	0	0	1.5625e-13	-1.09375e-12	0
9.8	0	1.25e-12	-2.34375e-12	1.5625e-13	2.1875e-12	6.25e-13	1.40625e-12	-1.25e-12	-6.25e-13	0	2.1875e-12		9.8	-1.54688e-11	-6.40625e-12	-9.6875e-12	-9.21875e-12	-7.5e-12	-1.125e-11	-1.35937e-11	-1.625e-11	-1.89062e-11	-1.95313e-11	-2.125e-11		9.8	0	1.25e-12	1.5625e-13	1.5625e-13	4.6875e-13	1.5625e-13	1.40625e-12	1.5625e-13	6.25e-13	-6.25e-13	-1.09375e-12
9.85	-2.1875e-12	1.40625e-12	0	2.03125e-12	6.25e-13	-4.53125e-12	-2.1875e-12	-9.84375e-12	-1.09375e-12	0	6.25e-13		9.85	-1.67188e-11	-8.28125e-12	-8.125e-12	-1.23437e-11	-1.5e-11	-1.20313e-11	-2.25e-11	-1.75e-11	-2.35937e-11	-2.01563e-11	-2.375e-11		9.85	-1.71875e-12	1.5625e-13	1.25e-12	1.5625e-13	0	1.875e-12	-1.5625e-13	2.1875e-12	0	0	-3.59375e-12
9.9	0	3.125e-13	0	0	2.5e-12	2.34375e-12	2.03125e-12	-1.25e-12	-6.25e-13	0	2.1875e-12		9.9	-1.65625e-11	-1e-11	-1.35937e-11	-7.5e-12	-1e-11	-1.34375e-11	-1.375e-11	-1.73438e-11	-2e-11	-2.125e-11	-2.21875e-11		9.9	-2.03125e-12	1.40625e-12	3.125e-13	1.25e-12	-1.09375e-12	-6.09375e-12	6.25e-13	1.5625e-13	1.25e-12	1.25e-12	-1.25e-12
9.95	-3.125e-13	0	0	3.125e-13	-7.34375e-12	2.5e-12	1.875e-12	-1.5625e-13	0	0	-3.125e-13		9.95	-1.375e-11	-8.125e-12	-8.125e-12	-1e-11	-1.45312e-11	-1.23437e-11	-1.92188e-11	-1.75e-11	-1.9375e-11	-2.73438e-11	-2.73438e-11		9.95	0	2.1875e-12	0	1.09375e-12	-6.25e-13	0	1.5625e-13	0	1.5625e-13	1.40625e-12	0
10	-3.90625e-12	0	-4.84375e-12	-1.71875e-12	0	1.25e-12	7.8125e-13	0	-3.59375e-12	-1.09375e-12	0		10	-1.17187e-11	-7.8125e-12	-7.5e-12	-8.75e-12	-1.07812e-11	-1.17187e-11	-1.65625e-11	-1.4375e-11	-2.60938e-11	-1.9375e-11	-2.125e-11		10	0	1.25e-12	-1.25e-12	1.5625e-13	-1.875e-12	-9.375e-13	0	-1.5625e-13	1.5625e-13	1.5625e-13	0
10.05	-3.125e-13	0	-2.1875e-12	0	3.125e-13	4.6875e-13	9.375e-13	1.5625e-13	0	0	0		10.05	-1.29688e-11	-6.25e-12	-7.34375e-12	-9.6875e-12	-1.01563e-11	-1.48437e-11	-1.67188e-11	-1.75e-11	-1.82813e-11	-2.20313e-11	-2.25e-11		10.05	0	-3.125e-13	0	1.5625e-13	0	0	0	-9.375e-12	0	1.5625e-13	6.25e-13
10.1	-1.09375e-12	0	0	-1.40625e-12	1.5625e-13	1.5625e-13	1.25e-12	-4.6875e-13	1.5625e-13	-2.34375e-12	-3.125e-13		10.1	-1.48437e-11	-1.35937e-11	-8.75e-12	-9.84375e-12	-1.89062e-11	-1.23437e-11	-1.5e-11	-1.60937e-11	-2.01563e-11	-2.125e-11	-2.125e-11		10.1	-4.84375e-12	0	1.5625e-13	1.25e-12	-1.875e-12	-4.84375e-12	1.5625e-13	-3.125e-13	0	1.5625e-13	-9.375e-13
10.15	-2.5e-12	-9.84375e-12	0	-1.25e-12	1.40625e-12	2.65625e-12	1.875e-12	-7.34375e-12	0	-3.125e-13	-1.25e-12		10.15	-1.375e-11	-8.75e-12	-8.75e-12	-9.0625e-12	-9.53125e-12	-1.125e-11	-2.10938e-11	-1.625e-11	-1.875e-11	-2e-11	-2.21875e-11		10.15	0	0	0	-2.34375e-12	0	0	6.25e-13	-4.84375e-12	-1.25e-12	1.5625e-13	9.375e-13
10.2	-1.09375e-12	-3.125e-13	0	1.5625e-12	1.5625e-13	2.5e-12	-2.5e-12	1.25e-12	0	-1.09375e-12	0		10.2	-1.5e-11	-8.125e-12	-8.75e-12	-7.8125e-12	-1.03125e-11	-1.5e-11	-1.53125e-11	-1.5e-11	-1.95313e-11	-2.32813e-11	-2.21875e-11		10.2	6.25e-13	1.5625e-13	0	0	0	0	6.25e-13	0	-7.34375e-12	0	0
10.25	0	0	3.125e-12	1.25e-12	0	-1.25e-12	1.5625e-12	1.25e-12	-4.6875e-13	0	-4.6875e-13		10.25	-1.67188e-11	-9.84375e-12	-7.65625e-12	-7.5e-12	-8.90625e-12	-1.28125e-11	-1.82813e-11	-1.53125e-11	-2e-11	-1.79687e-11	-2.125e-11		10.25	0	2.34375e-12	1.5625e-13	1.5625e-13	0	0	0	-6.25e-13	0	1.40625e-12	0
10.3	-6.25e-13	-2.34375e-12	0	0	3.125e-13	1.5625e-13	2.34375e-12	-8.59375e-12	0	-1.875e-12	-6.25e-13		10.3	-1.375e-11	-9.84375e-12	-7.5e-12	-1.57813e-11	-1e-11	-1.375e-11	-1.75e-11	-1.45312e-11	-2.10938e-11	-1.95313e-11	-1.9375e-11		10.3	-1.71875e-12	2.5e-12	1.40625e-12	2.5e-12	0	0	-7.34375e-12	0	0	1.25e-12	-4.84375e-12
10.35	-5e-12	-9.375e-13	1.25e-12	-1.5625e-13	1.875e-12	-2.5e-12	9.375e-13	-1.25e-12	-1.5625e-13	-9.53125e-12	0		10.35	-1.48437e-11	-9.0625e-12	-8.75e-12	-7.5e-12	-1.42187e-11	-1.25e-11	-1.6875e-11	-1.35937e-11	-1.70312e-11	-1.9375e-11	-2.01563e-11		10.35	0	1.5625e-13	0	-3.90625e-12	1.5625e-13	0	0	1.5625e-13	1.5625e-13	1.5625e-13	-9.375e-13
10.4	0	0	1.5625e-13	-1.5625e-13	6.25e-13	0	0	-4.6875e-13	-7.34375e-12	0	1.25e-12		10.4	-1.5625e-11	-8.125e-12	-1.09375e-11	-8.75e-12	-1.03125e-11	-1.875e-11	-1.40625e-11	-1.5e-11	-1.9375e-11	-1.9375e-11	-2.48438e-11		10.4	-4.84375e-12	2.8125e-12	1.25e-12	2.65625e-12	0	0	0	-1.40625e-12	1.09375e-12	-1.875e-12	1.5625e-13
10.45	-3.59375e-12	2.03125e-12	-2.1875e-12	-3.125e-13	3.125e-13	0	1.5625e-13	-6.25e-13	-1.25e-12	0	7.8125e-13		10.45	-1.5e-11	-6.875e-12	-9.0625e-12	-2.65625e-12	-1.10938e-11	-1.21875e-11	-1.42187e-11	-1.85938e-11	-1.67188e-11	-2.0625e-11	-2.3125e-11		10.45	-2.5e-12	3.59375e-12	1.875e-12	3.28125e-12	2.1875e-12	-1.25e-12	-1.5625e-13	-4.6875e-13	2.1875e-12	1.875e-12	1.5625e-13
10.5	-1.5625e-13	3.125e-13	0	0	1.25e-12	-1.5625e-13	2.5e-12	-2.1875e-12	0	-1.09375e-12	1.5625e-13		10.5	-1.5e-11	-1e-11	-7.65625e-12	-9.84375e-12	-1e-11	-1.26562e-11	-1.51562e-11	-1.5e-11	-1.98437e-11	-2.0625e-11	-2.1875e-11		10.5	0	1.5625e-13	1.875e-12	6.25e-13	0	0	0	0	1.5625e-13	1.25e-12	0
10.55	0	6.25e-13	1.25e-12	-1.5625e-13	1.40625e-12	0	2.34375e-12	-1.5625e-13	0	-2.34375e-12	-1.875e-12		10.55	-1.65625e-11	-7.34375e-12	-7.5e-12	-1.03125e-11	-1.48437e-11	-1.23437e-11	-1.40625e-11	-1.53125e-11	-1.98437e-11	-2.15625e-11	-2.10938e-11		10.55	0	9.375e-13	0	1.25e-12	1.5625e-13	-7.34375e-12	1.875e-12	0	-2.34375e-12	1.25e-12	-1.09375e-12
10.6	0	2.34375e-12	-1.5625e-13	-9.375e-13	3.4375e-12	0	1.5625e-13	0	0	-9.375e-13	0		10.6	-1.5e-11	-7.5e-12	-7.5e-12	-8.59375e-12	-1.03125e-11	-1.48437e-11	-1.375e-11	-1.75e-11	-2.23438e-11	-2.98437e-11	-2.0625e-11		10.6	-1.25e-12	1.5625e-13	-1.25e-12	1.25e-12	0	-9.375e-13	-7.34375e-12	-4.84375e-12	-1.25e-12	-9.84375e-12	-1.25e-12
10.65	0	1.875e-12	0	-9.84375e-12	1.5625e-13	1.25e-12	6.25e-13	0	-1.5625e-12	-8.59375e-12	0		10.65	-1.54688e-11	-7.8125e-12	-5.46875e-12	-7.8125e-12	-9.84375e-12	-1.25e-11	-2.40625e-11	-1.73438e-11	-1.98437e-11	-2.3125e-11	-2.25e-11		10.65	9.375e-13	1.25e-12	9.375e-13	1.5625e-12	0	-6.25e-13	2.1875e-12	0	0	-1.09375e-12	-6.25e-13
10.7	0	-3.4375e-12	1.5625e-13	1.5625e-13	1.09375e-12	-4.6875e-13	6.25e-13	0	0	0	-9.84375e-12		10.7	-1.8125e-11	-7.96875e-12	-8.75e-12	-8.90625e-12	-9.375e-12	-1.4375e-11	-1.28125e-11	-1.78125e-11	-2.3125e-11	-2.0625e-11	-2e-11		10.7	0	2.8125e-12	9.375e-13	-1.5625e-13	7.8125e-13	-4.6875e-13	1.5625e-13	-4.6875e-13	1.875e-12	0	9.375e-13
10.75	-1.25e-12	3.125e-12	3.125e-13	0	4.6875e-13	0	1.5625e-13	-4.84375e-12	0	-6.25e-13	0		10.75	-1.54688e-11	-1.875e-11	-6.71875e-12	-1.48437e-11	-1.03125e-11	-1.54688e-11	-1.32812e-11	-1.90625e-11	-2e-11	-2.23438e-11	-2.125e-11		10.75	0	1.5625e-12	0	-6.40625e-12	1.5625e-13	0	1.875e-12	0	0	0	1.25e-12
10.8	-8.59375e-12	6.25e-13	0	0	2.1875e-12	1.5625e-13	1.5625e-13	-1.875e-12	0	-3.125e-13	-1.25e-12		10.8	-1.6875e-11	-9.21875e-12	-6.25e-12	-1.0625e-11	-1.14062e-11	-1.26562e-11	-1.98437e-11	-2e-11	-1.96875e-11	-2.375e-11	-1.98437e-11		10.8	-1.40625e-12	0	-1.09375e-12	0	1.09375e-12	-1.5625e-12	1.25e-12	0	-1.71875e-12	0	3.125e-13
10.85	-1.25e-12	6.25e-13	-4.21875e-12	-2.34375e-12	1.875e-12	-6.25e-13	1.5625e-13	0	0	-6.25e-13	0		10.85	-1.4375e-11	-7.8125e-12	-8.59375e-12	-1e-11	-1.07812e-11	-1.23437e-11	-1.5e-11	-1.5625e-11	-2.125e-11	-3.34375e-11	-2e-11		10.85	-1.5625e-13	0	2.65625e-12	1.40625e-12	1.25e-12	-1.25e-12	1.40625e-12	-1.09375e-12	1.09375e-12	0	-4.84375e-12
10.9	1.71875e-12	3.125e-13	1.71875e-12	-1.09375e-12	1.40625e-12	1.40625e-12	6.25e-13	0	-4.6875e-13	-1.09375e-12	0		10.9	-1.35937e-11	-1.23437e-11	-7.5e-12	-1.375e-11	-1.0625e-11	-1.46875e-11	-1.3125e-11	-1.96875e-11	-1.9375e-11	-2.34375e-11	-2.03125e-11		10.9	-1.09375e-12	0	0	1.5625e-13	-4.84375e-12	-3.125e-13	-9.21875e-12	0	1.5625e-13	2.34375e-12	1.875e-12
10.95	-1.5625e-13	9.375e-13	4.6875e-13	3.4375e-12	-3.59375e-12	2.1875e-12	0	0	-2.34375e-12	0	-1.5625e-13		10.95	-1.40625e-11	-1.07812e-11	-1.48437e-11	-1.09375e-11	-9.84375e-12	-1.40625e-11	-1.1875e-11	-1.5625e-11	-1.85938e-11	-2.20313e-11	-2.98437e-11		10.95	0	0	1.5625e-13	7.8125e-13	0	0	1.25e-12	-6.25e-13	0	-2.34375e-12	0
11	2.65625e-12	0	0	-6.25e-13	1.25e-12	1.5625e-13	0	0	-1.40625e-12	0	-1.5625e-13		11	-1.71875e-11	-1e-11	-7.03125e-12	-1.4375e-11	-1.26562e-11	-1.3125e-11	-1.75e-11	-1.54688e-11	-1.75e-11	-2.01563e-11	-2.09375e-11		11	-9.84375e-12	-8.59375e-12	1.5625e-13	1.25e-12	3.125e-13	-9.375e-13	0	0	-3.125e-13	-1.09375e-12	0
11.05	-1.09375e-12	1.5625e-13	0	0	-3.125e-13	1.875e-12	1.5625e-13	0	-9.84375e-12	0	-1.875e-12		11.05	-1.5625e-11	-8.75e-12	-7.8125e-12	-9.0625e-12	-9.375e-12	-1.25e-11	-1.48437e-11	-1.6875e-11	-1.76563e-11	-1.96875e-11	-2.3125e-11		11.05	0	0	0	2.5e-12	1.25e-12	0	-1.5625e-13	1.5625e-13	-1.25e-12	0	-6.25e-13
11.1	-3.125e-13	1.875e-12	0	0	0	4.6875e-13	0	2.5e-12	-6.25e-13	1.5625e-13	-9.84375e-12		11.1	-1.48437e-11	-8.4375e-12	-9.84375e-12	-8.125e-12	-8.90625e-12	-1.375e-11	-1.53125e-11	-1.67188e-11	-2.57813e-11	-1.85938e-11	-2.125e-11		11.1	-3.125e-13	3.125e-13	6.25e-13	2.34375e-12	0	-6.71875e-12	-1.875e-12	-1.25e-12	0	-3.59375e-12	0
11.15	0	0	-2.34375e-12	-1.09375e-12	1.5625e-13	7.5e-12	-3.90625e-12	2.34375e-12	0	-9.375e-13	-1.40625e-12		11.15	-1.5e-11	-7.5e-12	-8.125e-12	-1e-11	-9.0625e-12	-1.25e-11	-1.59375e-11	-1.73438e-11	-1.8125e-11	-1.98437e-11	-2.98437e-11		11.15	0	8.75e-12	1.40625e-12	1.5625e-13	0	0	0	0	0	0	1.40625e-12
11.2	-1.5625e-13	1.5625e-13	1.5625e-13	-1.09375e-12	-4.6875e-13	7.8125e-13	0	1.40625e-12	-2.34375e-12	0	-1.09375e-12		11.2	-1.5e-11	-1.0625e-11	-6.09375e-12	-1e-11	-1.25e-11	-1.32812e-11	-1.48437e-11	-1.76563e-11	-1.96875e-11	-2.21875e-11	-2.14063e-11		11.2	0	1.40625e-12	1.5625e-13	-4.84375e-12	0	2.03125e-12	0	-8.59375e-12	1.5625e-13	1.5625e-13	-1.25e-12
11.25	1.25e-12	-4.6875e-13	1.09375e-12	-1.5625e-13	-2.1875e-12	-1.09375e-12	0	2.65625e-12	0	-1.25e-12	-1e-11		11.25	-1.98437e-11	-9.0625e-12	-6.875e-12	-1e-11	-1.23437e-11	-1.40625e-11	-1.42187e-11	-1.75e-11	-2.48438e-11	-2.25e-11	-2.26562e-11		11.25	-3.4375e-12	-1.71875e-12	1.5625e-13	0	0	1.5625e-13	0	0	7.8125e-13	2.1875e-12	-1.25e-12
11.3	3.125e-13	1.40625e-12	1.5625e-13	0	0	0	-8.28125e-12	1.875e-12	-1.5625e-13	-3.125e-13	-6.25e-13		11.3	-1.6875e-11	-6.875e-12	-6.09375e-12	-8.75e-12	-1.03125e-11	-1.375e-11	-1.85938e-11	-1.9375e-11	-1.98437e-11	-2.25e-11	-2.98437e-11		11.3	-1.5625e-13	3.125e-13	1.5625e-13	0	1.5625e-13	0	-9.375e-13	-4.6875e-13	1.5625e-13	1.5625e-13	-6.25e-13
11.35	1.25e-12	1.5625e-13	1.5625e-13	-1.5625e-13	0	0	0	1.25e-12	0	-1.09375e-12	0		11.35	-1.53125e-11	-9.84375e-12	-1e-11	-8.90625e-12	-1e-11	-1.28125e-11	-1.40625e-11	-1.95313e-11	-1.9375e-11	-2.48438e-11	-2.4375e-11		11.35	0	1.25e-12	1.5625e-12	0	1.5625e-13	0	-2.34375e-12	0	1.25e-12	-7.8125e-13	0
11.4	2.34375e-12	6.25e-13	0	-2.34375e-12	-9.0625e-12	0	1.5625e-13	3.125e-13	-1.09375e-12	0	-9.21875e-12		11.4	-1.5625e-11	-1.125e-11	-1.04687e-11	-8.90625e-12	-9.6875e-12	-1.23437e-11	-1.51562e-11	-1.8125e-11	-1.98437e-11	-2e-11	-2.26562e-11		11.4	0	2.34375e-12	2.34375e-12	1.875e-12	1.5625e-13	0	0	0	-4.6875e-13	0	-1.71875e-12
11.45	1.5625e-13	6.25e-13	0	-1.09375e-12	1.875e-12	1.5625e-13	0	1.5625e-13	0	-1.5625e-12	1.25e-12		11.45	-1.5e-11	-9.6875e-12	-9.375e-12	-9.0625e-12	-1.17187e-11	-2.29688e-11	-1.3125e-11	-1.67188e-11	-1.85938e-11	-2.09375e-11	-2.26562e-11		11.45	-1.5625e-13	2.5e-12	1.71875e-12	6.25e-13	0	0	0	-4.6875e-13	6.25e-13	-9.84375e-12	-9.84375e-12
11.5	1.875e-12	-1.5625e-13	-1.09375e-12	-6.25e-13	0	1.25e-12	1.25e-12	1.5625e-13	0	-1.5625e-13	1.5625e-13		11.5	-1.40625e-11	-9.375e-12	-8.75e-12	-1e-11	-1.25e-11	-1.5e-11	-1.5e-11	-1.75e-11	-1.98437e-11	-2.09375e-11	-2.21875e-11		11.5	0	0	1.5625e-13	0	0	0	-1.09375e-12	-1.875e-12	-1.5625e-13	0	0
11.55	-9.6875e-12	-1.25e-12	-7.34375e-12	-3.125e-13	0	0	1.5625e-13	-1.5625e-13	-9.84375e-12	0	0		11.55	-1.5e-11	-8.4375e-12	-7.96875e-12	-1.17187e-11	-1.10938e-11	-1.17187e-11	-1.25e-11	-1.78125e-11	-2.0625e-11	-2.20313e-11	-2.10938e-11		11.55	0	0	1.25e-12	0	0	-6.25e-13	-1.71875e-12	0	0	-1.25e-12	0
11.6	-1.25e-12	0	-1.875e-12	6.25e-13	0	4.6875e-13	9.375e-13	0	0	6.25e-13	0		11.6	-2.23438e-11	-1.48437e-11	-7.5e-12	-8.28125e-12	-1.14062e-11	-1.10938e-11	-1.48437e-11	-1.98437e-11	-2.1875e-11	-2.09375e-11	-2.21875e-11		11.6	-6.09375e-12	0	1.25e-12	1.5625e-13	-4.6875e-13	-6.71875e-12	-1.5625e-13	0	0	6.875e-12	0
11.65	-2.5e-12	0	-1.25e-12	0	-3.125e-13	0	1.875e-12	2.03125e-12	0	-2.34375e-12	-2.5e-12		11.65	-1.45312e-11	-7.8125e-12	-1.73438e-11	-1.85938e-11	-1.0625e-11	-1.125e-11	-1.42187e-11	-1.70312e-11	-2.10938e-11	-2.42188e-11	-2.1875e-11		11.65	0	0	1.875e-12	2.03125e-12	0	0	0	-4.6875e-13	1.25e-12	-1.09375e-12	1.5625e-13
11.7	-1.09375e-12	1.5625e-13	-1.09375e-12	-1.25e-12	0	0	0	1.25e-12	-4.84375e-12	-4.6875e-13	-9.375e-12		11.7	-1.35937e-11	-9.53125e-12	-1.125e-11	-8.90625e-12	-1.28125e-11	-1.125e-11	-1.625e-11	-1.78125e-11	-1.85938e-11	-2.23438e-11	-2.09375e-11		11.7	-1.09375e-12	-4.6875e-13	6.25e-13	2.34375e-12	-1.25e-12	-6.25e-13	0	-9.84375e-12	1.09375e-12	-7.8125e-13	1.5625e-13
11.75	-1.5625e-13	-2.5e-12	0	0	-3.125e-13	0	0	0	-1.25e-12	0	0		11.75	-1.35937e-11	-9.84375e-12	-9.0625e-12	-1.03125e-11	-1.04687e-11	-1.21875e-11	-1.625e-11	-2.67188e-11	-2.23438e-11	-2.17187e-11	-1.98437e-11		11.75	1.5625e-13	1.5625e-13	1.25e-12	1.25e-12	-1.5625e-13	0	-2.03125e-12	0	0	1.5625e-13	-3.125e-13
11.8	7.8125e-13	-9.375e-13	0	0	0	-9.375e-13	0	1.5625e-13	6.25e-13	1.5625e-13	-8.59375e-12		11.8	-1.375e-11	-7.34375e-12	-7.5e-12	-7.5e-12	-1.23437e-11	-1.48437e-11	-1.42187e-11	-1.75e-11	-1.875e-11	-2.0625e-11	-2e-11		11.8	-7.8125e-13	2.34375e-12	1.875e-12	2.1875e-12	-4.84375e-12	0	0	-4.6875e-13	1.5625e-13	0	0
11.85	0	0	0	2.5e-12	1.5625e-13	-1.5625e-13	1.5625e-13	0	0	-2.34375e-12	0		11.85	-1.35937e-11	-7.8125e-12	-7.96875e-12	-1.04687e-11	-1.125e-11	-1.375e-11	-1.45312e-11	-1.375e-11	-1.875e-11	-2.10938e-11	-2.25e-11		11.85	-9.84375e-12	1.875e-12	1.5625e-13	4.6875e-13	0	0	0	0	1.5625e-13	-2.65625e-12	-9.375e-13
11.9	-2.03125e-12	0	-1.5625e-13	1.5625e-13	0	0	3.125e-13	1.5625e-13	0	-2.5e-12	2.5e-12		11.9	-1.48437e-11	-1e-11	-1.35937e-11	-1.39063e-11	-1.10938e-11	-1.48437e-11	-1.51562e-11	-1.51562e-11	-1.8125e-11	-2.04688e-11	-2.25e-11		11.9	1.5625e-13	1.25e-12	1.09375e-12	1.5625e-13	0	-1.875e-12	-1.875e-12	-2.34375e-12	0	1.875e-12	0
11.95	0	2.5e-12	0	0	-4.6875e-13	1.25e-12	1.25e-12	0	0	0	-3.125e-13		11.95	-1.125e-11	-1.96875e-11	-7.5e-12	-9.6875e-12	-1.3125e-11	-1.29688e-11	-1.5e-11	-1.51562e-11	-1.98437e-11	-2e-11	-2.29688e-11		11.95	-3.125e-13	-3.125e-13	1.5625e-13	0	1.5625e-13	0	-4.6875e-13	-9.375e-13	1.5625e-13	1.40625e-12	-7.8125e-13
12	0	1.5625e-13	0	0	0	1.5625e-13	1.875e-12	1.5625e-12	-4.84375e-12	0	0		12	-1.625e-11	-9.375e-12	-1.17187e-11	-1e-11	-1.98437e-11	-1.17187e-11	-1.5e-11	-1.59375e-11	-2.07812e-11	-2.09375e-11	-2.375e-11		12	1.25e-12	0	0	0	-1.25e-12	1.5625e-13	0	-2.5e-12	0	4.6875e-13	0
12.05	1.5625e-13	1.40625e-12	-1.25e-12	-1.5625e-13	1.71875e-12	2.5e-12	1.5625e-13	0	-1.09375e-12	-1.5625e-13	-1.875e-12		12.05	-2.35937e-11	-6.875e-12	-8.59375e-12	-9.375e-12	-1.15625e-11	-1.48437e-11	-1.76563e-11	-1.625e-11	-2e-11	-2.98437e-11	-2.375e-11		12.05	2.5e-12	0	-4.84375e-12	0	0	-2.96875e-12	-1.09375e-12	0	0	1.5625e-13	-9.84375e-12
12.1	-6.25e-13	3.125e-13	-3.125e-13	0	-2.1875e-12	1.25e-12	0	0	1.71875e-12	-6.71875e-12	1.5625e-13		12.1	-1.375e-11	-8.59375e-12	-8.75e-12	-1.03125e-11	-1.125e-11	-1.4375e-11	-1.3125e-11	-1.73438e-11	-2.09375e-11	-2.20313e-11	-2.23438e-11		12.1	1.09375e-12	-1.5625e-13	0	1.40625e-12	0	0	2.03125e-12	-2.1875e-12	1.5625e-13	-6.25e-13	0
12.15	0	-1.25e-12	1.5625e-13	-6.25e-13	1.5625e-13	2.1875e-12	0	0	0	-1.25e-12	0		12.15	-1.28125e-11	-1e-11	-7.5e-12	-1.53125e-11	-1.0625e-11	-2.23438e-11	-1.3125e-11	-1.6875e-11	-2.48438e-11	-2.23438e-11	-2.39063e-11		12.15	-7.8125e-13	1.5625e-12	1.875e-12	7.8125e-13	-4.6875e-13	-3.125e-13	-6.25e-13	0	-7.8125e-13	0	-9.375e-13
12.2	0	-4.6875e-13	2.5e-12	-1.25e-12	0	7.8125e-13	-1.5625e-13	7.8125e-13	-1.09375e-12	-4.0625e-12	-2.5e-12		12.2	-1.51562e-11	-9.0625e-12	-7.5e-12	-1.25e-11	-1.23437e-11	-1.5e-11	-1.4375e-11	-2.48438e-11	-1.89062e-11	-2.14063e-11	-2.21875e-11		12.2	5e-12	6.25e-13	0	1.09375e-12	1.5625e-13	0	-1.09375e-12	0	-7.34375e-12	1.5625e-13	0
12.25	0	0	1.875e-12	0	-1.09375e-12	-1.25e-12	-9.84375e-12	1.5625e-13	1.5625e-13	-1.5625e-13	0		12.25	-1.5e-11	-8.125e-12	-1.23437e-11	-7.8125e-12	-1.125e-11	-1.25e-11	-1.5625e-11	-1.75e-11	-1.98437e-11	-2.125e-11	-2.0625e-11		12.25	-1.09375e-12	4.6875e-13	0	1.875e-12	-1.25e-12	0	0	-2.5e-12	0	1.5625e-13	0
12.3	0	-7.8125e-13	6.25e-13	0	0	0	1.5625e-13	1.5625e-13	-1.875e-12	1.40625e-12	-4.6875e-13		12.3	-1.35937e-11	-7.65625e-12	-9.84375e-12	-7.8125e-12	-7.5e-12	-1.1875e-11	-1.375e-11	-1.625e-11	-1.67188e-11	-2.125e-11	-2e-11		12.3	-7.8125e-13	1.5625e-13	0	2.1875e-12	-1.09375e-12	0	0	-6.25e-13	-1.5625e-13	0	0
12.35	0	2.03125e-12	1.5625e-12	-1.09375e-12	9.375e-13	9.375e-13	3.125e-12	1.5625e-13	-1.40625e-12	0	-4.6875e-13		12.35	-7.5e-12	-1.48437e-11	-7.8125e-12	-8.75e-12	-8.75e-12	-1.76563e-11	-1.60937e-11	-1.6875e-11	-1.85938e-11	-2.125e-11	-2.48438e-11		12.35	-2.5e-12	9.375e-13	1.25e-12	1.25e-12	-1.09375e-12	0	0	-1.25e-12	0	0	0
12.4	1.5625e-13	1.25e-12	2.5e-12	-2.34375e-12	-6.25e-13	4.21875e-12	6.25e-13	1.71875e-12	-2.34375e-12	0	0		12.4	-1.35937e-11	-7.1875e-12	-9.375e-12	-8.75e-12	-8.75e-12	-1.39063e-11	-1.75e-11	-1.40625e-11	-2.07812e-11	-2.96875e-11	-2.23438e-11		12.4	-4.6875e-13	0	1.40625e-12	1.40625e-12	1.5625e-13	-1.25e-12	-1.25e-12	0	9.375e-13	-1.09375e-12	-1.5625e-13
12.45	-1.40625e-12	1.5625e-13	2.5e-12	-4.6875e-13	0	0	1.25e-12	1.5625e-13	-4.6875e-13	0	0		12.45	-1.76563e-11	-1.125e-11	-8.75e-12	-9.84375e-12	-9.84375e-12	-1.23437e-11	-1.53125e-11	-1.42187e-11	-1.76563e-11	-2.21875e-11	-2.26562e-11		12.45	0	1.875e-12	1.5625e-13	1.5625e-12	0	1.5625e-13	-1.25e-12	-7.8125e-13	1.5625e-13	-6.25e-13	0
12.5	0	1.25e-12	1.5625e-13	6.25e-13	0	0	-4.6875e-13	3.4375e-12	2.1875e-12	1.09375e-12	0		12.5	-1.375e-11	-9.84375e-12	-7.34375e-12	-1.89062e-11	-9.0625e-12	-1.10938e-11	-1.51562e-11	-1.39063e-11	-2.23438e-11	-2.03125e-11	-2.23438e-11		12.5	0	1.5625e-13	1.5625e-13	1.5625e-13	0	-1.875e-12	-6.09375e-12	0	1.25e-12	-2.1875e-12	-6.09375e-12
12.55	0	1.5625e-13	1.875e-12	-1.09375e-12	-2.8125e-12	-7.34375e-12	1.5625e-13	1.5625e-13	0	1.09375e-12	0		12.55	-1.42187e-11	-7.34375e-12	-7.5e-12	-1.03125e-11	-7.5e-12	-1.09375e-11	-1.5e-11	-1.85938e-11	-1.98437e-11	-2.04688e-11	-2.21875e-11		12.55	-2.34375e-12	9.375e-13	6.25e-13	6.25e-13	6.25e-13	1.5625e-12	0	-1.09375e-12	1.5625e-13	-1.5625e-13	-2.1875e-12
12.6	-6.25e-13	1.5625e-13	1.25e-12	0	-1.09375e-12	1.875e-12	-1.875e-12	2.5e-12	9.375e-13	0	-4.53125e-12		12.6	-1.5e-11	-8.125e-12	-8.28125e-12	-1e-11	-1.03125e-11	-1.125e-11	-1.57813e-11	-1.73438e-11	-1.8125e-11	-2e-11	-1.98437e-11		12.6	0	0	0	-1.5625e-13	1.25e-12	-9.375e-13	0	0	0	0	0
12.65	0	1.875e-12	1.5625e-13	-3.125e-13	-9.375e-13	3.125e-13	-1.5625e-13	1.5625e-13	1.25e-12	0	0		12.65	-1.60937e-11	-9.375e-12	-7.5e-12	-7.34375e-12	-1.25e-11	-1.10938e-11	-1.53125e-11	-1.71875e-11	-1.64063e-11	-1.98437e-11	-2.125e-11		12.65	-1.09375e-12	0	0	-1.09375e-12	1.40625e-12	-3.28125e-12	0	9.375e-13	-1.875e-12	-9.84375e-12	0
12.7	-4.6875e-13	1.25e-12	0	0	0	1.5625e-13	0	0	1.5625e-13	0	0		12.7	-1.53125e-11	-8.125e-12	-6.71875e-12	-8.125e-12	-9.6875e-12	-1.1875e-11	-1.53125e-11	-1.875e-11	-1.875e-11	-1.85938e-11	-1.98437e-11		12.7	2.5e-12	-1.09375e-12	1.5625e-13	-1.5625e-13	6.25e-13	0	1.40625e-12	0	0	0	1.25e-12
12.75	-1.25e-12	1.5625e-13	0	1.5625e-13	0	-1.5625e-13	0	-7.34375e-12	0	0	0		12.75	-1.65625e-11	-6.5625e-12	-9.84375e-12	-9.53125e-12	-9.84375e-12	-1.15625e-11	-8.75e-12	-1.6875e-11	-1.8125e-11	-1.9375e-11	-2e-11		12.75	0	-1.40625e-12	0	0	6.25e-13	-1.09375e-12	-2.34375e-12	0	0	-1.25e-12	1.5625e-13
12.8	-9.84375e-12	2.8125e-12	3.125e-13	0	-1.09375e-12	0	0	0	0	9.375e-13	0		12.8	-2.48438e-11	-9.375e-12	-6.09375e-12	-1.25e-11	-1.01563e-11	-1.23437e-11	-1.5e-11	-1.51562e-11	-1.82813e-11	-2.0625e-11	-2e-11		12.8	1.25e-12	0	-4.21875e-12	2.1875e-12	2.03125e-12	0	-1.09375e-12	0	0	0	-1.25e-12
12.85	-1.875e-12	7.8125e-13	1.5625e-13	-9.375e-13	0	1.5625e-13	-1.40625e-12	-1.5625e-13	0	4.6875e-13	-1.875e-12		12.85	-1.54688e-11	-6.25e-12	-7.96875e-12	-8.75e-12	-9.84375e-12	-1.29688e-11	-2.48438e-11	-1.6875e-11	-1.875e-11	-1.98437e-11	-1.98437e-11		12.85	2.34375e-12	0	1.875e-12	2.5e-12	1.875e-12	0	-1.5625e-13	-1.875e-12	-4.21875e-12	0	0
12.9	0	1.25e-12	0	-1.5625e-12	1.5625e-13	0	0	0	-7.8125e-13	1.5625e-13	0		12.9	-1.48437e-11	-9.375e-12	-9.375e-12	-1e-11	-1.45312e-11	-1.375e-11	-1.4375e-11	-1.78125e-11	-1.8125e-11	-1.90625e-11	-2e-11		12.9	6.25e-13	-9.375e-13	2.34375e-12	1.5625e-13	1.5625e-13	-2.34375e-12	0	-9.6875e-12	1.5625e-13	-6.25e-13	0
12.95	0	0	0	-4.6875e-13	0	1.5625e-13	-1.5625e-13	1.5625e-13	0	1.5625e-13	-3.125e-13		12.95	-2.23438e-11	-1.1875e-11	-1e-11	-8.28125e-12	-1.0625e-11	-1.09375e-11	-1.4375e-11	-1.75e-11	-1.625e-11	-2.09375e-11	-2.0625e-11		12.95	1.40625e-12	0	0	1.25e-12	2.1875e-12	-9.375e-13	3.125e-13	-1.25e-12	-3.125e-13	0	-1.09375e-12
13	-2.34375e-12	-2.34375e-12	0	0	0	1.71875e-12	0	1.5625e-13	1.5625e-13	9.375e-13	-1.25e-12		13	-1.375e-11	-1.07812e-11	-8.125e-12	-7.8125e-12	-1.09375e-11	-1.98437e-11	-1.46875e-11	-1.73438e-11	-1.76563e-11	-2.21875e-11	-2.25e-11		13	1.5625e-13	-1.25e-12	-3.125e-13	1.25e-12	2.34375e-12	-7.96875e-12	0	0	-2.34375e-12	-6.25e-13	-1.5625e-13
13.05	0	1.5625e-13	0	1.5625e-13	0	0	0	1.25e-12	3.125e-13	3.125e-13	-3.125e-13		13.05	-1.48437e-11	-8.75e-12	-8.28125e-12	-7.96875e-12	-1.28125e-11	-1.15625e-11	-1.375e-11	-1.8125e-11	-1.76563e-11	-2.125e-11	-2.23438e-11		13.05	1.5625e-13	-9.84375e-12	0	1.5625e-13	2.1875e-12	0	0	0	1.5625e-13	0	-1.25e-12
13.1	4.6875e-13	2.03125e-12	-2.34375e-12	-9.375e-12	0	-6.25e-13	0	1.09375e-12	6.25e-13	0	-1.5625e-12		13.1	-1.29688e-11	-9.0625e-12	-7.34375e-12	-1.48437e-11	-1.25e-11	-1.35937e-11	-1.98437e-11	-1.98437e-11	-1.75e-11	-2e-11	-2.15625e-11		13.1	1.5625e-13	-1.875e-12	0	6.25e-13	-1.25e-12	2.34375e-12	0	-2.5e-12	-7.34375e-12	-6.40625e-12	0
13.15	-1.5625e-13	1.25e-12	2.34375e-12	0	0	0	-2.34375e-12	1.40625e-12	0	-2.1875e-12	-9.21875e-12		13.15	-1.3125e-11	-1e-11	-7.96875e-12	-8.28125e-12	-1.09375e-11	-1.15625e-11	-1.53125e-11	-1.8125e-11	-1.25e-11	-2.73438e-11	-2.48438e-11		13.15	1.5625e-13	-4.6875e-13	0	1.25e-12	0	0	-5.625e-12	0	-6.25e-13	0	-4.84375e-12
13.2	0	0	1.40625e-12	-6.09375e-12	0	0	-4.6875e-13	0	-2.34375e-12	0	-7.8125e-13		13.2	-1.40625e-11	-7.5e-12	-8.75e-12	-1e-11	-9.6875e-12	-1.48437e-11	-1.8125e-11	-1.5e-11	-1.79687e-11	-1.875e-11	-2.10938e-11		13.2	0	0	-6.09375e-12	1.71875e-12	0	9.375e-13	9.375e-13	0	-1.5625e-13	-9.375e-13	0
13.25	-9.84375e-12	0	0	1.875e-12	0	0	-6.25e-13	1.5625e-13	-4.6875e-13	1.5625e-13	-1.5625e-13		13.25	-1.42187e-11	-6.40625e-12	-1.35937e-11	-9.0625e-12	-1.4375e-11	-1.26562e-11	-1.39063e-11	-1.42187e-11	-1.98437e-11	-1.98437e-11	-2.28125e-11		13.25	0	-1.5625e-13	7.8125e-13	1.25e-12	0	-1.5625e-13	1.40625e-12	0	0	-2.65625e-12	-3.125e-13
13.3	0	0	2.5e-12	1.875e-12	0	-7.65625e-12	-1.09375e-12	-9.84375e-12	-2.34375e-12	-6.09375e-12	0		13.3	-1.29688e-11	-6.09375e-12	-7.5e-12	-1.67188e-11	-1.01563e-11	-1.3125e-11	-1.32812e-11	-1.51562e-11	-1.98437e-11	-2e-11	-2.48438e-11		13.3	-1.25e-12	1.5625e-13	1.40625e-12	1.5625e-13	1.09375e-12	0	1.5625e-13	-2.34375e-12	-5e-12	6.25e-13	-1.40625e-12
13.35	-6.25e-13	0	2.1875e-12	1.25e-12	-2.1875e-12	0	0	3.125e-13	0	0	0		13.35	-1.39063e-11	-1.21875e-11	-8.4375e-12	-8.4375e-12	-1.98437e-11	-1.57813e-11	-1.42187e-11	-1.54688e-11	-1.75e-11	-2e-11	-2.23438e-11		13.35	-1.5625e-13	-2.1875e-12	1.5625e-13	1.25e-12	1.25e-12	1.5625e-13	1.71875e-12	1.5625e-13	-3.125e-13	-6.25e-13	-3.125e-13
13.4	0	0	1.5625e-13	0	-9.84375e-12	0	-1.875e-12	2.1875e-12	0	1.875e-12	1.875e-12		13.4	-1.35937e-11	-7.96875e-12	-8.125e-12	-1e-11	-1.28125e-11	-1.21875e-11	-1.45312e-11	-1.75e-11	-1.84375e-11	-2.07812e-11	-2.125e-11		13.4	0	0	1.40625e-12	0	-2.34375e-12	1.71875e-12	-6.25e-13	-1.09375e-12	-1.09375e-12	0	0
13.45	1.25e-12	0	1.5625e-13	-1.5625e-13	-1.875e-12	0	-6.25e-13	1.09375e-12	-3.125e-13	1.40625e-12	0		13.45	-1.5e-11	-8.90625e-12	-8.75e-12	-7.96875e-12	-1.21875e-11	-1.10938e-11	-1.65625e-11	-2.48438e-11	-1.8125e-11	-2.04688e-11	-2.34375e-11		13.45	1.5625e-13	0	-6.25e-13	-9.375e-13	1.40625e-12	1.25e-12	0	-3.125e-12	0	0	0
13.5	3.125e-13	-9.375e-12	3.125e-13	0	2.5e-12	-1.09375e-12	-4.84375e-12	1.5625e-13	0	0	-3.125e-13		13.5	-1.6875e-11	-1.25e-11	-8.28125e-12	-7.65625e-12	-1.0625e-11	-1.32812e-11	-1.48437e-11	-1.6875e-11	-1.85938e-11	-1.98437e-11	-2.10938e-11		13.5	2.1875e-12	1.5625e-13	0	0	2.03125e-12	1.5625e-13	-4.6875e-13	-1.09375e-12	0	-2.65625e-12	0
13.55	1.09375e-12	1.5625e-13	2.65625e-12	0	0	-1.71875e-12	0	0	-2.34375e-12	0	1.5625e-13		13.55	-2.45312e-11	-1.25e-11	-7.65625e-12	-9.0625e-12	-1.0625e-11	-1.625e-11	-1.5e-11	-1.46875e-11	-1.79687e-11	-2.07812e-11	-2.4375e-11		13.55	1.25e-12	0	0	0	1.09375e-12	-6.25e-13	-1.25e-12	-3.125e-13	-6.25e-13	0	-8.59375e-12
13.6	0	0	1.25e-12	-6.25e-13	0	1.5625e-13	0	-2.34375e-12	0	-1.09375e-12	-1.5625e-13		13.6	-1.5625e-11	-1.03125e-11	-7.65625e-12	-1.125e-11	-1.23437e-11	-1.23437e-11	-1.40625e-11	-1.53125e-11	-2.125e-11	-2.85938e-11	-2.3125e-11		13.6	1.25e-12	-1.25e-12	1.5625e-13	0	1.40625e-12	-3.125e-13	-9.375e-13	0	-1.09375e-12	0	-1.5625e-13
13.65	0	-9.84375e-12	1.5625e-13	0	0	0	0	0	-2.96875e-12	-4.84375e-12	-9.21875e-12		13.65	-1.26562e-11	-1.0625e-11	-8.28125e-12	-8.28125e-12	-1.1875e-11	-1.17187e-11	-1.375e-11	-1.5625e-11	-1.96875e-11	-2.0625e-11	-2.85938e-11		13.65	1.5625e-13	0	-4.6875e-13	0	-7.34375e-12	-1.40625e-12	0	0	-1.5625e-12	-6.25e-13	-4.6875e-13
13.7	1.5625e-13	6.25e-13	6.25e-13	1.5625e-13	-1.25e-12	-8.75e-12	-4.84375e-12	0	1.71875e-12	-1.09375e-12	0		13.7	-1.375e-11	-1.21875e-11	-9.21875e-12	-8.4375e-12	-1.25e-11	-7.65625e-12	-1.98437e-11	-1.625e-11	-1.90625e-11	-2.0625e-11	-2.42188e-11		13.7	-1.25e-12	0	6.25e-13	0	-1.5625e-13	-2.5e-12	0	-2.34375e-12	-6.25e-13	0	-1.25e-12
13.75	0	-1.25e-12	6.25e-13	2.5e-12	-1.875e-12	4.6875e-13	1.40625e-12	-9.375e-13	0	0	-2.34375e-12		13.75	-1.5625e-11	-1.0625e-11	-7.34375e-12	-8.75e-12	-1.15625e-11	-1.1875e-11	-1.48437e-11	-1.8125e-11	-1.75e-11	-2.03125e-11	-1.875e-11		13.75	6.25e-13	-3.125e-13	7.8125e-13	-3.4375e-12	0	0	0	-4.6875e-13	0	0	0
13.8	1.5625e-13	1.25e-12	1.5625e-13	2.1875e-12	-2.34375e-12	7.8125e-13	0	-1.5625e-13	2.03125e-12	1.5625e-13	0		13.8	-1.34375e-11	-1.48437e-11	-1.10938e-11	-1.48437e-11	-1.04687e-11	-1.23437e-11	-1.39063e-11	-1.5625e-11	-1.73438e-11	-2.17187e-11	-2e-11		13.8	-1.875e-12	0	2.34375e-12	0	6.25e-13	1.875e-12	-4.6875e-13	-4.84375e-12	0	-2.34375e-12	-4.375e-12
13.85	0	1.5625e-13	3.125e-13	6.25e-13	-1.5625e-13	1.5625e-13	0	1.25e-12	6.25e-13	-4.6875e-13	0		13.85	-1.3125e-11	-1.125e-11	-7.5e-12	-1.03125e-11	-1.17187e-11	-1.98437e-11	-1.39063e-11	-2.60938e-11	-1.76563e-11	-2.0625e-11	-2e-11		13.85	-3.125e-13	-3.125e-13	-3.59375e-12	2.65625e-12	1.5625e-13	1.5625e-13	-1.875e-12	-3.125e-13	0	-1.5625e-13	0
13.9	0	1.71875e-12	1.5625e-12	1.25e-12	-2.5e-12	-1.875e-12	0	2.5e-12	2.34375e-12	-1.875e-12	0		13.9	-1.32812e-11	-1.67188e-11	-9.0625e-12	-7.8125e-12	-1.1875e-11	-1.17187e-11	-1.29688e-11	-1.71875e-11	-1.71875e-11	-2.15625e-11	-2.125e-11		13.9	3.125e-13	0	2.1875e-12	0	7.1875e-12	0	-1.09375e-12	-2.1875e-12	-6.875e-12	-6.25e-13	0
13.95	-2.65625e-12	1.25e-12	1.5625e-13	2.1875e-12	-1.25e-12	0	-9.375e-13	1.5625e-12	1.5625e-13	1.40625e-12	0		13.95	-1.5e-11	-1e-11	-8.125e-12	-8.75e-12	-1.25e-11	-1.26562e-11	-1.4375e-11	-1.875e-11	-1.5625e-11	-2.1875e-11	-2.25e-11		13.95	1.5625e-13	-7.03125e-12	-2.1875e-12	-4.6875e-13	-1.5625e-13	-1.25e-12	0	-1.25e-12	-1.40625e-12	-1.5625e-12	-1.5625e-13
14	0	0	-5e-12	3.59375e-12	0	0	-2.34375e-12	1.5625e-13	1.5625e-13	9.375e-13	0		14	-1.60937e-11	-1e-11	-9.375e-12	-8.90625e-12	-1.15625e-11	-1.42187e-11	-1.54688e-11	-1.75e-11	-1.96875e-11	-2.15625e-11	-2.23438e-11		14	6.25e-13	0	-1.5625e-13	1.71875e-12	-3.125e-13	-2.5e-12	0	-1.5625e-13	-9.375e-13	-1.5625e-13	-3.125e-13
14.05	-1.5625e-13	1.5625e-13	0	0	0	0	0	0	1.25e-12	3.125e-13	1.25e-12		14.05	-1.23437e-11	-1.89062e-11	-7.65625e-12	-7.5e-12	-1.10938e-11	-1.42187e-11	-1.35937e-11	-1.75e-11	-1.9375e-11	-2.07812e-11	-2.3125e-11		14.05	1.25e-12	-1.25e-12	6.25e-13	1.25e-12	0	-7.8125e-13	0	0	-9.375e-13	0	-6.25e-13
14.1	0	0	-7.34375e-12	0	0	-5.78125e-12	0	1.5625e-13	1.5625e-13	1.25e-12	1.5625e-13		14.1	-1.25e-11	-1e-11	-1.42187e-11	-1.125e-11	-1.85938e-11	-1.3125e-11	-1.35937e-11	-1.9375e-11	-2.09375e-11	-2.01563e-11	-2.98437e-11		14.1	2.5e-12	1.5625e-13	9.375e-13	0	0	0	0	0	6.25e-13	-1.09375e-12	-2.34375e-12
14.15	-4.6875e-12	0	2.1875e-12	0	-6.09375e-12	0	0	2.1875e-12	2.5e-12	9.375e-13	0		14.15	-1.125e-11	-1.125e-11	-9.84375e-12	-8.75e-12	-1e-11	-1.20313e-11	-2.48438e-11	-1.53125e-11	-1.98437e-11	-1.85938e-11	-2.14063e-11		14.15	1.25e-12	-7.8125e-13	-6.25e-13	-1.09375e-12	1.5625e-13	9.375e-13	-3.125e-13	-1.09375e-12	1.25e-12	-4.21875e-12	-1.09375e-12
14.2	6.25e-13	0	1.875e-12	1.25e-12	-9.375e-13	0	1.5625e-13	2.1875e-12	3.125e-13	-4.84375e-12	0		14.2	-1.125e-11	-2e-11	-9.0625e-12	-8.75e-12	-9.84375e-12	-1.25e-11	-1.39063e-11	-1.67188e-11	-2e-11	-2.48438e-11	-1.9375e-11		14.2	2.5e-12	0	1.5625e-13	0	-1.25e-12	1.5625e-13	0	0	1.40625e-12	0	-1.5625e-13
14.25	0	-3.59375e-12	3.125e-13	1.5625e-12	-9.375e-13	-1.09375e-12	0	7.8125e-13	1.5625e-13	1.875e-12	0		14.25	-1.0625e-11	-1.01563e-11	-2.5e-12	-9.84375e-12	-8.59375e-12	-1.96875e-11	-1.53125e-11	-1.53125e-11	-1.98437e-11	-1.98437e-11	-2e-11		14.25	9.375e-13	-4.84375e-12	1.5625e-13	-1.25e-12	1.5625e-13	0	0	0	1.5625e-13	0	-1.71875e-12
14.3	0	-1.25e-12	2.03125e-12	9.375e-13	-2.5e-12	0	0	-4.375e-12	0	-1.25e-12	0		14.3	-1.5e-11	-1.48437e-11	-7.8125e-12	-1.09375e-11	-9.375e-12	-1.25e-11	-1.375e-11	-1.70312e-11	-1.75e-11	-2e-11	-2.04688e-11		14.3	1.40625e-12	-7.8125e-13	2.5e-12	0	2.03125e-12	0	6.25e-13	-1.5625e-13	2.65625e-12	1.5625e-12	0
14.35	0	1.40625e-12	2.34375e-12	1.5625e-13	1.09375e-12	0	-1.5625e-13	9.375e-13	-6.25e-13	1.5625e-13	0		14.35	-1.45312e-11	-8.59375e-12	-7.5e-12	-9.0625e-12	-1.09375e-11	-1.5e-11	-1.5e-11	-1.6875e-11	-2.25e-11	-2.15625e-11	-2.125e-11		14.35	1.5625e-13	-1.09375e-12	-5e-12	0	6.25e-13	-3.28125e-12	1.5625e-12	-1.5625e-13	0	0	-4.6875e-13
14.4	0	0	2.03125e-12	1.5625e-13	1.09375e-12	1.5625e-13	-1.09375e-12	0	0	3.125e-13	0		14.4	-1.40625e-11	-9.84375e-12	-1.67188e-11	-7.5e-12	-1.125e-11	-1.5e-11	-1.5625e-11	-1.98437e-11	-1.9375e-11	-2e-11	-2.23438e-11		14.4	3.59375e-12	0	0	-4.6875e-13	2.5e-12	0	6.25e-13	-9.84375e-12	3.125e-13	0	0
14.45	-1.71875e-12	0	1.5625e-13	1.71875e-12	0	0	1.5625e-13	1.25e-12	1.5625e-13	1.875e-12	-9.375e-12		14.45	-1.375e-11	-8.75e-12	-6.71875e-12	-1.23437e-11	-1e-11	-1.28125e-11	-1.4375e-11	-1.60937e-11	-1.875e-11	-2.125e-11	-1.45312e-11		14.45	1.5625e-13	0	-2.65625e-12	0	1.5625e-13	1.875e-12	6.25e-13	0	1.5625e-13	-1.09375e-12	-1.5625e-12
14.5	0	0	1.5625e-13	1.5625e-13	0	0	0	1.5625e-13	1.25e-12	1.5625e-13	-7.8125e-13		14.5	-1.48437e-11	-1.40625e-11	-9.375e-12	-6.875e-12	-1.01563e-11	-1.98437e-11	-1.54688e-11	-1.54688e-11	-1.875e-11	-2.17187e-11	-2.14063e-11		14.5	1.875e-12	9.375e-13	1.875e-12	0	1.25e-12	0	1.5625e-13	6.25e-13	7.8125e-13	0	-9.375e-13
14.55	-4.6875e-13	1.5625e-13	1.5625e-12	0	0	0	0	-1.09375e-12	0	0	-4.6875e-13		14.55	-1.35937e-11	-9.375e-12	-1.25e-11	-7.8125e-12	-1e-11	-1.15625e-11	-1.375e-11	-1.67188e-11	-1.98437e-11	-2.26562e-11	-2.0625e-11		14.55	0	1.5625e-13	3.125e-13	0	2.5e-12	0	2.5e-12	-4.84375e-12	0	-1.71875e-12	-3.125e-13
14.6	-3.125e-13	1.875e-12	0	-1.40625e-12	0	-2.34375e-12	0	0	-1.25e-12	1.5625e-13	-2.8125e-12		14.6	-1.5e-11	-9.0625e-12	-8.59375e-12	-8.75e-12	-1.85938e-11	-1.35937e-11	-2.23438e-11	-1.59375e-11	-1.79687e-11	-2.60938e-11	-2.14063e-11		14.6	2.5e-12	1.25e-12	1.71875e-12	0	1.5625e-13	-1.25e-12	2.34375e-12	-1.09375e-12	0	0	-4.6875e-13
14.65	1.5625e-13	0	0	0	-1.5625e-13	0	-4.6875e-13	0	6.25e-13	1.875e-12	0		14.65	-2.23438e-11	-9.84375e-12	-8.125e-12	-8.59375e-12	-1.125e-11	-1.23437e-11	-1.54688e-11	-1.73438e-11	-1.73438e-11	-2.01563e-11	-2.23438e-11		14.65	1.5625e-13	-2.96875e-12	-7.1875e-12	-6.25e-13	1.09375e-12	-1.09375e-12	1.875e-12	-2.1875e-12	-1.5625e-13	0	-4.6875e-13
14.7	1.25e-12	0	-7.8125e-13	1.25e-12	0	0	-3.59375e-12	0	-4.6875e-13	0	-1.09375e-12		14.7	-1.28125e-11	-8.75e-12	-8.28125e-12	-1.48437e-11	-1e-11	-1.25e-11	-1.625e-11	-1.51562e-11	-1.78125e-11	-2.28125e-11	-2.48438e-11		14.7	0	1.09375e-12	0	-2.34375e-12	-3.125e-13	0	0	-1.5625e-13	6.09375e-12	-1.5625e-12	-3.59375e-12
14.75	1.25e-12	0	-1.25e-12	0	0	0	0	-4.84375e-12	0	-1.5625e-13	-8.59375e-12		14.75	-1.23437e-11	-1.95313e-11	-1.04687e-11	-9.84375e-12	-1.1875e-11	-1.29688e-11	-1.32812e-11	-1.54688e-11	-2e-11	-2.125e-11	-2.1875e-11		14.75	1.25e-12	0	0	0	0	1.25e-12	0	0	9.375e-13	-1.5625e-12	-1.09375e-12
14.8	7.8125e-13	0	2.1875e-12	-1.09375e-12	-1.25e-12	-1.25e-12	6.25e-13	-1.09375e-12	3.125e-13	-9.84375e-12	0		14.8	-1.48437e-11	-9.375e-12	-9.53125e-12	-9.0625e-12	-1.125e-11	-1.98437e-11	-1.48437e-11	-1.5e-11	-1.78125e-11	-2.28125e-11	-2.60938e-11		14.8	-9.375e-13	-1.5625e-13	1.71875e-12	0	1.09375e-12	0	0	-1.25e-12	1.25e-12	-4.6875e-13	-3.125e-13
14.85	-1.40625e-12	-7.8125e-13	1.5625e-13	-2.34375e-12	-1.25e-12	-1.09375e-12	-3.125e-13	4.6875e-13	1.5625e-13	0	0		14.85	-1.375e-11	-1.0625e-11	-7.96875e-12	-1e-11	-1.1875e-11	-1.5e-11	-1.5625e-11	-1.73438e-11	-1.75e-11	-2.28125e-11	-2.04688e-11		14.85	-6.09375e-12	-1.875e-12	2.1875e-12	0	1.5625e-13	-9.84375e-12	1.5625e-13	-1.25e-12	-7.34375e-12	-1.5625e-13	-9.84375e-12
14.9	-1.09375e-12	1.25e-12	4.6875e-13	-1.5625e-13	-2.5e-12	1.5625e-13	0	-2.34375e-12	1.5625e-13	-4.6875e-13	-1.5625e-13		14.9	-1.23437e-11	-8.75e-12	-1.48437e-11	-1e-11	-1.34375e-11	-1.28125e-11	-1.40625e-11	-1.6875e-11	-1.96875e-11	-2.79688e-11	-2.07812e-11		14.9	0	3.125e-13	2.03125e-12	1.5625e-13	-3.28125e-12	-1.5625e-12	1.25e-12	0	0	-1.5625e-13	0
14.95	-1.5625e-13	7.8125e-13	2.5e-12	2.34375e-12	-4.6875e-13	0	-4.6875e-13	-1.09375e-12	4.6875e-13	0	-6.25e-13		14.95	-1.73438e-11	-1.4375e-11	-9.6875e-12	-1.29688e-11	-1.98437e-11	-1.25e-11	-1.5e-11	-1.4375e-11	-1.79687e-11	-2.25e-11	-2.09375e-11		14.95	1.875e-12	1.5625e-13	1.5625e-13	-1.25e-12	1.25e-12	0	1.25e-12	0	0	-7.34375e-12	-2.34375e-12
15	-3.125e-13	-4.6875e-13	2.1875e-12	1.25e-12	0	0	0	-8.59375e-12	1.25e-12	1.5625e-13	0		15	-1.54688e-11	-7.96875e-12	-9.0625e-12	-9.0625e-12	-1.375e-11	-1.23437e-11	-1.48437e-11	-1.59375e-11	-1.96875e-11	-2.29688e-11	-2.23438e-11		15	2.5e-12	-9.375e-13	2.5e-12	-6.25e-13	0	0	2.03125e-12	0	0	0	0
15.05	0	-4.21875e-12	9.375e-13	1.5625e-12	1.5625e-13	-1.5625e-13	-1.5625e-13	-1.5625e-13	1.25e-12	2.1875e-12	-1.25e-12		15.05	-2.48438e-11	-9.84375e-12	-9.84375e-12	-1.03125e-11	-1.0625e-11	-1.1875e-11	-1.95313e-11	-1.53125e-11	-2e-11	-2e-11	-2.15625e-11		15.05	6.25e-13	0	3.125e-13	0	2.5e-12	0	0	-6.875e-12	0	0	0
15.1	-4.6875e-13	1.25e-12	9.375e-13	2.5e-12	0	1.5625e-13	-3.125e-13	2.03125e-12	1.5625e-13	-6.25e-13	1.5625e-13		15.1	-1.625e-11	-8.90625e-12	-8.59375e-12	-1.25e-11	-9.84375e-12	-1e-11	-1.5e-11	-1.5625e-11	-1.8125e-11	-2.71875e-11	-2.3125e-11		15.1	1.71875e-12	-3.125e-12	0	-4.6875e-13	1.5625e-13	0	0	-3.125e-13	0	1.5625e-13	0
15.15	-2.96875e-12	1.5625e-13	1.40625e-12	3.4375e-12	0	-1.875e-12	0	2.03125e-12	1.71875e-12	2.03125e-12	-1.5625e-12		15.15	-1.3125e-11	-7.5e-12	-1e-11	-9.53125e-12	-1.25e-11	-1.125e-11	-1.51562e-11	-1.6875e-11	-1.625e-11	-2e-11	-2.98437e-11		15.15	2.03125e-12	0	-4.84375e-12	-9.84375e-12	1.25e-12	1.40625e-12	-9.84375e-12	-2.1875e-12	0	0	-1.5625e-13
15.2	1.09375e-12	1.25e-12	1.25e-12	1.5625e-13	-6.09375e-12	-1.09375e-12	-4.6875e-13	1.5625e-13	1.5625e-13	2.03125e-12	-1.5625e-13		15.2	-1.375e-11	-9.84375e-12	-1e-11	-8.59375e-12	-1.95313e-11	-1.1875e-11	-1.75e-11	-1.9375e-11	-1.6875e-11	-2e-11	-2.4375e-11		15.2	1.5625e-13	-3.4375e-12	2.5e-12	1.5625e-13	1.40625e-12	1.5625e-13	0	-8.90625e-12	0	-4.6875e-13	-1.875e-12
15.25	1.5625e-13	1.5625e-13	1.875e-12	2.5e-12	0	0	-9.84375e-12	0	0	1.25e-12	-9.375e-13		15.25	-1.34375e-11	-8.90625e-12	-8.75e-12	-1.125e-11	-1.01563e-11	-1.34375e-11	-1.5625e-11	-1.75e-11	-1.9375e-11	-1.96875e-11	-2.0625e-11		15.25	1.09375e-12	0	-1.875e-12	-9.375e-13	0	1.5625e-13	0	-6.25e-13	-2.34375e-12	0	0
15.3	1.5625e-13	0	2.65625e-12	3.28125e-12	-9.375e-13	0	-1.25e-12	1.5625e-13	1.5625e-13	4.6875e-13	-3.125e-13		15.3	-1.5e-11	-7.5e-12	-8.75e-12	-9.6875e-12	-1.10938e-11	-1.3125e-11	-1.82813e-11	-1.98437e-11	-1.875e-11	-2.07812e-11	-2.10938e-11		15.3	1.5625e-13	0	0	-6.25e-13	0	6.25e-13	0	0	0	-4.6875e-13	-9.21875e-12
15.35	0	0	6.25e-13	2.65625e-12	1.5625e-13	0	-1.5625e-12	0	2.03125e-12	1.5625e-12	-6.09375e-12		15.35	-1.28125e-11	-7.5e-12	-7.8125e-12	-9.375e-12	-1.17187e-11	-1.28125e-11	-1.53125e-11	-2e-11	-1.96875e-11	-1.875e-11	-2.01563e-11		15.35	9.375e-13	2.1875e-12	0	-1.5625e-13	-2.1875e-12	1.25e-12	2.34375e-12	0	1.5625e-13	1.5625e-13	0
15.4	7.8125e-13	-4.6875e-13	2.34375e-12	1.875e-12	1.5625e-13	0	0	1.5625e-13	1.25e-12	1.5625e-13	0		15.4	-1.39063e-11	-9.84375e-12	-7.96875e-12	-1.34375e-11	-1.07812e-11	-1.23437e-11	-1.5e-11	-1.875e-11	-1.73438e-11	-2.25e-11	-2.25e-11		15.4	-6.09375e-12	-7.34375e-12	0	-2.34375e-12	9.375e-13	1.40625e-12	1.5625e-12	-3.125e-13	-2.65625e-12	1.5625e-13	-1.09375e-12
15.45	-3.125e-13	1.5625e-13	1.5625e-13	3.4375e-12	0	0	0	2.5e-12	6.25e-13	0	0		15.45	-1.25e-11	-8.28125e-12	-9.84375e-12	-1.10938e-11	-1.125e-11	-1.26562e-11	-1.6875e-11	-1.98437e-11	-1.75e-11	-1.75e-11	-2.375e-11		15.45	1.875e-12	0	-7.34375e-12	0	0	1.5625e-13	1.5625e-13	0	-3.125e-13	1.40625e-12	1.5625e-13
15.5	2.34375e-12	1.5625e-13	1.5625e-12	-9.375e-13	0	-1.5625e-13	0	1.5625e-13	1.5625e-13	-9.375e-13	-3.59375e-12		15.5	-2.17187e-11	-9.375e-12	-1e-11	-1.125e-11	-1e-11	-1.5625e-11	-1.92188e-11	-1.85938e-11	-1.5625e-11	-1.75e-11	-2.23438e-11		15.5	1.5625e-12	0	0	0	4.6875e-13	1.5625e-13	1.5625e-13	1.5625e-13	0	1.25e-12	-1.25e-12
15.55	1.875e-12	0	-4.21875e-12	-1.5625e-13	0	-1.5625e-13	-1.5625e-13	1.5625e-13	1.25e-12	0	-1.875e-12		15.55	-1.45312e-11	-1.48437e-11	-1.15625e-11	-1e-11	-9.84375e-12	-1.48437e-11	-1.5625e-11	-2.92187e-11	-1.98437e-11	-1.9375e-11	-2.1875e-11		15.55	0	1.5625e-13	0	0	1.5625e-13	2.1875e-12	0	-6.25e-13	-1.25e-12	0	0
15.6	1.25e-12	0	1.875e-12	1.5625e-13	-1.09375e-12	-2.34375e-12	-1.09375e-12	1.25e-12	1.25e-12	0	0		15.6	-1.59375e-11	-1.07812e-11	-1.73438e-11	-7.96875e-12	-1.125e-11	-1.40625e-11	-1.59375e-11	-2e-11	-1.57813e-11	-2.125e-11	-2.28125e-11		15.6	1.5625e-13	-1.5625e-13	1.5625e-13	-2.34375e-12	0	6.25e-13	0	-6.25e-13	-1.5625e-12	0	-4.84375e-12
15.65	1.40625e-12	-1.09375e-12	6.25e-13	6.25e-13	-1.25e-12	1.5625e-13	-1.875e-12	-1.09375e-12	1.25e-12	1.5625e-13	1.5625e-13		15.65	-1.3125e-11	-1.48437e-11	-1.15625e-11	-9.0625e-12	-1.73438e-11	-1.53125e-11	-1.5e-11	-1.75e-11	-1.8125e-11	-2.73438e-11	-2.23438e-11		15.65	2.1875e-12	0	9.375e-13	-6.25e-13	0	1.5625e-13	1.5625e-13	0	-1.5625e-13	0	0
15.7	0	-7.34375e-12	1.875e-12	1.25e-12	-3.125e-13	-4.84375e-12	0	1.5625e-13	1.25e-12	9.375e-13	0		15.7	-1.48437e-11	-7.8125e-12	-8.75e-12	-1.03125e-11	-9.21875e-12	-1.34375e-11	-1.98437e-11	-1.75e-11	-1.6875e-11	-2e-11	-2.07812e-11		15.7	1.5625e-13	0	2.34375e-12	0	7.8125e-13	1.875e-12	6.09375e-12	-7.34375e-12	0	0	0
15.75	-9.375e-13	-3.125e-12	-6.09375e-12	2.03125e-12	0	1.25e-12	1.5625e-13	-8.59375e-12	1.25e-12	-7.8125e-13	0		15.75	-1.45312e-11	-9.84375e-12	-7.5e-12	-1e-11	-9.375e-12	-1.92188e-11	-1.5e-11	-1.98437e-11	-1.75e-11	-2.15625e-11	-2.54687e-11		15.75	2.34375e-12	8.4375e-12	1.5625e-13	0	1.5625e-13	9.375e-13	-1.09375e-12	0	0	-3.125e-13	0
15.8	1.5625e-13	-9.375e-13	1.25e-12	1.5625e-13	-3.125e-13	1.25e-12	6.25e-13	-6.25e-13	2.5e-12	0	1.5625e-13		15.8	-1.23437e-11	-8.28125e-12	-8.59375e-12	-8.75e-12	-1.40625e-11	-1.125e-11	-1.53125e-11	-1.65625e-11	-1.95313e-11	-2e-11	-2.1875e-11		15.8	2.5e-12	0	2.34375e-12	0	0	6.25e-13	-4.6875e-13	-6.25e-13	-4.6875e-13	0	-1.5625e-12
15.85	1.40625e-12	-9.375e-13	1.5625e-13	2.34375e-12	-8.75e-12	1.25e-12	1.25e-12	-1.5625e-13	1.875e-12	0	0		15.85	-1.1875e-11	-9.84375e-12	-1.48437e-11	-8.28125e-12	-1.125e-11	-1.1875e-11	-1.3125e-11	-1.75e-11	-2.23438e-11	-2.54687e-11	-2.25e-11		15.85	3.125e-13	1.5625e-13	-1.5625e-13	-1.71875e-12	-7.8125e-13	-4.375e-12	-3.125e-13	2.8125e-12	2.03125e-12	0	-1.25e-12
15.9	0	-1.5625e-13	1.5625e-13	-9.375e-13	0	1.09375e-12	2.34375e-12	0	-4.84375e-12	0	0		15.9	-1.23437e-11	-1.125e-11	-7.5e-12	-8.59375e-12	-1.15625e-11	-1.14062e-11	-1.98437e-11	-1.5625e-11	-2e-11	-2.03125e-11	-2.15625e-11		15.9	1.40625e-12	6.25e-13	0	1.71875e-12	0	0	9.375e-13	-1.875e-12	6.25e-13	1.5625e-13	1.5625e-13
15.95	1.25e-12	-7.8125e-13	3.125e-13	0	0	7.8125e-13	0	0	0	0	0		15.95	-1.79687e-11	-1.0625e-11	-7.5e-12	-1e-11	-7.5e-12	-1.25e-11	-1.4375e-11	-1.60937e-11	-1.8125e-11	-2.125e-11	-2.15625e-11		15.95	1.5625e-13	0	0	0	-1.25e-12	7.8125e-13	-1.71875e-12	-1.25e-12	1.5625e-13	9.375e-13	0
16	1.40625e-12	-9.375e-13	1.5625e-13	3.125e-13	1.5625e-13	1.5625e-13	-7.34375e-12	-1.25e-12	2.5e-12	0	0		16	-1.3125e-11	-1.15625e-11	-8.75e-12	-1.32812e-11	-1.04687e-11	-1.125e-11	-1.51562e-11	-1.57813e-11	-1.96875e-11	-2.34375e-11	-2.15625e-11		16	1.5625e-13	0	3.125e-13	0	-1.25e-12	1.5625e-13	9.375e-13	-1.40625e-12	1.5625e-13	1.25e-12	0
16.05	1.875e-12	0	2.1875e-12	1.25e-12	-1.25e-12	0	0	0	1.25e-12	0	-1.5625e-12		16.05	-1.39063e-11	-1.03125e-11	-8.125e-12	-9.375e-12	-1.375e-11	-5e-12	-1.125e-11	-1.75e-11	-2.03125e-11	-2.21875e-11	-2.25e-11		16.05	1.5625e-13	-2.34375e-12	1.25e-12	0	0	2.5e-12	1.71875e-12	-4.6875e-13	0	1.25e-12	0
16.1	0	-3.125e-13	3.125e-13	0	-1.5625e-13	9.375e-13	0	0	0	-4.84375e-12	-1.40625e-12		16.1	-1.5e-11	-1.20313e-11	-6.25e-12	-1.0625e-11	-1.23437e-11	-1.23437e-11	-1.375e-11	-2.35937e-11	-1.84375e-11	-2.73438e-11	-2.28125e-11		16.1	0	-1.09375e-12	6.25e-13	-6.25e-13	0	1.25e-12	2.5e-12	0	-4.6875e-13	0	-4.6875e-13
16.15	0	0	2.03125e-12	2.5e-12	-1.09375e-12	1.25e-12	-2.03125e-12	0	0	0	-4.6875e-13		16.15	-1.375e-11	-8.75e-12	-6.5625e-12	-1.3125e-11	-1.125e-11	-1.42187e-11	-1.67188e-11	-1.60937e-11	-1.75e-11	-2.17187e-11	-2.4375e-11		16.15	0	0	1.875e-12	0	1.5625e-13	8.75e-12	-1.5625e-13	0	0	9.375e-13	0
16.2	-7.34375e-12	-8.59375e-12	1.5625e-13	-4.21875e-12	-1.875e-12	1.40625e-12	0	0	0	0	0		16.2	-1.90625e-11	-9.84375e-12	-8.59375e-12	-8.4375e-12	-1.25e-11	-1.23437e-11	-1.25e-11	-1.84375e-11	-1.8125e-11	-2.125e-11	-2.25e-11		16.2	0	-4.6875e-13	-9.84375e-12	-1.25e-12	1.5625e-13	1.40625e-12	-4.6875e-13	0	0	0	0
16.25	0	0	2.5e-12	1.5625e-13	-9.84375e-12	0	0	-1.09375e-12	1.5625e-12	9.375e-12	1.25e-12		16.25	-1.3125e-11	-8.75e-12	-5.46875e-12	-6.5625e-12	-1.20313e-11	-1.03125e-11	-1.5e-11	-1.5625e-11	-2.125e-11	-2.25e-11	-2.17187e-11		16.25	6.25e-13	-1.5625e-13	1.09375e-12	-3.125e-13	1.875e-12	-9.375e-13	0	-1.09375e-12	0	-7.65625e-12	-1.5625e-12
16.3	3.125e-13	0	6.25e-13	6.25e-13	-6.25e-13	0	0	-2.34375e-12	1.5625e-12	0	-4.6875e-13		16.3	-1.26562e-11	-1.48437e-11	-5.15625e-12	-9.84375e-12	-1.04687e-11	-1.76563e-11	-1.375e-11	-1.48437e-11	-2.01563e-11	-2.48438e-11	-2.25e-11		16.3	1.25e-12	0	-3.125e-13	-4.6875e-12	1.25e-12	1.25e-12	0	-3.125e-13	-2.03125e-12	0	0
16.35	2.5e-12	5e-12	2.34375e-12	1.5625e-12	-6.25e-13	0	-9.375e-13	-1.09375e-12	2.5e-12	-1.09375e-12	-2.5e-12		16.35	-1.25e-11	-9.53125e-12	-7.8125e-12	-9.84375e-12	-1e-11	-1.0625e-11	-2.23438e-11	-1.79687e-11	-1.89062e-11	-2.07812e-11	-2.25e-11		16.35	1.5625e-13	0	0	-1.25e-12	0	2.1875e-12	1.40625e-12	3.125e-13	1.5625e-13	-9.375e-13	0
16.4	2.65625e-12	0	1.40625e-12	1.40625e-12	6.25e-13	0	0	1.5625e-13	6.25e-13	0	-1.40625e-12		16.4	-1.4375e-11	-8.59375e-12	-8.4375e-12	-8.125e-12	-1.48437e-11	-9.84375e-12	-1.5e-11	-1.85938e-11	-1.85938e-11	-2e-11	-2.20313e-11		16.4	1.5625e-13	1.25e-12	-7.5e-12	-1.25e-12	0	1.40625e-12	1.5625e-13	1.25e-12	2.03125e-12	-2.1875e-12	0
16.45	2.65625e-12	-2.8125e-12	0	1.5625e-13	1.71875e-12	1.5625e-13	1.5625e-13	-5e-12	6.25e-13	2.1875e-12	0		16.45	-1.5625e-11	-1.23437e-11	-8.28125e-12	-9.84375e-12	-9.375e-12	-9.375e-12	-1.35937e-11	-1.75e-11	-2e-11	-2.25e-11	-2.10938e-11		16.45	2.5e-12	0	0	0	0	1.5625e-13	1.5625e-13	-2.03125e-12	0	0	-3.125e-13
16.5	1.5625e-13	9.375e-13	0	1.5625e-13	1.25e-12	0	3.125e-13	0	0	2.65625e-12	-4.6875e-13		16.5	-1.4375e-11	-1e-11	-8.75e-12	-1.0625e-11	-1.10938e-11	-1e-11	-1.5625e-11	-1.57813e-11	-2.01563e-11	-2.3125e-11	-2.25e-11		16.5	1.25e-12	1.25e-12	1.5625e-13	0	-4.6875e-13	9.375e-13	1.40625e-12	0	0	-4.6875e-13	-2.34375e-12
16.55	0	6.25e-13	1.5625e-12	2.03125e-12	0	1.71875e-12	1.40625e-12	-4.84375e-12	-4.6875e-13	1.5625e-13	-4.6875e-13		16.55	-1.32812e-11	-1.48437e-11	-7.5e-12	-8.75e-12	-1.09375e-11	-1.3125e-11	-1.51562e-11	-1.75e-11	-2.0625e-11	-2.23438e-11	-2.125e-11		16.55	3.28125e-12	-6.25e-13	0	2.5e-12	0	0	1.5625e-12	0	0	1.25e-12	0
16.6	9.375e-13	1.25e-12	2.5e-12	0	1.5625e-13	9.375e-13	0	-1.25e-12	0	0	0		16.6	-1.25e-11	-7.65625e-12	-8.59375e-12	-9.84375e-12	-9.375e-12	-1.10938e-11	-1.85938e-11	-1.71875e-11	-1.875e-11	-2.10938e-11	-2.125e-11		16.6	1.5625e-13	1.5625e-13	-1.25e-12	1.25e-12	1.5625e-13	0	1.25e-12	0	1.5625e-13	-1.5625e-13	-1.5625e-13
16.65	1.25e-12	1.5625e-13	1.5625e-13	0	1.5625e-13	-1.71875e-12	-2.34375e-12	0	0	7.8125e-13	-4.6875e-13		16.65	-1.60937e-11	-8.125e-12	-1.35937e-11	-9.84375e-12	-1e-11	-1.28125e-11	-1.54688e-11	-1.92188e-11	-1.75e-11	-2.04688e-11	-2.15625e-11		16.65	1.5625e-13	1.5625e-13	0	0	0	0	-9.84375e-12	-1.5625e-13	0	0	-1.5625e-12
16.7	1.875e-12	0	2.03125e-12	1.25e-12	1.09375e-12	-1.09375e-12	0	-7.8125e-13	-1.40625e-12	-1.5625e-13	-9.84375e-12		16.7	-1.26562e-11	-8.75e-12	-9.0625e-12	-1e-11	-1.125e-11	-1.73438e-11	-1.53125e-11	-1.73438e-11	-1.75e-11	-2.04688e-11	-2.98437e-11		16.7	1.5625e-13	0	-4.6875e-12	0	1.5625e-13	0	-1.875e-12	-1.25e-12	0	0	0
16.75	1.5625e-13	0	1.71875e-12	1.25e-12	1.5625e-13	1.40625e-12	9.375e-13	-4.6875e-13	1.25e-12	0	1.5625e-13		16.75	-1.35937e-11	-1e-11	-4.375e-12	-9.84375e-12	-1.25e-11	-1.25e-11	-1.48437e-11	-1.59375e-11	-2.09375e-11	-2.26562e-11	-2.1875e-11		16.75	0	1.40625e-12	-6.25e-13	-2.34375e-12	1.875e-12	-2.34375e-12	3.125e-13	-1.25e-12	-6.25e-13	0	2.03125e-12
16.8	1.5625e-13	-1.09375e-12	2.5e-12	1.5625e-13	3.125e-13	0	1.5625e-13	-1.09375e-12	2.03125e-12	1.5625e-13	0		16.8	-1.51562e-11	-8.75e-12	-8.75e-12	-1.15625e-11	-1.26562e-11	-1.4375e-11	-1.42187e-11	-1.76563e-11	-1.875e-11	-2.04688e-11	-2.07812e-11		16.8	-4.6875e-13	2.1875e-12	6.25e-13	-1.5625e-12	1.875e-12	1.09375e-12	0	-6.25e-13	0	0	1.5625e-13
16.85	3.4375e-12	-4.6875e-13	1.5625e-13	1.25e-12	-2.03125e-12	1.5625e-13	1.875e-12	0	1.5625e-13	2.1875e-12	0		16.85	-1.5e-11	-8.4375e-12	-7.5e-12	-8.125e-12	-1.10938e-11	-1.14062e-11	-1.29688e-11	-1.51562e-11	-1.98437e-11	-2.21875e-11	-2.0625e-11		16.85	-1.09375e-12	1.5625e-13	1.25e-12	-3.125e-13	0	1.25e-12	0	0	0	0	0
16.9	1.25e-12	-7.34375e-12	1.5625e-13	1.5625e-13	0	1.25e-12	1.25e-12	-1e-11	0	1.5625e-13	2.5e-12		16.9	-1.5e-11	-8.75e-12	-9.84375e-12	-1e-11	-1.375e-11	-1.5e-11	-1.98437e-11	-1.625e-11	-2e-11	-2.3125e-11	-2.1875e-11		16.9	3.75e-12	1.5625e-13	2.65625e-12	0	-2.34375e-12	6.25e-13	-4.6875e-13	0	2.34375e-12	-3.28125e-12	-4.6875e-13
16.95	2.1875e-12	0	1.40625e-12	2.5e-12	-1.5625e-13	1.5625e-13	-6.25e-13	0	0	2.34375e-12	1.5625e-13		16.95	-1.1875e-11	-1.0625e-11	-7.34375e-12	-1.0625e-11	-1.1875e-11	-1.15625e-11	-1.625e-11	-1.64063e-11	-1.84375e-11	-2.0625e-11	-2.23438e-11		16.95	2.1875e-12	2.03125e-12	1.875e-12	-1.09375e-12	-6.25e-13	-1.25e-12	0	-3.125e-13	-7.8125e-13	0	-1e-11
17	3.125e-12	-6.25e-13	1.71875e-12	0	0	4.6875e-13	0	-6.09375e-12	1.5625e-12	1.5625e-13	1.5625e-13		17	-1.98437e-11	-7.65625e-12	-9.0625e-12	-9.375e-12	-1.1875e-11	-1.4375e-11	-1.51562e-11	-1.73438e-11	-1.75e-11	-1.73438e-11	-2.48438e-11		17	2.1875e-12	9.375e-13	1.5625e-13	0	2.03125e-12	1.5625e-13	0	0	0	0	0
17.05	0	0	1.5625e-13	0	0	0	-4.6875e-13	0	1.40625e-12	1.875e-12	-6.09375e-12		17.05	-1.29688e-11	-1.23437e-11	-1.01563e-11	-8.75e-12	-1.10938e-11	-1.29688e-11	-1.625e-11	-1.73438e-11	-2.98437e-11	-2.01563e-11	-2.25e-11		17.05	0	0	2.03125e-12	1.5625e-13	1.25e-12	3.125e-13	0	0	0	1.25e-12	-3.59375e-12
17.1	9.375e-13	0	2.5e-12	-4.84375e-12	2.03125e-12	0	1.40625e-12	-1.25e-12	6.25e-12	0	0		17.1	-1.48437e-11	-1e-11	-8.4375e-12	-8.125e-12	-1.125e-11	-1.375e-11	-1.5e-11	-1.8125e-11	-1.875e-11	-2.09375e-11	-2.14063e-11		17.1	0	-1.5625e-13	1.71875e-12	6.25e-13	1.40625e-12	1.09375e-12	-7.96875e-12	0	0	0	0
17.15	2.03125e-12	-6.25e-13	1.5625e-13	1.875e-12	3.125e-13	3.125e-13	0	0	0	0	1.25e-12		17.15	-1.23437e-11	-7.34375e-12	-7.5e-12	-1.48437e-11	-1e-11	-1.32812e-11	-1.98437e-11	-1.625e-11	-2.23438e-11	-1.9375e-11	-2.28125e-11		17.15	0	0	3.125e-13	-4.6875e-13	-1.25e-12	-1.5625e-13	1.25e-12	1.875e-12	-3.59375e-12	-6.25e-13	0
17.2	1.5625e-13	-7.34375e-12	1.5625e-13	0	1.5625e-13	0	0	1.5625e-13	0	1.5625e-13	1.5625e-13		17.2	-1.25e-11	-9.84375e-12	-7.5e-12	-9.84375e-12	-8.75e-12	-1.39063e-11	-1.60937e-11	-1.60937e-11	-1.75e-11	-1.98437e-11	-2.23438e-11		17.2	1.5625e-13	1.5625e-13	1.5625e-13	-1.25e-12	6.25e-13	0	-6.25e-13	1.5625e-13	-1.875e-12	-6.25e-13	0
17.25	1.5625e-13	0	-1.25e-12	0	0	2.5e-12	0	1.5625e-13	-8.28125e-12	1.5625e-13	2.5e-12		17.25	-1.39063e-11	-8.59375e-12	-9.53125e-12	-1e-11	-8.75e-12	-1.25e-11	-1.89062e-11	-1.71875e-11	-1.875e-11	-1.875e-11	-2.5e-11		17.25	2.03125e-12	1.25e-12	1.875e-12	0	1.5625e-13	-4.6875e-13	0	0	3.4375e-12	-6.71875e-12	-1.5625e-13
17.3	-1.71875e-12	1.25e-12	0	1.09375e-12	2.5e-12	7.8125e-13	-8.75e-12	1.40625e-12	0	1.875e-12	1.09375e-12		17.3	-1.5e-11	-9.53125e-12	-7.65625e-12	-1.875e-11	-9.375e-12	-1.34375e-11	-1.5e-11	-1.54688e-11	-2.03125e-11	-1.96875e-11	-2.10938e-11		17.3	0	1.5625e-13	-4.84375e-12	1.25e-12	3.125e-13	-9.375e-13	1.5625e-13	-6.25e-13	0	1.5625e-12	0
17.35	-1.5625e-13	0	1.5625e-13	0	0	1.40625e-12	6.25e-13	0	3.125e-13	1.25e-12	8.75e-12		17.35	-1.25e-11	-8.125e-12	-8.59375e-12	-8.75e-12	-1.10938e-11	-1.1875e-11	-1.51562e-11	-1.60937e-11	-2e-11	-2.04688e-11	-2.375e-11		17.35	-1.25e-12	2.5e-12	2.03125e-12	2.5e-12	6.25e-13	0	2.34375e-12	0	0	1.09375e-12	-6.25e-13
17.4	0	0	1.5625e-13	6.25e-13	0	-9.6875e-12	1.25e-12	-1.5625e-13	1.25e-12	-4.6875e-12	2.65625e-12		17.4	-1.96875e-11	-9.84375e-12	-6.09375e-12	-1.39063e-11	-1.73438e-11	-1.09375e-11	-1.5e-11	-1.73438e-11	-2.10938e-11	-2.98437e-11	-2.0625e-11		17.4	-6.25e-13	1.5625e-13	1.5625e-13	1.5625e-13	0	1.5625e-13	1.5625e-13	-9.375e-13	-1.5625e-13	1.875e-12	1.5625e-13
17.45	-3.125e-13	6.25e-13	-1.5625e-12	2.1875e-12	-9.375e-13	1.40625e-12	-1.5625e-13	1.5625e-13	0	-3.125e-13	1.5625e-13		17.45	-1.3125e-11	-8.75e-12	-7.8125e-12	-8.125e-12	-8.75e-12	-1.1875e-11	-1.51562e-11	-1.70312e-11	-1.85938e-11	-2.03125e-11	-2.39063e-11		17.45	0	1.5625e-13	2.1875e-12	3.125e-13	0	0	1.5625e-13	0	1.5625e-13	-7.34375e-12	-1.09375e-12
17.5	1.25e-12	1.5625e-13	-3.125e-13	1.40625e-12	1.5625e-13	0	0	9.375e-13	-4.6875e-13	-6.25e-13	1.25e-12		17.5	-1.375e-11	-7.8125e-12	-7.03125e-12	-1.0625e-11	-1e-11	-1.10938e-11	-1.75e-11	-1.75e-11	-1.75e-11	-2.125e-11	-2.04688e-11		17.5	1.875e-12	3.125e-13	1.5625e-13	1.5625e-13	-3.59375e-12	1.5625e-13	0	2.34375e-12	0	-9.375e-13	-4.6875e-13
17.55	2.5e-12	1.5625e-13	-7.8125e-13	4.6875e-13	0	-1.875e-12	0	2.03125e-12	-9.84375e-12	0	0		17.55	-1.375e-11	-8.75e-12	-8.125e-12	-8.125e-12	-1.125e-11	-1.17187e-11	-1.5e-11	-1.78125e-11	-2e-11	-1.90625e-11	-2.3125e-11		17.55	2.03125e-12	1.5625e-13	1.5625e-13	1.5625e-13	0	2.1875e-12	0	1.5625e-13	-5e-12	-9.375e-13	-9.6875e-12
17.6	1.25e-12	0	-4.6875e-13	3.125e-13	-2.65625e-12	1.25e-12	0	1.09375e-12	-2.5e-12	-8.59375e-12	0		17.6	-1.4375e-11	-8.4375e-12	-1e-11	-9.375e-12	-1.23437e-11	-1.60937e-11	-1.60937e-11	-1.79687e-11	-2.09375e-11	-2.73438e-11	-2.14063e-11		17.6	1.09375e-12	2.03125e-12	0	0	0	6.25e-13	-7.96875e-12	1.5625e-12	0	-2.5e-12	0
17.65	2.5e-12	9.375e-13	0	1.5625e-13	9.375e-13	2.03125e-12	-3.59375e-12	0	0	-6.25e-13	-3.59375e-12		17.65	-1.82813e-11	-1.98437e-11	-7.1875e-12	-8.75e-12	-1e-11	-1.09375e-11	-1.26562e-11	-1.625e-11	-1.98437e-11	-1.85938e-11	-2.48438e-11		17.65	1.5625e-13	1.5625e-12	0	1.25e-12	0	0	0	1.5625e-13	-2.8125e-12	-1.25e-12	-2.5e-12
17.7	2.1875e-12	1.25e-12	1.40625e-12	1.25e-12	1.5625e-13	2.1875e-12	-1.25e-12	0	0	0	0		17.7	-1.28125e-11	-7.96875e-12	-1.73438e-11	-9.84375e-12	-1.04687e-11	-1.25e-11	-1.5e-11	-1.98437e-11	-1.98437e-11	-1.98437e-11	-2.3125e-11		17.7	0	2.5e-12	2.1875e-12	1.5625e-13	-9.375e-13	-7.34375e-12	0	-9.375e-13	-4.6875e-13	0	-1.09375e-12
17.75	1.5625e-13	1.5625e-13	6.25e-13	1.5625e-12	1.875e-12	1.5625e-13	1.5625e-13	0	0	1.5625e-13	2.03125e-12		17.75	-1.35937e-11	-1e-11	-7.96875e-12	-9.84375e-12	-1.1875e-11	-1.23437e-11	-2.14063e-11	-1.9375e-11	-1.8125e-11	-2e-11	-2.98437e-11		17.75	-1.09375e-12	1.5625e-13	2.34375e-12	1.5625e-13	-3.125e-13	0	0	-1.5625e-13	-1.5625e-13	3.125e-13	0
17.8	1.5625e-13	3.75e-12	1.5625e-13	1.25e-12	1.5625e-13	9.375e-13	1.40625e-12	-3.59375e-12	-1.09375e-12	-6.25e-13	0		17.8	-1.21875e-11	-9.84375e-12	-8.75e-12	-1e-11	-1.57813e-11	-1e-11	-1.23437e-11	-1.89062e-11	-1.875e-11	-2e-11	-2.125e-11		17.8	-9.375e-13	1.5625e-13	1.5625e-13	1.5625e-13	6.25e-13	0	1.875e-12	-6.09375e-12	0	1.875e-12	-6.25e-13
17.85	2.5e-12	1.5625e-13	-2.34375e-12	2.65625e-12	0	1.5625e-13	2.5e-12	-2.1875e-12	0	-4.84375e-12	-6.25e-13		17.85	-1.48437e-11	-8.4375e-12	-7.5e-12	-9.21875e-12	-1.10938e-11	-1.03125e-11	-1.1875e-11	-1.75e-11	-1.875e-11	-2.98437e-11	-2.04688e-11		17.85	0	0	1.5625e-13	2.03125e-12	1.40625e-12	1.5625e-13	7.8125e-13	1.25e-12	0	1.25e-12	-1.875e-12
17.9	1.875e-12	0	0	1.40625e-12	0	6.25e-13	1.5625e-13	-7.8125e-13	-1.5625e-13	-3.125e-13	1.5625e-13		17.9	-1.26562e-11	-7.8125e-12	-6.25e-12	-1e-11	-1.03125e-11	-9.84375e-12	-1.26562e-11	-1.64063e-11	-2.5625e-11	-2.03125e-11	-2.03125e-11		17.9	0	-2.34375e-12	-6.25e-13	6.25e-13	6.25e-13	0	1.25e-12	-3.125e-13	-9.375e-13	1.25e-12	0
17.95	0	-2.34375e-12	0	0	-7.8125e-13	1.25e-12	1.875e-12	1.5625e-13	-9.375e-13	-1.5625e-13	3.125e-13		17.95	-1.1875e-11	-9.84375e-12	-1.48437e-11	-1e-11	-1.23437e-11	-1e-11	-1.25e-11	-1.5e-11	-2e-11	-1.98437e-11	-2.73438e-11		17.95	-4.6875e-13	0	2.34375e-12	0	-6.25e-13	-3.59375e-12	1.5625e-13	0	-9.375e-13	1.5625e-13	-9.375e-13
18	0	0	0	-1.25e-12	-2.34375e-12	1.25e-12	1.71875e-12	1.5625e-13	0	0	9.375e-13		18	-1.98437e-11	-8.90625e-12	-5.625e-12	-9.6875e-12	-1.54688e-11	-1.125e-11	-1.25e-11	-1.85938e-11	-1.9375e-11	-2e-11	-2.0625e-11		18	-1.5625e-12	0	2.34375e-12	0	1.5625e-13	1.5625e-12	0	-1.09375e-12	0	-1.25e-12	-9.84375e-12
18.05	0	0	-1.09375e-12	0	1.5625e-13	1.5625e-13	1.40625e-12	0	0	0	6.25e-13		18.05	-1.28125e-11	-1.60937e-11	-7.34375e-12	-8.90625e-12	-1.5e-11	-1.26562e-11	-2.23438e-11	-1.75e-11	-2e-11	-2e-11	-2.15625e-11		18.05	0	1.5625e-13	1.40625e-12	0	-4.6875e-13	2.34375e-12	-8.59375e-12	-1.40625e-12	-1.875e-12	0	-9.375e-13
18.1	3.125e-13	0	-2.8125e-12	0	0	1.5625e-13	2.5e-12	0	-7.96875e-12	-1.5625e-13	0		18.1	-1.625e-11	-8.4375e-12	-5.15625e-12	-1.125e-11	-1.28125e-11	-1.48437e-11	-1.40625e-11	-1.84375e-11	-2e-11	-2.07812e-11	-2.10938e-11		18.1	0	1.25e-12	2.1875e-12	1.5625e-13	0	2.65625e-12	2.03125e-12	0	-7.8125e-13	0	-7.96875e-12
18.15	1.5625e-13	0	0	0	-2.34375e-12	-6.25e-13	1.5625e-13	-4.84375e-12	0	0	0		18.15	-1.60937e-11	-8.75e-12	-6.875e-12	-9.375e-12	-1.04687e-11	-1.35937e-11	-1.5e-11	-2.48438e-11	-1.8125e-11	-1.92188e-11	-2.0625e-11		18.15	0	2.5e-12	1.5625e-13	3.125e-13	0	1.25e-12	1.5625e-13	0	0	-1.09375e-12	0
18.2	1.40625e-12	-4.6875e-13	0	1.5625e-13	3.125e-13	0	6.25e-13	-1.5625e-12	-4.6875e-13	-3.125e-13	0		18.2	-1.32812e-11	-8.4375e-12	-8.125e-12	-9.21875e-12	-1.375e-11	-1.35937e-11	-1.73438e-11	-1.75e-11	-1.75e-11	-2e-11	-2.1875e-11		18.2	-6.25e-12	2.1875e-12	7.8125e-13	5e-12	0	0	1.5625e-13	1.40625e-12	-4.6875e-13	-1.25e-12	0
18.25	2.5e-12	-5e-12	0	2.5e-12	2.03125e-12	0	0	-1.5625e-13	0	1.5625e-13	0		18.25	-1.3125e-11	-7.65625e-12	-1.10938e-11	-1e-11	-1.0625e-11	-1e-11	-1.4375e-11	-1.96875e-11	-1.71875e-11	-2.1875e-11	-2.23438e-11		18.25	-6.25e-13	6.25e-13	1.5625e-13	3.125e-13	-3.59375e-12	-4.6875e-13	1.25e-12	1.5625e-13	0	-4.84375e-12	-6.25e-13
18.3	2.5e-12	1.875e-12	0	1.875e-12	0	1.5625e-12	1.5625e-13	6.25e-13	0	1.5625e-13	0		18.3	-1.4375e-11	-8.4375e-12	-6.25e-12	-1e-11	-1.92188e-11	-1.20313e-11	-1.375e-11	-1.625e-11	-1.98437e-11	-2.65625e-11	-2.35937e-11		18.3	0	1.25e-12	1.5625e-13	3.125e-13	-6.25e-13	2.03125e-12	-3.28125e-12	0	1.25e-12	0	-1.25e-12
18.35	3.28125e-12	1.5625e-13	1.5625e-13	1.25e-12	0	1.5625e-13	0	4.6875e-13	0	0	0		18.35	-1.14062e-11	-1.125e-11	-7.5e-12	-7.96875e-12	-1.03125e-11	-1.09375e-11	-1.40625e-11	-1.75e-11	-1.85938e-11	-2.0625e-11	-2.25e-11		18.35	4.6875e-13	2.5e-12	3.125e-13	1.5625e-13	-1.5625e-13	-6.25e-13	-1.5625e-13	0	1.5625e-13	0	0
18.4	1.5625e-13	1.09375e-12	1.5625e-13	3.125e-13	1.5625e-13	-2.34375e-12	1.25e-12	1.25e-12	-7.34375e-12	0	1.5625e-13		18.4	-1.20313e-11	-1.48437e-11	-5.78125e-12	-1.53125e-11	-1.07812e-11	-1.23437e-11	-1.625e-11	-1.6875e-11	-2.25e-11	-2.25e-11	-2.28125e-11		18.4	0	0	1.5625e-13	1.25e-12	0	-1.5625e-12	-1.5625e-12	-1.25e-12	2.1875e-12	1.5625e-13	0
18.45	2.1875e-12	2.8125e-12	9.375e-13	1.25e-12	0	1.5625e-13	0	0	-1.5625e-13	0	1.25e-12		18.45	-1.15625e-11	-1.14062e-11	-1.48437e-11	-7.5e-12	-1e-11	-1.25e-11	-1.5e-11	-1.60937e-11	-2.03125e-11	-2.125e-11	-2.48438e-11		18.45	0	-1.09375e-12	6.25e-13	1.25e-12	0	1.25e-12	0	0	0	9.375e-13	0
18.5	1.09375e-12	2.34375e-12	0	1.5625e-13	2.34375e-12	1.875e-12	1.5625e-13	2.5e-12	0	-1.09375e-12	1.5625e-13		18.5	-1.26562e-11	-7.65625e-12	-6.71875e-12	-7.5e-12	-1.42187e-11	-1.25e-11	-1.375e-11	-1.07812e-11	-2.45312e-11	-2.9375e-11	-2.23438e-11		18.5	0	-9.375e-13	1.25e-12	1.5625e-13	1.875e-12	1.5625e-12	-4.6875e-12	-4.84375e-12	-3.125e-13	0	-1.09375e-12
18.55	2.03125e-12	1.40625e-12	2.03125e-12	1.5625e-13	1.5625e-13	2.34375e-12	3.125e-13	1.5625e-13	0	-4.6875e-13	0		18.55	-1.23437e-11	-7.34375e-12	-9.6875e-12	-8.75e-12	-1.03125e-11	-1.10938e-11	-1.39063e-11	-1.73438e-11	-1.78125e-11	-2.375e-11	-2.26562e-11		18.55	-1.5625e-13	0	0	1.875e-12	0	1.40625e-12	0	0	0	-4.84375e-12	-1.5625e-13
18.6	1.875e-12	1.875e-12	-7.8125e-13	1.25e-12	2.03125e-12	2.03125e-12	0	1.5625e-13	1.5625e-13	2.5e-12	3.125e-13		18.6	-1.48437e-11	-8.125e-12	-7.34375e-12	-1e-11	-1e-11	-1.125e-11	-1.375e-11	-1.65625e-11	-1.96875e-11	-2.14063e-11	-2.10938e-11		18.6	0	1.5625e-13	0	2.5e-12	0	-1.875e-12	6.25e-13	0	0	-1.09375e-12	1.5625e-13
18.65	3.125e-13	1.5625e-13	0	1.5625e-13	0	0	1.875e-12	4.6875e-13	6.25e-13	1.25e-12	0		18.65	-1.23437e-11	-7.8125e-12	-7.5e-12	-8.4375e-12	-9.53125e-12	-1e-11	-1.375e-11	-1.67188e-11	-1.75e-11	-1.9375e-11	-2.375e-11		18.65	-2.34375e-12	2.5e-12	0	2.1875e-12	-1.25e-12	-1.5625e-13	-4.6875e-13	0	-2.96875e-12	-7.8125e-13	0
18.7	2.1875e-12	1.5625e-13	0	3.125e-13	1.875e-12	-1.5625e-13	2.34375e-12	6.71875e-12	0	0	1.5625e-13		18.7	-1.39063e-11	-9.6875e-12	-1.85938e-11	-8.28125e-12	-1.25e-11	-1.98437e-11	-1.48437e-11	-1.79687e-11	-2.48438e-11	-1.98437e-11	-2.98437e-11		18.7	-7.8125e-13	1.71875e-12	2.03125e-12	2.5e-12	0	0	0	9.375e-13	0	1.5625e-13	2.5e-12
18.75	1.71875e-12	1.5625e-13	0	-4.84375e-12	1.25e-12	3.125e-13	1.25e-12	1.40625e-12	-3.125e-13	3.125e-13	2.34375e-12		18.75	-1.3125e-11	-1.03125e-11	-7.8125e-12	-7.5e-12	-1.09375e-11	-1.10938e-11	-1.3125e-11	-1.8125e-11	-1.78125e-11	-2.14063e-11	-2.0625e-11		18.75	0	1.5625e-13	1.40625e-12	1.71875e-12	0	0	1.5625e-13	1.25e-12	0	-3.125e-13	1.5625e-13
18.8	2.5e-12	4.6875e-13	-4.6875e-13	1.5625e-12	0	-2.1875e-12	1.5625e-13	-2.03125e-12	0	1.09375e-12	1.5625e-13		18.8	-1.32812e-11	-9.6875e-12	-9.84375e-12	-1.76563e-11	-1.01563e-11	-1.34375e-11	-1.60937e-11	-1.75e-11	-1.75e-11	-1.90625e-11	-2.10938e-11		18.8	-2.34375e-12	1.25e-12	3.125e-13	3.125e-13	0	-1.5625e-13	0	1.40625e-12	0	-4.6875e-13	6.25e-13
18.85	1.5625e-13	1.5625e-13	4.6875e-13	1.5625e-13	-3.59375e-12	0	2.1875e-12	-1.5625e-13	0	-3.59375e-12	1.5625e-13		18.85	-1.48437e-11	-8.125e-12	-6.71875e-12	-1.01563e-11	-1.01563e-11	-1.28125e-11	-1.75e-11	-1.57813e-11	-1.98437e-11	-1.90625e-11	-2.15625e-11		18.85	1.25e-12	9.375e-13	0	1.5625e-13	1.875e-12	0	-1.25e-12	0	0	0	1.09375e-12
18.9	1.71875e-12	0	0	0	-1.09375e-12	0	1.5625e-13	2.03125e-12	4.6875e-12	-2.1875e-12	1.25e-12		18.9	-1.23437e-11	-1.73438e-11	-7.5e-12	-9.84375e-12	-1.04687e-11	-1.1875e-11	-1.67188e-11	-1.59375e-11	-1.73438e-11	-2.42188e-11	-2.25e-11		18.9	1.5625e-13	2.03125e-12	3.125e-13	3.125e-13	1.5625e-13	-4.6875e-12	0	-1.5625e-13	0	3.125e-13	-3.125e-13
18.95	0	1.5625e-13	1.5625e-12	-4.375e-12	0	0	0	9.375e-13	1.5625e-13	-2.1875e-12	1.5625e-13		18.95	-1.79687e-11	-8.75e-12	-8.75e-12	-7.96875e-12	-1.25e-11	-1.23437e-11	-1.5625e-11	-1.60937e-11	-1.70312e-11	-2.125e-11	-2.25e-11		18.95	1.5625e-13	1.875e-12	1.5625e-13	1.25e-12	1.25e-12	-1.25e-12	1.25e-12	-2.34375e-12	-1.09375e-12	-1.40625e-12	4.21875e-12
19	1.40625e-12	2.5e-12	1.5625e-13	-3.125e-13	-9.375e-13	1.5625e-13	0	1.5625e-13	-4.6875e-13	-2.5e-12	0		19	-1.375e-11	-8.59375e-12	-1.35937e-11	-8.59375e-12	-1.23437e-11	-1.04687e-11	-1.5e-11	-1.84375e-11	-1.75e-11	-2.28125e-11	-2.125e-11		19	0	1.5625e-13	-1.09375e-12	0	4.6875e-13	0	0	0	2.03125e-12	-6.25e-13	-1.09375e-12
19.05	7.8125e-13	1.5625e-13	1.09375e-12	-4.6875e-13	0	2.5e-12	1.25e-12	1.5625e-13	-9.375e-13	-2.5e-12	-6.09375e-12		19.05	-1.5e-11	-1.23437e-11	-5.9375e-12	-1.09375e-11	-1e-11	-1.51562e-11	-1.375e-11	-1.98437e-11	-1.98437e-11	-2.23438e-11	-2.15625e-11		19.05	0	1.25e-12	0	2.1875e-12	0	-1.09375e-12	1.5625e-13	1.40625e-12	1.5625e-13	-4.6875e-13	-1.25e-12
19.1	1.09375e-12	2.5e-12	0	2.1875e-12	-1.09375e-12	1.5625e-13	3.125e-13	2.34375e-12	0	0	0		19.1	-1.40625e-11	-9.84375e-12	-7.5e-12	-7.5e-12	-9.375e-12	-1.10938e-11	-1.5625e-11	-1.73438e-11	-1.73438e-11	-2e-11	-2.53125e-11		19.1	0	1.5625e-13	-4.6875e-13	1.5625e-13	0	-1.25e-12	0	0	1.5625e-13	-1.5625e-13	-3.125e-13
19.15	2.03125e-12	3.125e-13	0	1.25e-12	0	9.375e-13	1.25e-12	1.25e-12	-3.125e-13	-4.6875e-13	-1.25e-12		19.15	-1.73438e-11	-7.8125e-12	-5.9375e-12	-7.65625e-12	-8.75e-12	-1.23437e-11	-1.375e-11	-1.78125e-11	-1.90625e-11	-1.85938e-11	-2.09375e-11		19.15	0	1.71875e-12	-1.5625e-13	2.34375e-12	2.1875e-12	-6.25e-13	-1.09375e-12	1.5625e-13	0	6.25e-13	0
19.2	-4.84375e-12	1.5625e-13	0	2.03125e-12	-1.5625e-13	1.875e-12	1.40625e-12	6.25e-13	0	-9.84375e-12	0		19.2	-1.48437e-11	-7.5e-12	-1.25e-11	-9.0625e-12	-1.21875e-11	-1.40625e-11	-1.5625e-11	-1.6875e-11	-1.84375e-11	-1.875e-11	-2.1875e-11		19.2	0	1.25e-12	-8.59375e-12	1.25e-12	1.5625e-13	0	0	1.5625e-13	-4.6875e-13	1.71875e-12	0
19.25	2.5e-12	-1.5625e-13	-3.125e-13	6.25e-13	0	2.34375e-12	-2.5e-12	0	0	-1.875e-12	-4.84375e-12		19.25	-1.6875e-11	-8.59375e-12	-7.34375e-12	-7.65625e-12	-1e-11	-1.10938e-11	-1.53125e-11	-1.5625e-11	-1.71875e-11	-1.98437e-11	-2e-11		19.25	-1.875e-12	1.71875e-12	0	1.5625e-13	1.40625e-12	1.71875e-12	1.5625e-13	1.09375e-12	-1.25e-12	1.25e-12	-1.09375e-12
19.3	7.8125e-13	1.25e-12	-3.28125e-12	0	-1.5625e-13	2.1875e-12	1.40625e-12	0	0	-1.25e-12	0		19.3	-1.48437e-11	-8.90625e-12	-9.375e-12	-9.84375e-12	-1.21875e-11	-1.1875e-11	-1.5e-11	-1.92188e-11	-1.8125e-11	-1.89062e-11	-2.625e-11		19.3	0	1.875e-12	6.25e-13	1.875e-12	-4.6875e-13	1.5625e-12	0	1.25e-12	0	9.375e-13	0
19.35	1.25e-12	6.25e-13	0	0	-7.8125e-13	0	1.5625e-13	-2.34375e-12	-2.34375e-12	0	0		19.35	-1.5e-11	-1.25e-11	-6.09375e-12	-1.73438e-11	-1e-11	-1.29688e-11	-1.5e-11	-1.60937e-11	-1.875e-11	-1.875e-11	-2.0625e-11		19.35	-2.34375e-12	2.34375e-12	1.5625e-13	6.25e-13	1.5625e-13	-6.25e-12	-9.375e-13	-6.25e-13	0	1.5625e-13	-4.6875e-12
19.4	0	1.5625e-13	1.09375e-12	0	0	1.5625e-13	1.5625e-13	9.375e-13	2.03125e-12	0	0		19.4	-1.25e-11	-1.125e-11	-6.09375e-12	-9.375e-12	-1.23437e-11	-1.28125e-11	-1.98437e-11	-1.625e-11	-1.75e-11	-1.98437e-11	-2.25e-11		19.4	0	3.125e-13	1.25e-12	2.5e-12	0	-1.25e-12	-1.09375e-12	-3.90625e-12	0	-7.34375e-12	0
19.45	-9.375e-13	2.34375e-12	1.5625e-13	0	0	1.5625e-13	1.5625e-13	6.25e-13	1.5625e-13	-7.8125e-13	0		19.45	-1.17187e-11	-9.6875e-12	-9.6875e-12	-7.8125e-12	-1.125e-11	-1.39063e-11	-1.53125e-11	-1.78125e-11	-2.48438e-11	-2.21875e-11	-2.9375e-11		19.45	0	4.6875e-13	2.34375e-12	2.5e-12	0	0	0	-1.5625e-13	0	0	0
19.5	9.375e-13	2.5e-12	-4.6875e-13	0	2.34375e-12	6.25e-13	1.5625e-13	2.5e-12	2.1875e-12	-3.125e-13	1.5625e-13		19.5	-1.25e-11	-7.65625e-12	-7.65625e-12	-8.125e-12	-1.10938e-11	-1.26562e-11	-1.65625e-11	-1.9375e-11	-1.65625e-11	-2.25e-11	-2.17187e-11		19.5	-1e-11	9.375e-13	1.5625e-12	2.5e-12	0	-3.28125e-12	-1.09375e-12	2.1875e-12	0	0	0
19.55	1.875e-12	1.5625e-13	0	1.875e-12	1.875e-12	2.34375e-12	1.25e-12	1.5625e-13	1.875e-12	0	1.875e-12		19.55	-1.21875e-11	-5.625e-12	-7.34375e-12	-8.59375e-12	-1.1875e-11	-1.25e-11	-1.5625e-11	-1.79687e-11	-1.64063e-11	-2e-11	-2.21875e-11		19.55	-1.25e-12	-7.8125e-13	1.5625e-13	1.5625e-13	1.5625e-13	-1.09375e-12	-1.09375e-12	1.5625e-13	2.34375e-12	0	-6.25e-13
19.6	-1.71875e-12	6.25e-13	-6.25e-13	1.25e-12	1.5625e-13	1.5625e-13	0	1.5625e-13	0	-2.34375e-12	1.40625e-12		19.6	-1.21875e-11	-5.3125e-12	-8.90625e-12	-1.0625e-11	-1.34375e-11	-1.10938e-11	-1.65625e-11	-1.65625e-11	-1.8125e-11	-2.10938e-11	-2.23438e-11		19.6	0	0	1.5625e-13	1.5625e-13	-4.6875e-13	0	-7.34375e-12	0	0	0	-6.25e-13
19.65	0	1.25e-12	-7.34375e-12	1.25e-12	0	9.375e-13	4.21875e-12	1.5625e-13	0	0	0		19.65	-1.46875e-11	-9.84375e-12	-9.84375e-12	-9.375e-12	-1.28125e-11	-1.1875e-11	-1.5e-11	-2.60938e-11	-1.98437e-11	-2.04688e-11	-2.01563e-11		19.65	-9.84375e-12	0	-9.375e-13	1.5625e-12	-4.6875e-13	1.5625e-12	0	-2.34375e-12	1.40625e-12	-1.5625e-13	0
19.7	0	1.5625e-13	0	1.5625e-13	1.25e-12	1.5625e-13	1.5625e-13	-1.25e-12	-9.84375e-12	0	0		19.7	-1.73438e-11	-7.5e-12	-1.01563e-11	-8.90625e-12	-1.25e-11	-1.10938e-11	-1.125e-11	-1.75e-11	-2.0625e-11	-2.59375e-11	-2.98437e-11		19.7	0	0	1.5625e-13	1.5625e-13	-1.25e-12	0	0	0	1.09375e-12	0	-1.5625e-13
19.75	0	1.40625e-12	-9.375e-13	0	0	2.34375e-12	3.125e-13	1.40625e-12	-2.5e-12	0	-1.09375e-12		19.75	-1.48437e-11	-6.5625e-12	-1.85938e-11	-9.375e-12	-1e-11	-1.23437e-11	-1.42187e-11	-1.70312e-11	-1.98437e-11	-2.01563e-11	-2.15625e-11		19.75	-1.25e-12	-9.375e-13	-3.28125e-12	1.5625e-13	0	0	1.25e-12	0	4.6875e-13	-1.875e-12	0
19.8	-4.0625e-12	6.25e-13	-9.375e-12	-4.84375e-12	0	9.375e-13	1.25e-12	9.375e-13	-7.8125e-13	-6.25e-13	-9.375e-12		19.8	-1.46875e-11	-7.34375e-12	-1.0625e-11	-7.8125e-12	-9.84375e-12	-1e-11	-1.65625e-11	-1.98437e-11	-3e-11	-2.21875e-11	-2.32813e-11		19.8	0	-7.34375e-12	1.25e-12	1.40625e-12	0	0	1.25e-12	0	1.5625e-12	-1.25e-12	-1.09375e-12
19.85	-1.09375e-12	9.0625e-12	0	-1.5625e-13	-1.5625e-13	1.5625e-13	1.875e-12	-1.5625e-13	-2.5e-12	-1.5625e-13	-7.8125e-13		19.85	-1.46875e-11	-7.34375e-12	-7.96875e-12	-9.84375e-12	-1.125e-11	-1.23437e-11	-1.48437e-11	-1.8125e-11	-2.10938e-11	-2.73438e-11	-2.14063e-11		19.85	0	1.71875e-12	0	1.875e-12	0	-1.09375e-12	0	1.5625e-13	1.5625e-13	0	-7.8125e-13
19.9	0	2.03125e-12	-5.46875e-12	1.25e-12	-1.875e-12	0	1.40625e-12	0	-7.8125e-13	0	0		19.9	-1.32812e-11	-7.65625e-12	-8.75e-12	-8.28125e-12	-1.03125e-11	-1.03125e-11	-1.375e-11	-1.98437e-11	-1.875e-11	-1.96875e-11	-2.28125e-11		19.9	-4.6875e-13	1.5625e-12	-9.84375e-12	6.25e-13	1.5625e-13	1.5625e-13	1.5625e-13	1.25e-12	1.71875e-12	-1.09375e-12	-7.34375e-12
19.95	0	2.5e-12	0	-2.34375e-12	-1.25e-12	1.25e-12	0	1.25e-12	-1.5625e-13	-1.5625e-13	0		19.95	-1.60937e-11	-9.0625e-12	-1.375e-11	-9.375e-12	-1.01563e-11	-1.125e-11	-1.42187e-11	-2.84375e-11	-2.23438e-11	-2e-11	-2.32813e-11		19.95	0	1.71875e-12	0	1.5625e-13	2.34375e-12	-1.5625e-13	-7.34375e-12	1.5625e-13	1.25e-12	3.125e-13	0
20	1.25e-12	1.875e-12	0	1.5625e-13	-4.84375e-12	1.40625e-12	1.5625e-13	1.5625e-13	-4.6875e-13	-7.8125e-12	0		20	-1.35937e-11	-1.8125e-11	-7.65625e-12	-8.4375e-12	-1.125e-11	-1.375e-11	-1.54688e-11	-1.90625e-11	-1.9375e-11	-1.75e-11	-2.48438e-11		20	1.5625e-13	1.09375e-12	-1.25e-12	1.25e-12	2.5e-12	0	0	-6.25e-13	1.5625e-12	1.5625e-13	0
20.05	1.5625e-13	1.25e-12	0	-8.59375e-12	1.5625e-13	-9.84375e-12	-9.84375e-12	1.25e-12	-9.84375e-12	0	-2.34375e-12		20.05	-1.25e-11	-1e-11	-9.375e-12	-9.375e-12	-1.125e-11	-1.375e-11	-1.51562e-11	-1.85938e-11	-1.73438e-11	-2.73438e-11	-2.23438e-11		20.05	0	2.5e-12	0	6.25e-13	3.125e-13	-7.8125e-13	0	0	-7.34375e-12	2.03125e-12	0
20.1	-4.6875e-13	1.40625e-12	1.5625e-13	-6.25e-13	4.6875e-13	-1.5625e-12	-6.25e-13	9.375e-13	-2.5e-12	-3.125e-13	1.5625e-13		20.1	-1.32812e-11	-8.4375e-12	-1.5625e-11	-7.5e-12	-1.1875e-11	-1.25e-11	-1.625e-11	-1.75e-11	-2.10938e-11	-1.9375e-11	-2.10938e-11		20.1	-8.59375e-12	2.1875e-12	0	2.34375e-12	3.125e-13	-6.25e-13	1.25e-12	-4.84375e-12	-2.5e-12	0	-9.375e-13
20.15	-1.5625e-13	-9.375e-13	0	0	2.5e-12	0	0	1.5625e-13	1.40625e-12	1.5625e-13	-9.375e-13		20.15	-1.5e-11	-1.23437e-11	-1e-11	-9.375e-12	-1.35937e-11	-1.1875e-11	-2.42188e-11	-1.6875e-11	-2e-11	-1.95313e-11	-2.09375e-11		20.15	0	1.5625e-13	1.5625e-13	2.03125e-12	-1.5625e-12	1.71875e-12	1.5625e-13	0	0	0	0
20.2	4.6875e-13	-9.84375e-12	1.25e-12	0	2.34375e-12	0	-1.5625e-13	1.25e-12	1.5625e-13	0	-6.25e-13		20.2	-1.375e-11	-8.75e-12	-8.75e-12	-8.4375e-12	-1.04687e-11	-1.23437e-11	-1.5625e-11	-1.71875e-11	-1.90625e-11	-2.15625e-11	-2.95312e-11		20.2	-1.25e-12	2.03125e-12	0	1.5625e-13	-3.125e-13	-2.34375e-12	0	-1.25e-12	-1.09375e-12	-1.25e-12	0
20.25	0	-1.25e-12	1.71875e-12	0	-3.125e-13	-7.8125e-13	1.5625e-13	0	-1.5625e-13	0	0		20.25	-1.28125e-11	-1.04687e-11	-1.17187e-11	-9.84375e-12	-1.01563e-11	-1.57813e-11	-1.375e-11	-1.6875e-11	-2.125e-11	-1.96875e-11	-2e-11		20.25	0	2.5e-12	0	2.5e-12	-4.84375e-12	0	0	0	-1.09375e-12	-5e-12	0
20.3	-1.09375e-12	3.125e-13	1.5625e-13	0	0	-2.5e-12	1.25e-12	3.125e-13	-2.34375e-12	-2.34375e-12	2.65625e-12		20.3	-1.98437e-11	-9.375e-12	-9.84375e-12	-1e-11	-1.23437e-11	-1.46875e-11	-1.73438e-11	-1.60937e-11	-1.98437e-11	-1.875e-11	-2.375e-11		20.3	0	1.25e-12	-4.6875e-13	1.5625e-13	0	0	0	1.5625e-13	-6.25e-13	-1.5625e-13	-2.34375e-12
20.35	0	1.5625e-13	0	-4.6875e-13	0	-1.5625e-13	1.5625e-13	1.5625e-13	0	1.5625e-13	-4.6875e-13		20.35	-1.375e-11	-1e-11	-1.07812e-11	-1.1875e-11	-1.70312e-11	-1.25e-11	-1.625e-11	-1.75e-11	-2.42188e-11	-1.9375e-11	-2.23438e-11		20.35	0	2.5e-12	4.6875e-13	2.5e-12	6.25e-13	0	-7.96875e-12	0	0	0	-1.875e-12
20.4	-6.25e-13	1.5625e-12	2.03125e-12	-6.25e-13	0	1.5625e-13	1.40625e-12	6.25e-13	-1.5625e-13	3.125e-13	-9.84375e-12		20.4	-1.5625e-11	-1.78125e-11	-7.5e-12	-8.28125e-12	-1.25e-11	-1.28125e-11	-1.98437e-11	-2.48438e-11	-1.85938e-11	-1.65625e-11	-2.01563e-11		20.4	-9.84375e-12	1.25e-12	6.25e-13	6.25e-13	-1.5625e-13	-6.25e-13	0	0	0	1.5625e-13	-3.125e-13
20.45	2.65625e-12	1.25e-12	-1.5625e-13	-4.6875e-13	-6.25e-13	2.5e-12	1.5625e-13	1.5625e-13	-4.84375e-12	0	-1.25e-12		20.45	-1.98437e-11	-9.375e-12	-6.09375e-12	-8.59375e-12	-1.3125e-11	-1.375e-11	-1.625e-11	-1.625e-11	-1.6875e-11	-2.03125e-11	-2.98437e-11		20.45	0	-2.34375e-12	4.6875e-13	2.5e-12	0	-7.96875e-12	-3.125e-13	-7.34375e-12	-1.09375e-12	1.40625e-12	0
20.5	2.03125e-12	0	0	1.5625e-13	0	6.25e-13	1.5625e-13	1.5625e-13	1.71875e-12	-4.6875e-13	-3.125e-13		20.5	-1.5e-11	-8.75e-12	-8.59375e-12	-1.1875e-11	-1.14062e-11	-1.59375e-11	-1.4375e-11	-1.59375e-11	-1.71875e-11	-2.48438e-11	-2.04688e-11		20.5	-2.1875e-12	2.5e-12	2.03125e-12	1.5625e-13	2.1875e-12	0	0	0	9.375e-13	3.125e-13	0
20.55	1.5625e-13	1.875e-12	0	1.40625e-12	-4.84375e-12	2.5e-12	0	2.5e-12	1.25e-12	-4.6875e-13	0		20.55	-1.25e-11	-7.5e-12	-6.09375e-12	-1.35937e-11	-1.73438e-11	-1.21875e-11	-1.35937e-11	-1.75e-11	-1.78125e-11	-1.875e-11	-2.1875e-11		20.55	-2.34375e-12	1.5625e-13	4.6875e-13	2.65625e-12	1.25e-12	-1.09375e-12	-1.25e-12	0	1.40625e-12	2.1875e-12	-1.09375e-12
20.6	1.5625e-13	2.96875e-12	-3.59375e-12	1.5625e-13	0	1.5625e-13	-3.125e-13	1.25e-12	0	-8.59375e-12	0		20.6	-1.17187e-11	-7.5e-12	-9.375e-12	-9.84375e-12	-9.6875e-12	-1.125e-11	-1.23437e-11	-1.51562e-11	-1.6875e-11	-2.23438e-11	-2.03125e-11		20.6	0	6.25e-13	-7.8125e-13	1.25e-12	0	0	-7.8125e-13	-2.1875e-12	0	6.25e-13	-1.09375e-12
20.65	0	2.34375e-12	-3.125e-13	1.5625e-13	-7.8125e-13	1.875e-12	0	1.5625e-13	0	0	0		20.65	-1.32812e-11	-9.375e-12	-9.375e-12	-9.6875e-12	-1.01563e-11	-1.25e-11	-1.17187e-11	-1.54688e-11	-1.73438e-11	-2e-11	-2.1875e-11		20.65	0	2.03125e-12	0	2.5e-12	-1.25e-12	0	-1.875e-12	0	0	0	0
20.7	0	1.875e-12	0	0	0	3.125e-13	-1.5625e-13	-6.25e-13	0	-1.09375e-12	0		20.7	-1.26562e-11	-7.8125e-12	-1.23437e-11	-9.84375e-12	-9.6875e-12	-1.15625e-11	-1.14062e-11	-1.625e-11	-1.85938e-11	-2.17187e-11	-2.125e-11		20.7	1.25e-12	1.5625e-12	0	1.875e-12	0	0	0	1.5625e-13	0	-4.6875e-13	-1.09375e-12
20.75	-1.25e-12	6.25e-13	-4.6875e-13	0	1.25e-12	1.25e-12	0	0	-1.09375e-12	0	-4.84375e-12		20.75	-1.35937e-11	-8.75e-12	-9.375e-12	-8.75e-12	-1.125e-11	-1.14062e-11	-1.3125e-11	-1.73438e-11	-1.79687e-11	-2.375e-11	-1.98437e-11		20.75	0	2.03125e-12	0	1.5625e-13	0	0	-7.5e-12	-3.75e-12	-1.875e-12	0	-6.25e-13
20.8	0	9.375e-13	0	0	0	1.5625e-13	0	0	-4.84375e-12	0	1.25e-12		20.8	-1.98437e-11	-1.48437e-11	-8.75e-12	-6.71875e-12	-1.0625e-11	-1.35937e-11	-1.375e-11	-1.54688e-11	-1.96875e-11	-2.10938e-11	-2e-11		20.8	-1.5625e-12	-9.84375e-12	-2.34375e-12	1.40625e-12	0	6.25e-13	0	1.25e-12	0	-4.6875e-13	0
20.85	0	6.25e-13	0	-9.375e-13	-1.875e-12	1.09375e-12	0	2.5e-12	-1.09375e-12	1.25e-12	-1.71875e-12		20.85	-1.75e-11	-8.4375e-12	-1e-11	-8.125e-12	-1.10938e-11	-1.10938e-11	-1.35937e-11	-1.5e-11	-1.98437e-11	-2.01563e-11	-1.98437e-11		20.85	0	1.5625e-13	0	1.875e-12	-4.21875e-12	0	-6.25e-13	1.5625e-13	-1.875e-12	-2.65625e-12	0
20.9	-1.25e-12	1.5625e-13	-1.40625e-12	1.40625e-12	0	0	-4.6875e-13	9.375e-13	0	2.03125e-12	-1.875e-12		20.9	-1.625e-11	-8.75e-12	-1e-11	-7.8125e-12	-1.10938e-11	-1.375e-11	-1.76563e-11	-1.75e-11	-2.23438e-11	-2.25e-11	-2.35937e-11		20.9	-4.84375e-12	2.5e-12	0	1.25e-12	1.5625e-13	0	-1e-11	0	-3.125e-13	0	0
20.95	-9.84375e-12	9.375e-13	0	1.875e-12	2.1875e-12	-2.34375e-12	1.40625e-12	-3.125e-13	-1.40625e-12	-1.09375e-12	0		20.95	-1.73438e-11	-8.75e-12	-1.26562e-11	-9.84375e-12	-1.39063e-11	-1.35937e-11	-1.48437e-11	-1.57813e-11	-1.98437e-11	-2.125e-11	-2e-11		20.95	-1.25e-12	7.8125e-13	-6.25e-13	2.34375e-12	0	1.5625e-12	-1.5625e-13	0	-1.25e-12	0	-4.6875e-13
21	1.5625e-13	2.03125e-12	1.5625e-13	1.5625e-13	0	-1.25e-12	0	0	0	-1.09375e-12	0		21	-1.48437e-11	-7.5e-12	-1.125e-11	-8.59375e-12	-1.3125e-11	-1.20313e-11	-1.3125e-11	-1.59375e-11	-1.76563e-11	-2.23438e-11	-2.01563e-11		21	-4.6875e-13	1.09375e-12	-1.40625e-12	6.25e-13	0	1.5625e-13	0	-2.34375e-12	-1.25e-12	-1.5625e-13	1.5625e-13
21.05	0	1.875e-12	-3.125e-13	2.03125e-12	1.40625e-12	-7.8125e-13	-1.40625e-12	-9.53125e-12	0	-9.21875e-12	0		21.05	-1.5e-11	-8.75e-12	-7.5e-12	-9.6875e-12	-1.20313e-11	-1.20313e-11	-1.375e-11	-1.53125e-11	-2.04688e-11	-2.98437e-11	-1.375e-11		21.05	0	0	-6.25e-13	2.34375e-12	1.25e-12	1.875e-12	-1.71875e-12	-1.875e-12	0	-6.25e-13	0
21.1	0	2.03125e-12	-4.6875e-13	-1.25e-12	1.5625e-13	0	0	0	6.25e-13	-3.125e-13	-2.34375e-12		21.1	-1.375e-11	-9.6875e-12	-7.5e-12	-1.21875e-11	-1.10938e-11	-1.25e-11	-1.51562e-11	-1.48437e-11	-1.875e-11	-2.28125e-11	-2.0625e-11		21.1	1.40625e-12	-9.375e-13	1.25e-12	1.5625e-13	1.5625e-13	1.5625e-13	-1.875e-12	2.5e-12	-1.5625e-13	0	-4.6875e-13
21.15	0	9.375e-13	4.6875e-13	3.125e-13	1.5625e-13	-3.125e-13	1.25e-12	1.40625e-12	1.25e-12	9.375e-13	-1.09375e-12		21.15	-1.28125e-11	-1.76563e-11	-7.96875e-12	-9.53125e-12	-1e-11	-1.5e-11	-1.53125e-11	-1.75e-11	-1.75e-11	-2.21875e-11	-2e-11		21.15	3.125e-13	0	1.25e-12	1.875e-12	9.375e-13	0	0	2.1875e-12	-1.5625e-13	0	0
21.2	0	1.875e-12	1.25e-12	0	3.125e-13	-1e-11	2.1875e-12	0	1.5625e-12	1.5625e-13	0		21.2	-1.4375e-11	-9.375e-12	-9.21875e-12	-8.90625e-12	-1.73438e-11	-1.26562e-11	-1.60937e-11	-2.48438e-11	-1.78125e-11	-2.3125e-11	-2.98437e-11		21.2	1.25e-12	-9.0625e-12	1.40625e-12	-3.59375e-12	0	0	-9.6875e-12	2.03125e-12	0	-1.875e-12	1.5625e-13
21.25	1.25e-12	0	2.5e-12	1.5625e-12	1.25e-12	-6.25e-13	1.5625e-13	0	-1.71875e-12	9.375e-13	1.5625e-13		21.25	-1.4375e-11	-1e-11	-7.65625e-12	-7.5e-12	-1.25e-11	-1.125e-11	-1.34375e-11	-1.75e-11	-2.5e-11	-2.10938e-11	-1.9375e-11		21.25	0	0	1.5625e-13	0	-2.34375e-12	0	-1.5625e-13	6.25e-13	0	-1.5625e-13	-1.5625e-13
21.3	3.125e-13	1.40625e-12	7.5e-12	1.25e-12	4.6875e-13	-3.4375e-12	0	1.5625e-13	-4.6875e-13	0	3.125e-13		21.3	-1.57813e-11	-9.53125e-12	-7.03125e-12	-9.84375e-12	-1.17187e-11	-9.84375e-12	-1.3125e-11	-1.875e-11	-1.875e-11	-2.04688e-11	-1.92188e-11		21.3	1.25e-12	1.5625e-13	1.5625e-13	0	0	-1.09375e-12	1.40625e-12	1.25e-12	-9.375e-13	-4.84375e-12	-7.8125e-13
21.35	2.5e-12	2.34375e-12	1.5625e-13	1.5625e-13	1.5625e-13	0	0	-1.09375e-12	-2.34375e-12	1.25e-12	1.5625e-13		21.35	-1.75e-11	-9.375e-12	-8.28125e-12	-1.15625e-11	-1.10938e-11	-1.1875e-11	-1.34375e-11	-1.78125e-11	-2.23438e-11	-2.125e-11	-2.73438e-11		21.35	0	1.25e-12	1.875e-12	0	0	-1.5625e-13	1.25e-12	1.25e-12	0	-7.8125e-13	-4.6875e-13
21.4	1.5625e-13	5.15625e-12	1.5625e-13	-4.6875e-13	0	0	-1.25e-12	0	0	2.65625e-12	0		21.4	-1.51562e-11	-8.75e-12	-7.8125e-12	-8.59375e-12	-1.3125e-11	-1.28125e-11	-1.5625e-11	-1.53125e-11	-2.0625e-11	-1.9375e-11	-2.5625e-11		21.4	-1.09375e-12	1.5625e-13	0	1.875e-12	-6.25e-13	-4.6875e-13	2.1875e-12	-1.875e-12	0	-7.34375e-12	-1.09375e-12
21.45	0	3.125e-13	1.5625e-13	0	0	0	1.5625e-13	0	-1.5625e-13	0	-3.125e-13		21.45	-1.51562e-11	-9.375e-12	-7.5e-12	-7.5e-12	-1.1875e-11	-1.40625e-11	-1.5e-11	-1.92188e-11	-1.84375e-11	-2.48438e-11	-2.35937e-11		21.45	-9.84375e-12	1.25e-12	1.5625e-13	0	-1.875e-12	1.5625e-13	0	0	0	0	0
21.5	-6.25e-13	1.25e-12	1.5625e-13	-1.25e-12	1.875e-12	-4.84375e-12	-7.8125e-13	0	-1.5625e-13	0	-9.84375e-12		21.5	-1.85938e-11	-1.10938e-11	-8.125e-12	-1.35937e-11	-1e-11	-1.15625e-11	-1.5e-11	-1.75e-11	-2.04688e-11	-2.15625e-11	-2.5e-11		21.5	1.5625e-13	1.5625e-13	0	-4.6875e-13	-5e-12	1.40625e-12	1.25e-12	0	-1.5625e-13	-1.09375e-12	7.8125e-13
21.55	6.875e-12	1.875e-12	1.25e-12	-4.6875e-13	1.5625e-13	0	0	-1.5625e-13	0	0	-2.03125e-12		21.55	-1.21875e-11	-7.5e-12	-9.0625e-12	-7.8125e-12	-9.0625e-12	-1.0625e-11	-1.73438e-11	-1.6875e-11	-1.79687e-11	-2.04688e-11	-2.375e-11		21.55	1.875e-12	1.25e-12	9.375e-13	6.25e-13	1.5625e-12	0	7.5e-12	-1.25e-12	0	0	-7.8125e-13
21.6	-1.09375e-12	1.40625e-12	7.8125e-13	-1.875e-12	1.09375e-12	0	-7.8125e-13	-1.09375e-12	-1.5625e-13	3.125e-13	-9.375e-13		21.6	-1.21875e-11	-7.34375e-12	-1.03125e-11	-9.6875e-12	-8.75e-12	-1.03125e-11	-1.51562e-11	-1.625e-11	-1.78125e-11	-2.21875e-11	-2.10938e-11		21.6	1.25e-12	1.5625e-13	0	1.5625e-13	1.5625e-13	6.25e-13	1.25e-12	0	0	-4.84375e-12	-1.25e-12
21.65	-1.40625e-12	3.125e-13	1.5625e-13	0	0	0	1.5625e-13	0	-1.875e-12	1.5625e-13	-1.25e-12		21.65	-1.46875e-11	-8.75e-12	-1e-11	-9.375e-12	-9.84375e-12	-1.28125e-11	-1.85938e-11	-1.60937e-11	-1.875e-11	-1.96875e-11	-2.89063e-11		21.65	0	1.40625e-12	1.5625e-12	1.25e-12	6.25e-13	0	6.25e-13	-1.09375e-12	0	0	1.875e-12
21.7	0	1.5625e-13	0	-4.6875e-13	1.5625e-13	0	-4.6875e-13	0	0	2.03125e-12	-1.25e-12		21.7	-1.23437e-11	-8.28125e-12	-8.75e-12	-1.03125e-11	-1e-11	-1.17187e-11	-1.59375e-11	-1.75e-11	-1.9375e-11	-1.84375e-11	-2e-11		21.7	0	-1.09375e-12	1.5625e-13	1.40625e-12	1.5625e-13	1.25e-12	1.5625e-13	0	-4.6875e-13	-1.25e-12	-9.21875e-12
21.75	0	1.5625e-13	1.5625e-12	-6.25e-13	-3.125e-13	-2.34375e-12	-1.25e-12	0	-2.34375e-12	1.5625e-13	-6.25e-13		21.75	-1.25e-11	-1.07812e-11	-7.96875e-12	-1.0625e-11	-1.48437e-11	-1.48437e-11	-1.98437e-11	-1.5625e-11	-1.875e-11	-1.875e-11	-2.26562e-11		21.75	0	0	2.1875e-12	1.71875e-12	0	-4.84375e-12	0	0	0	0	0
21.8	-4.6875e-13	0	3.125e-13	0	-9.84375e-12	-9.375e-13	-9.84375e-12	1.5625e-13	0	1.5625e-13	0		21.8	-1.53125e-11	-8.90625e-12	-9.21875e-12	-8.125e-12	-7.96875e-12	-1.45312e-11	-1.5e-11	-1.625e-11	-2.9375e-11	-2.48438e-11	-2.48438e-11		21.8	4.6875e-13	0	1.5625e-13	1.875e-12	1.5625e-13	1.25e-12	-8.59375e-12	0	-7.8125e-13	-1.5625e-13	-1.25e-12
21.85	0	2.03125e-12	1.5625e-13	0	1.5625e-13	-1.5625e-13	-2.5e-12	1.5625e-13	6.25e-13	1.25e-12	0		21.85	-8.28125e-12	-7.34375e-12	-8.125e-12	-8.90625e-12	-9.84375e-12	-1.25e-11	-1.34375e-11	-1.875e-11	-1.90625e-11	-2.25e-11	-2.29688e-11		21.85	1.5625e-13	1.5625e-13	0	2.03125e-12	-9.375e-13	-1.25e-12	-1.25e-12	-1.5625e-12	-6.71875e-12	-4.6875e-13	0
21.9	-1.09375e-12	1.5625e-12	3.125e-13	-1.71875e-12	-3.59375e-12	-8.28125e-12	0	9.375e-13	0	-6.25e-13	0		21.9	-1.5e-11	-5e-12	-8.75e-12	-9.84375e-12	-1.01563e-11	-1.23437e-11	-1.98437e-11	-2.73438e-11	-2.26562e-11	-2.23438e-11	-2.32813e-11		21.9	0	1.25e-12	1.875e-12	1.5625e-13	-2.1875e-12	-1.5625e-13	-3.125e-13	-4.6875e-13	0	0	0
21.95	-9.84375e-12	1.5625e-13	1.5625e-13	0	0	0	0	-1.5625e-13	0	0	-5.78125e-12		21.95	-1.76563e-11	-8.4375e-12	-7.96875e-12	-9.53125e-12	-1e-11	-1.73438e-11	-1.5e-11	-1.57813e-11	-1.75e-11	-2.04688e-11	-2.46875e-11		21.95	0	-1.5625e-13	3.125e-13	1.5625e-13	0	2.1875e-12	-7.8125e-13	2.03125e-12	-6.25e-13	-6.25e-13	-2.1875e-12
22	1.5625e-13	2.03125e-12	1.875e-12	0	2.34375e-12	1.5625e-13	-1.09375e-12	0	0	-1.5625e-13	0		22	-1.48437e-11	-6.25e-12	-1.73438e-11	-1e-11	-1.375e-11	-1.34375e-11	-1.75e-11	-1.625e-11	-1.6875e-11	-2.21875e-11	-2.25e-11		22	0	-4.6875e-13	0	6.25e-13	2.34375e-12	0	-6.25e-13	1.875e-12	0	0	1.5625e-13
22.05	0	1.5625e-13	1.25e-12	0	1.25e-12	1.71875e-12	1.5625e-13	-6.40625e-12	0	1.5625e-13	-2.5e-12		22.05	-1.23437e-11	-8.125e-12	-8.28125e-12	-1.60937e-11	-1.375e-11	-8.90625e-12	-2e-11	-1.73438e-11	-1.78125e-11	-2.48438e-11	-2.34375e-11		22.05	-2.34375e-12	-2.03125e-12	1.5625e-13	1.5625e-13	1.5625e-12	-1.5625e-13	-3.125e-13	1.5625e-13	1.5625e-13	-7.8125e-13	0
22.1	0	1.40625e-12	1.5625e-13	-1.25e-12	1.5625e-13	0	-4.6875e-13	0	0	-2.5e-12	0		22.1	-1.60937e-11	-7.03125e-12	-7.96875e-12	-6.71875e-12	-1.15625e-11	-1.23437e-11	-1.42187e-11	-1.73438e-11	-1.9375e-11	-2.01563e-11	-3.48437e-11		22.1	0	-9.375e-13	0	1.25e-12	1.5625e-13	0	0	1.5625e-13	0	0	-3.125e-12
22.15	-1.09375e-12	1.25e-12	1.5625e-13	2.1875e-12	0	0	0	0	-7.34375e-12	-6.25e-13	0		22.15	-1.5e-11	-7.65625e-12	-1.48437e-11	-9.84375e-12	-1.03125e-11	-1.14062e-11	-1.98437e-11	-1.40625e-11	-1.84375e-11	-2.04688e-11	-2.35937e-11		22.15	-1.25e-12	-1.5625e-13	1.5625e-13	1.5625e-13	0	0	-4.6875e-13	1.09375e-12	1.5625e-13	-9.84375e-12	0
22.2	-1.25e-12	1.25e-12	1.5625e-13	2.65625e-12	1.25e-12	0	0	-1.09375e-12	0	-1.875e-12	0		22.2	-1.375e-11	-6.875e-12	-8.75e-12	-1.23437e-11	-1.03125e-11	-9.84375e-12	-1.5e-11	-1.73438e-11	-1.85938e-11	-2.04688e-11	-2.98437e-11		22.2	0	-8.59375e-12	1.875e-12	2.5e-12	1.5625e-13	0	-9.84375e-12	1.5625e-13	-1.25e-12	0	0
22.25	2.5e-12	1.09375e-12	-1.40625e-12	2.5e-12	-6.25e-13	-1.5625e-12	-9.375e-13	9.375e-13	0	0	0		22.25	-1.34375e-11	-7.8125e-12	-7.5e-12	-1.09375e-11	-9.84375e-12	-1.1875e-11	-1.625e-11	-1.6875e-11	-2e-11	-2.01563e-11	-2.07812e-11		22.25	0	0	1.5625e-13	6.25e-13	0	-4.21875e-12	-2.5e-12	7.8125e-13	7.8125e-13	-1.09375e-12	-1.25e-12
22.3	0	1.5625e-13	0	1.25e-12	0	6.25e-13	0	1.5625e-13	-1.09375e-12	0	-4.84375e-12		22.3	-2.48438e-11	-8.59375e-12	-8.59375e-12	-1.98437e-11	-1.23437e-11	-1.48437e-11	-1.34375e-11	-1.75e-11	-2.125e-11	-2.03125e-11	-2e-11		22.3	0	1.5625e-13	7.5e-12	1.5625e-13	3.125e-13	-6.25e-13	0	-1.25e-12	7.8125e-13	0	-1.875e-12
22.35	0	2.8125e-12	1.40625e-12	1.5625e-13	1.5625e-13	1.09375e-12	0	2.5e-12	-1.5625e-13	0	-1.5625e-13		22.35	-1.625e-11	-7.5e-12	-1.1875e-11	-1.25e-11	-9.84375e-12	-1.125e-11	-1.5e-11	-1.73438e-11	-1.84375e-11	-2.125e-11	-2.09375e-11		22.35	1.5625e-13	2.34375e-12	2.03125e-12	3.125e-13	9.375e-13	0	-1.5625e-13	1.5625e-13	1.25e-12	0	-2.5e-12
22.4	-2.34375e-12	1.5625e-13	0	0	0	-1.09375e-12	-1.25e-12	3.125e-13	9.375e-13	0	-4.21875e-12		22.4	-1.375e-11	-7.8125e-12	-9.84375e-12	-1.01563e-11	-7.65625e-12	-1.26562e-11	-1.40625e-11	-1.625e-11	-1.90625e-11	-2.54687e-11	-2.25e-11		22.4	0	2.65625e-12	-1.71875e-12	5e-12	-1.09375e-12	-3.125e-13	3.125e-13	0	2.03125e-12	0	-7.8125e-13
22.45	-3.125e-13	2.5e-12	1.5625e-13	-1.25e-12	-7.34375e-12	0	-2.8125e-12	-2.34375e-12	1.5625e-13	1.25e-12	0		22.45	-1.40625e-11	-7.5e-12	-1e-11	-1.01563e-11	-9.84375e-12	-1.25e-11	-1.48437e-11	-1.98437e-11	-1.96875e-11	-2e-11	-2.1875e-11		22.45	0	1.5625e-13	0	3.125e-13	0	1.5625e-13	-1.5625e-12	1.40625e-12	1.5625e-13	-4.6875e-13	-1.5625e-13
22.5	-1.5625e-13	0	1.5625e-13	1.5625e-13	0	-2.34375e-12	0	-3.125e-13	1.25e-12	6.875e-12	0		22.5	-1.25e-11	-1.35937e-11	-9.21875e-12	-1e-11	-1.125e-11	-1.96875e-11	-1.59375e-11	-1.8125e-11	-1.96875e-11	-2.07812e-11	-2.28125e-11		22.5	-9.375e-13	0	0	1.25e-12	0	7.8125e-13	-1.09375e-12	0	0	1.5625e-13	0
22.55	0	1.5625e-13	4.375e-12	-1.25e-12	0	-1.09375e-12	0	0	1.5625e-13	1.5625e-13	0		22.55	-1.35937e-11	-9.84375e-12	-1.60937e-11	-9.84375e-12	-1e-11	-1.20313e-11	-1.48437e-11	-1.73438e-11	-1.85938e-11	-1.98437e-11	-2.125e-11		22.55	0	0	0	0	3.125e-13	1.25e-12	-5.9375e-12	0	1.5625e-13	1.25e-12	-1.5625e-13
22.6	0	0	0	1.875e-12	-2.5e-12	-1.5625e-13	0	1.25e-12	0	1.5625e-13	-1.5625e-13		22.6	-1.45312e-11	-8.125e-12	-7.03125e-12	-8.75e-12	-9.84375e-12	-1.21875e-11	-1.76563e-11	-1.53125e-11	-2.23438e-11	-1.85938e-11	-2.26562e-11		22.6	-6.25e-13	-6.25e-13	0	1.5625e-13	0	0	0	-9.375e-13	-1.5625e-12	0	-4.53125e-12
22.65	0	-3.59375e-12	2.03125e-12	1.5625e-13	7.8125e-13	0	0	0	1.25e-12	-1.5625e-13	-4.6875e-13		22.65	-1.625e-11	-7.5e-12	-9.84375e-12	-1e-11	-9.84375e-12	-1.1875e-11	-1.4375e-11	-1.57813e-11	-1.98437e-11	-1.9375e-11	-2e-11		22.65	1.5625e-13	0	0	7.8125e-13	1.875e-12	-4.6875e-13	0	-4.6875e-13	-9.375e-13	0	0
22.7	0	2.1875e-12	4.6875e-13	1.5625e-13	0	-1.09375e-12	-1.09375e-12	-2.03125e-12	-1.25e-12	7.8125e-13	0		22.7	-1.98437e-11	-6.40625e-12	-7.34375e-12	-7.8125e-12	-1.03125e-11	-1.28125e-11	-1.375e-11	-1.71875e-11	-1.8125e-11	-2.03125e-11	-2.04688e-11		22.7	0	1.25e-12	-3.59375e-12	2.34375e-12	0	2.03125e-12	-1.5625e-13	1.5625e-13	-1.5625e-13	-1.25e-12	0
22.75	-4.6875e-13	2.1875e-12	1.25e-12	3.125e-12	0	-1.25e-12	-9.84375e-12	0	1.5625e-13	1.09375e-12	-4.6875e-13		22.75	-1.4375e-11	-1.48437e-11	-5.46875e-12	-1.23437e-11	-9.84375e-12	-1.25e-11	-1.32812e-11	-1.75e-11	-1.75e-11	-2.23438e-11	-2.10938e-11		22.75	-1.5625e-13	-2.1875e-12	1.5625e-13	1.5625e-13	-4.375e-12	0	0	-3.125e-13	-9.375e-13	2.5e-12	0
22.8	-3.125e-13	1.875e-12	1.5625e-13	1.40625e-12	0	0	-1.5625e-12	-1.875e-12	-1.09375e-12	1.5625e-12	0		22.8	-1.375e-11	-9.84375e-12	-5.9375e-12	-8.75e-12	-1.21875e-11	-1.23437e-11	-1.51562e-11	-1.84375e-11	-1.78125e-11	-1.98437e-11	-2.98437e-11		22.8	1.25e-12	1.25e-12	4.6875e-13	2.1875e-12	0	0	0	3.90625e-12	0	6.25e-13	1.25e-12
22.85	-2.34375e-12	1.875e-12	2.03125e-12	2.1875e-12	1.5625e-13	0	0	0	0	1.5625e-13	0		22.85	-1.98437e-11	-1.09375e-11	-9.0625e-12	-1e-11	-1.0625e-11	-1.35937e-11	-1.5e-11	-1.5625e-11	-1.85938e-11	-2.09375e-11	-2.35937e-11		22.85	1.875e-12	1.5625e-13	-3.125e-13	-3.4375e-12	0	0	0	0	0	0	0
22.9	-1.25e-12	1.25e-12	1.25e-12	1.875e-12	1.25e-12	0	2.03125e-12	0	-4.6875e-13	2.65625e-12	0		22.9	-1.23437e-11	-1e-11	-1.23437e-11	-2.8125e-12	-1.0625e-11	-1.64063e-11	-1.4375e-11	-2.42188e-11	-1.9375e-11	-2.0625e-11	-2.10938e-11		22.9	1.25e-12	1.25e-12	1.25e-12	0	2.5e-12	0	0	0	-2.96875e-12	-4.84375e-12	-9.84375e-12
22.95	1.25e-12	2.65625e-12	1.5625e-13	2.5e-12	2.5e-12	0	-4.6875e-13	0	1.5625e-13	1.5625e-13	-9.84375e-12		22.95	-1.25e-11	-9.84375e-12	-1.0625e-11	-9.84375e-12	-1.03125e-11	-1.23437e-11	-1.71875e-11	-1.64063e-11	-2.85938e-11	-1.85938e-11	-2.01563e-11		22.95	1.09375e-12	-7.1875e-12	-1.25e-12	-1.875e-12	1.25e-12	-1.5625e-13	0	0	-1.5625e-13	0	0
23	-2.34375e-12	1.875e-12	1.5625e-13	2.5e-12	1.5625e-13	-9.6875e-12	-7.8125e-13	1.5625e-13	-1.5625e-12	6.25e-13	0		23	-1.1875e-11	-1.0625e-11	-1e-11	-1.1875e-11	-9.84375e-12	-1.3125e-11	-1.5625e-11	-1.625e-11	-1.875e-11	-1.95313e-11	-2.125e-11		23	1.09375e-12	0	1.875e-12	0	0	0	0	0	0	-1.5625e-13	-1.25e-12
23.05	-1.5625e-12	1.5625e-13	6.25e-13	1.40625e-12	1.5625e-13	0	-4.84375e-12	-2.5e-12	1.25e-12	0	0		23.05	-1.15625e-11	-7.5e-12	-9.0625e-12	-1.23437e-11	-8.75e-12	-1.14062e-11	-1.64063e-11	-1.4375e-11	-1.625e-11	-2.3125e-11	-2.3125e-11		23.05	1.09375e-12	0	0	-4.84375e-12	0	1.5625e-13	0	-4.6875e-13	0	0	0
23.1	-9.84375e-12	1.5625e-13	0	1.25e-12	3.4375e-12	0	0	-1.25e-12	0	1.5625e-13	-1.09375e-12		23.1	-1.73438e-11	-8.90625e-12	-8.75e-12	-7.96875e-12	-1.28125e-11	-1.125e-11	-1.625e-11	-1.73438e-11	-1.67188e-11	-2.0625e-11	-2.4375e-11		23.1	6.25e-13	0	2.5e-12	1.71875e-12	0	2.03125e-12	-9.375e-13	-4.6875e-13	0	0	0
23.15	-2.1875e-12	1.25e-12	0	1.5625e-13	0	2.34375e-12	0	0	0	1.5625e-12	0		23.15	-1.35937e-11	-8.59375e-12	-9.0625e-12	-7.5e-12	-9.375e-12	-1.48437e-11	-1.5e-11	-1.75e-11	-1.9375e-11	-2.10938e-11	-2.125e-11		23.15	6.25e-13	1.5625e-13	1.25e-12	0	3.125e-13	1.5625e-13	-4.84375e-12	-8.28125e-12	1.25e-12	-1.09375e-12	-4.6875e-13
23.2	0	2.5e-12	0	2.1875e-12	0	1.5625e-13	-1.09375e-12	-9.84375e-12	-2.5e-12	2.1875e-12	-3.28125e-12		23.2	-1.375e-11	-1.125e-11	-7.34375e-12	-6.875e-12	-1.14062e-11	-1.35937e-11	-1.4375e-11	-1.60937e-11	-1.75e-11	-1.79687e-11	-2.21875e-11		23.2	3.125e-13	0	7.8125e-13	1.5625e-13	1.5625e-13	-1.5625e-13	1.5625e-13	0	2.34375e-12	-3.125e-13	-4.6875e-13
23.25	0	1.25e-12	0	1.25e-12	-1.25e-12	0	-4.84375e-12	0	-3.125e-13	1.09375e-12	0		23.25	-1.40625e-11	-9.6875e-12	-8.90625e-12	-7.34375e-12	-1.125e-11	-1.25e-11	-1.4375e-11	-1.60937e-11	-1.75e-11	-2.125e-11	-2.71875e-11		23.25	1.875e-12	-8.4375e-12	4.6875e-13	6.25e-13	3.125e-13	0	0	0	2.5e-12	-1.40625e-12	0
23.3	-4.6875e-12	6.25e-13	1.5625e-13	1.5625e-13	0	0	0	-1.09375e-12	0	1.09375e-12	0		23.3	-1.34375e-11	-1.17187e-11	-9.21875e-12	-7.5e-12	-9.6875e-12	-1.34375e-11	-1.60937e-11	-1.8125e-11	-2.04688e-11	-2.03125e-11	-2.04688e-11		23.3	1.5625e-13	-4.6875e-13	-1.5625e-13	-4.84375e-12	-1.09375e-12	0	0	-2.1875e-12	1.5625e-13	-7.34375e-12	0
23.35	-6.25e-13	1.25e-12	-1.25e-12	1.25e-12	-2.34375e-12	-2.03125e-12	0	0	-1.25e-12	0	-6.25e-13		23.35	-1.375e-11	-9.0625e-12	-8.75e-12	-1.15625e-11	-9.375e-12	-1.3125e-11	-1.51562e-11	-1.98437e-11	-1.90625e-11	-2e-11	-2e-11		23.35	0	0	-4.84375e-12	0	1.25e-12	1.25e-12	1.875e-12	0	1.5625e-13	0	0
23.4	0	1.25e-12	0	3.125e-13	1.71875e-12	-1.5625e-13	0	0	-1.5625e-13	-4.6875e-13	1.5625e-13		23.4	-1.35937e-11	-1.07812e-11	-7.34375e-12	-8.75e-12	-9.21875e-12	-1.09375e-11	-1.625e-11	-1.60937e-11	-1.875e-11	-1.98437e-11	-2.0625e-11		23.4	0	-5e-12	0	0	1.5625e-13	0	0	0	-3.125e-13	0	-2.34375e-12
23.45	0	1.5625e-13	1.25e-12	-7.1875e-12	0	0	0	0	0	2.65625e-12	0		23.45	-1.29688e-11	-7.96875e-12	-9.6875e-12	-1.03125e-11	-7.8125e-12	-1.57813e-11	-1.5625e-11	-1.6875e-11	-2.29688e-11	-1.9375e-11	-2.25e-11		23.45	0	0	1.875e-12	0	0	-3.125e-13	1.5625e-13	-4.6875e-13	-2.65625e-12	0	1.5625e-13
23.5	0	1.40625e-12	3.125e-13	1.875e-12	1.5625e-13	-1.09375e-12	-1.875e-12	-1.09375e-12	-1.09375e-12	1.09375e-12	0		23.5	-1.5e-11	-1e-11	-1.48437e-11	-1.79687e-11	-1e-11	-1.1875e-11	-1.59375e-11	-1.57813e-11	-1.8125e-11	-1.95313e-11	-2.34375e-11		23.5	0	-4.84375e-12	0	0	1.09375e-12	0	1.71875e-12	0	-4.6875e-13	0	4.6875e-13
23.55	-1.5625e-13	1.5625e-13	2.5e-12	1.875e-12	9.375e-13	0	0	-1.875e-12	2.65625e-12	1.5625e-13	-1.25e-12		23.55	-1.35937e-11	-8.59375e-12	-1.03125e-11	-1.17187e-11	-1.48437e-11	-1.23437e-11	-1.375e-11	-1.67188e-11	-1.75e-11	-1.76563e-11	-2.375e-11		23.55	-2.34375e-12	2.03125e-12	0	6.25e-13	0	1.5625e-13	3.125e-13	-5.46875e-12	1.71875e-12	-1.5625e-13	-1.25e-12
23.6	-1.09375e-12	6.25e-13	1.5625e-13	0	1.25e-12	0	0	1.5625e-13	6.25e-13	1.875e-12	0		23.6	-1.5625e-11	-1.46875e-11	-9.375e-12	-1e-11	-9.0625e-12	-1.26562e-11	-1.5e-11	-1.78125e-11	-1.73438e-11	-2.125e-11	-2.375e-11		23.6	1.5625e-13	1.5625e-13	1.09375e-12	1.25e-12	0	0	-1.09375e-12	0	0	0	-1.875e-12
23.65	-4.6875e-13	1.5625e-13	0	-1.5625e-13	3.125e-13	1.5625e-13	0	0	-1.40625e-12	1.5625e-13	0		23.65	-1.3125e-11	-9.375e-12	-8.59375e-12	-7.96875e-12	-1.35937e-11	-1.21875e-11	-1.67188e-11	-2.48438e-11	-1.75e-11	-1.98437e-11	-2.48438e-11		23.65	1.25e-12	0	2.1875e-12	-1.5625e-13	0	2.5e-12	-4.6875e-13	-6.25e-13	0	0	1.09375e-12
23.7	-8.59375e-12	1.71875e-12	3.125e-13	0	3.125e-13	1.5625e-13	0	1.25e-12	-3.125e-13	0	-2.34375e-12		23.7	-1.5e-11	-1.04687e-11	-6.09375e-12	-8.4375e-12	-1.0625e-11	-1.29688e-11	-1.3125e-11	-1.8125e-11	-1.60937e-11	-2e-11	-2.25e-11		23.7	6.25e-13	1.5625e-13	9.375e-13	0	0	1.5625e-13	0	-9.84375e-12	-4.6875e-13	-4.84375e-12	0
23.75	0	-4.6875e-13	8.75e-12	-3.125e-13	0	-2.8125e-12	-6.25e-13	1.5625e-13	0	0	-4.6875e-13		23.75	-1.54688e-11	-7.34375e-12	-5.3125e-12	-1e-11	-1.0625e-11	-1.5625e-11	-1.26562e-11	-2.48438e-11	-2.48438e-11	-2e-11	-2.29688e-11		23.75	-3.125e-13	1.875e-12	6.25e-13	-7.96875e-12	-4.6875e-13	1.25e-12	0	-1.5625e-12	2.03125e-12	-1.09375e-12	0
23.8	0	2.5e-12	1.25e-12	-4.53125e-12	0	-1.5625e-13	-9.53125e-12	0	0	2.03125e-12	0		23.8	-1.39063e-11	-1.07812e-11	-6.875e-12	-7.65625e-12	-1.0625e-11	-1.25e-11	-1.5e-11	-1.51562e-11	-1.8125e-11	-2.04688e-11	-2.5e-11		23.8	0	-1.25e-12	1.25e-12	1.09375e-12	0	1.5625e-13	6.25e-12	1.5625e-13	2.5e-12	2.5e-12	-1.09375e-12
23.85	-1.09375e-12	1.5625e-13	1.5625e-13	1.25e-12	-1.5625e-12	-1.09375e-12	-9.375e-13	0	1.5625e-13	1.09375e-12	0		23.85	-1.48437e-11	-1.25e-11	-5.9375e-12	-8.75e-12	-1.125e-11	-1.35937e-11	-1.53125e-11	-1.6875e-11	-1.75e-11	-2.1875e-11	-2.09375e-11		23.85	0	0	2.03125e-12	0	-9.375e-13	1.40625e-12	0	0	1.40625e-12	0	0
23.9	-6.25e-13	2.34375e-12	0	0	1.5625e-13	-9.84375e-12	-1.09375e-12	0	-6.25e-13	0	0		23.9	-1.5e-11	-1.1875e-11	-5.15625e-12	-8.28125e-12	-1e-11	-1.375e-11	-1.60937e-11	-1.84375e-11	-1.8125e-11	-2e-11	-2.09375e-11		23.9	-4.6875e-13	0	1.25e-12	-1.25e-12	-2.8125e-12	1.25e-12	0	0	1.5625e-13	0	0
23.95	-2.1875e-12	1.25e-12	-3.125e-13	0	2.03125e-12	0	0	-1.5625e-13	0	-1.25e-12	2.34375e-12		23.95	-1.25e-11	-1.0625e-11	-5.9375e-12	-8.90625e-12	-9.53125e-12	-1.4375e-11	-1.375e-11	-1.625e-11	-1.8125e-11	-2.85938e-11	-2.73438e-11		23.95	-8.59375e-12	-9.84375e-12	-4.84375e-12	0	1.09375e-12	6.25e-13	0	0	1.5625e-13	0	-1.40625e-12
24	0	-1.5625e-12	0	0	1.5625e-13	0	-1.09375e-12	-9.84375e-12	-1.5625e-13	0	1.5625e-13		24	-1.25e-11	-9.375e-12	-9.84375e-12	-8.75e-12	-1.28125e-11	-1.28125e-11	-1.21875e-11	-2.29688e-11	-1.73438e-11	-2.0625e-11	-2.46875e-11		24	-3.125e-13	0	0	-1.09375e-12	2.03125e-12	2.1875e-12	0	-3.125e-13	1.40625e-12	9.375e-13	-9.375e-13
24.05	-4.6875e-13	-4.6875e-13	0	0	-4.6875e-13	0	1.5625e-13	-6.25e-13	-3.125e-13	-4.84375e-12	2.1875e-12		24.05	-1.23437e-11	-1.04687e-11	-8.90625e-12	-9.84375e-12	-9.53125e-12	-1.23437e-11	-1.1875e-11	-1.54688e-11	-1.84375e-11	-1.92188e-11	-2.25e-11		24.05	7.8125e-13	-1.875e-12	2.5e-12	-1.5625e-13	1.25e-12	2.5e-12	0	-5.46875e-12	1.5625e-12	6.25e-12	1.5625e-13
24.1	-1.875e-12	-7.34375e-12	0	0	0	0	-1.25e-12	-2.1875e-12	-2.1875e-12	0	1.25e-12		24.1	-1.375e-11	-7.96875e-12	-8.59375e-12	-9.84375e-12	-9.21875e-12	-1.3125e-11	-1.98437e-11	-1.71875e-11	-1.82813e-11	-2.1875e-11	-2.73438e-11		24.1	1.875e-12	0	8.75e-12	1.09375e-12	-7.96875e-12	-1.25e-12	1.71875e-12	2.1875e-12	1.5625e-13	-4.6875e-13	0
24.15	-1.25e-12	1.09375e-12	1.5625e-13	1.5625e-13	1.5625e-13	0	0	1.40625e-12	0	-1.5625e-13	-9.84375e-12		24.15	-1.25e-11	-1e-11	-7.5e-12	-1.125e-11	-1.0625e-11	-1.25e-11	-1.29688e-11	-1.48437e-11	-1.8125e-11	-2.0625e-11	-2.4375e-11		24.15	0	0	1.875e-12	9.375e-13	0	0	1.5625e-13	1.5625e-13	9.375e-13	0	-1e-11
24.2	0	0	6.25e-13	2.5e-12	-6.25e-13	-3.59375e-12	-2.34375e-12	1.40625e-12	0	1.5625e-13	0		24.2	-1.375e-11	-8.59375e-12	-9.375e-12	-1.0625e-11	-1.10938e-11	-1.32812e-11	-1.4375e-11	-2.23438e-11	-1.85938e-11	-2.39063e-11	-2.125e-11		24.2	6.25e-13	9.375e-13	1.25e-12	2.8125e-12	-9.375e-13	0	1.5625e-13	1.5625e-13	1.25e-12	-9.375e-13	-3.125e-13
24.25	-9.375e-13	-4.6875e-13	6.25e-13	2.5e-12	-4.6875e-13	0	1.5625e-13	-4.6875e-13	-1.5625e-13	6.25e-13	1.25e-12		24.25	-1.5e-11	-8.125e-12	-8.75e-12	-8.59375e-12	-1.35937e-11	-1.70312e-11	-1.375e-11	-1.51562e-11	-2e-11	-2e-11	-2.375e-11		24.25	1.09375e-12	1.5625e-13	-4.0625e-12	-1.25e-12	2.5e-12	0	4.6875e-13	-1.5625e-13	0	-9.21875e-12	0
24.3	0	-4.84375e-12	6.25e-13	1.25e-12	4.6875e-13	1.5625e-13	-1.875e-12	-1.5625e-13	-3.125e-13	1.875e-12	-6.25e-13		24.3	-1.48437e-11	-7.5e-12	-8.75e-12	-9.0625e-12	-9.84375e-12	-1.3125e-11	-1.98437e-11	-1.6875e-11	-1.64063e-11	-1.9375e-11	-2.125e-11		24.3	0	-1.25e-12	9.375e-13	0	-1.09375e-12	1.5625e-13	0	0	-1.5625e-12	-9.375e-13	0
24.35	0	0	-1.25e-12	1.25e-12	1.5625e-13	0	0	-9.84375e-12	0	3.28125e-12	0		24.35	-1.59375e-11	-1.48437e-11	-2.5e-12	-1.07812e-11	-1.0625e-11	-1.26562e-11	-1.3125e-11	-1.59375e-11	-1.85938e-11	-2.04688e-11	-2.42188e-11		24.35	-2.96875e-12	3.125e-13	0	0	1.5625e-13	3.125e-13	0	-7.8125e-13	-9.375e-13	2.34375e-12	-2.8125e-12
24.4	0	0	2.34375e-12	-1.5625e-13	2.1875e-12	0	-1.09375e-12	-6.25e-13	0	2.5e-12	-1.09375e-12		24.4	-1.40625e-11	-7.65625e-12	-9.84375e-12	-1.25e-11	-1.09375e-11	-1.34375e-11	-1.5e-11	-1.75e-11	-2.03125e-11	-2.03125e-11	-2.29688e-11		24.4	0	-1.25e-12	0	-4.6875e-13	9.375e-13	1.40625e-12	0	-2.96875e-12	1.5625e-13	0	0
24.45	0	0	1.5625e-13	-2.03125e-12	1.875e-12	0	-3.125e-13	0	-1.875e-12	1.25e-12	-1.09375e-12		24.45	-1.625e-11	-9.84375e-12	-1.10938e-11	-1.98437e-11	-1e-11	-1.23437e-11	-2.5e-11	-1.5e-11	-1.78125e-11	-2.17187e-11	-2.21875e-11		24.45	0	-6.25e-13	0	0	9.375e-13	1.875e-12	0	-1.5625e-12	-4.6875e-13	-2.34375e-12	-4.6875e-13
24.5	1.5625e-13	1.25e-12	1.5625e-13	1.25e-12	0	0	0	0	-7.8125e-13	1.5625e-13	0		24.5	-1.40625e-11	-7.96875e-12	-9.84375e-12	-1.3125e-11	-8.75e-12	-1.20313e-11	-1.53125e-11	-1.98437e-11	-1.76563e-11	-2.07812e-11	-1.53125e-11		24.5	1.40625e-12	1.5625e-13	-1.25e-12	-1.09375e-12	0	1.25e-12	0	0	0	0	0
24.55	0	1.5625e-13	-4.84375e-12	2.5e-12	0	-1.25e-12	0	0	-1.5625e-13	1.5625e-13	0		24.55	-1.25e-11	-8.90625e-12	-7.5e-12	-7.5e-12	-1e-11	-1.3125e-11	-2.21875e-11	-1.40625e-11	-1.71875e-11	-2.10938e-11	-2.15625e-11		24.55	-9.375e-13	1.5625e-12	-4.84375e-12	1.5625e-13	-1.09375e-12	6.25e-13	0	0	0	0	-2.65625e-12
24.6	-1.5625e-12	1.5625e-13	0	2.34375e-12	0	1.5625e-13	-2.65625e-12	1.5625e-13	0	-1.40625e-12	0		24.6	-1.1875e-11	-9.6875e-12	-8.125e-12	-9.53125e-12	-8.75e-12	-1.21875e-11	-1.5e-11	-1.75e-11	-1.82813e-11	-2.10938e-11	-2.10938e-11		24.6	0	6.25e-13	1.09375e-12	9.375e-13	0	0	0	-1.09375e-12	-1.09375e-12	0	-2.5e-12
24.65	0	6.25e-13	1.5625e-13	1.5625e-13	7.1875e-12	-2.1875e-12	0	3.125e-13	0	3.125e-13	-1.09375e-12		24.65	-1.35937e-11	-9.53125e-12	-7.34375e-12	-9.0625e-12	-7.65625e-12	-1.21875e-11	-1.6875e-11	-2.48438e-11	-1.51562e-11	-2.35937e-11	-2.98437e-11		24.65	1.5625e-13	1.25e-12	0	0	0	1.5625e-13	-2.65625e-12	0	-1.5625e-13	1.25e-12	-1.25e-12
24.7	0	0	1.5625e-12	1.5625e-13	-4.6875e-13	-9.375e-13	0	-4.84375e-12	-1.5625e-12	1.5625e-13	-8.59375e-12		24.7	-1.1875e-11	-1e-11	-7.34375e-12	-9.0625e-12	-1.17187e-11	-1.48437e-11	-1.51562e-11	-1.76563e-11	-1.84375e-11	-1.96875e-11	-2.5625e-11		24.7	0	1.25e-12	1.875e-12	1.25e-12	0	1.5625e-13	-2.1875e-12	1.5625e-13	-2.34375e-12	0	-3.125e-13
24.75	0	0	1.25e-12	1.5625e-13	-1.5625e-13	-1.5625e-13	3.125e-13	0	-6.25e-13	1.25e-12	-1.5625e-13		24.75	-1.48437e-11	-1.07812e-11	-7.5e-12	-8.75e-12	-7.96875e-12	-1.23437e-11	-1.85938e-11	-1.75e-11	-1.76563e-11	-1.90625e-11	-2.375e-11		24.75	0	-6.25e-13	1.5625e-13	1.5625e-13	0	1.5625e-13	0	-1.5625e-13	0	1.5625e-13	0
24.8	-1.09375e-12	1.5625e-13	3.125e-13	0	1.5625e-13	0	-1.5625e-13	1.5625e-13	-4.6875e-13	1.5625e-13	-1.09375e-12		24.8	-1.375e-11	-1e-11	-9.84375e-12	-7.34375e-12	-7.8125e-12	-1.42187e-11	-1.84375e-11	-1.73438e-11	-1.95313e-11	-1.89062e-11	-2.48438e-11		24.8	1.25e-12	-5.9375e-12	0	0	0	1.875e-12	6.25e-13	0	-3.125e-13	1.5625e-13	-2.34375e-12
24.85	1.40625e-12	-3.125e-13	9.375e-13	0	2.03125e-12	-1.875e-12	0	1.25e-12	0	0	0		24.85	-1.35937e-11	-9.21875e-12	-9.84375e-12	-7.5e-12	-8.75e-12	-1.4375e-11	-1.75e-11	-1.76563e-11	-2e-11	-2.73438e-11	-2.35937e-11		24.85	3.125e-13	0	-3.125e-13	-1.09375e-12	0	2.5e-12	1.5625e-13	-3.125e-13	0	1.5625e-13	0
24.9	0	6.25e-13	2.03125e-12	1.5625e-13	9.375e-13	0	0	1.5625e-13	1.40625e-12	1.5625e-12	0		24.9	-1.98437e-11	-1.03125e-11	-8.59375e-12	-1.48437e-11	-2e-11	-1.10938e-11	-1.53125e-11	-1.5e-11	-1.78125e-11	-1.95313e-11	-2.10938e-11		24.9	2.5e-12	-6.25e-13	1.5625e-13	-3.125e-13	0	1.5625e-13	1.5625e-13	-2.34375e-12	0	-6.25e-13	-1.875e-12
24.95	6.25e-13	1.5625e-13	2.5e-12	4.6875e-13	1.5625e-12	0	1.5625e-13	-1.875e-12	0	2.34375e-12	0		24.95	-1.625e-11	-1e-11	-1.70312e-11	-7.8125e-12	-1.20313e-11	-1.10938e-11	-1.5e-11	-1.5e-11	-1.75e-11	-2.1875e-11	-2.73438e-11		24.95	1.5625e-13	1.5625e-13	3.125e-13	0	0	2.1875e-12	1.5625e-13	0	0	7.8125e-13	-1.25e-12
25	1.875e-12	1.5625e-13	-4.0625e-12	2.03125e-12	0	7.8125e-13	0	0	-1.09375e-12	1.5625e-13	-1.5625e-12		25	-2.42188e-11	-1.10938e-11	-6.71875e-12	-1.21875e-11	-1e-11	-1.125e-11	-7.5e-12	-1.59375e-11	-1.79687e-11	-2e-11	-2.04688e-11		25	3.125e-13	1.5625e-13	1.5625e-13	0	1.5625e-13	0	0	-4.6875e-13	-4.6875e-13	1.25e-12	-4.84375e-12
25.05	0	1.5625e-13	1.25e-12	1.5625e-13	9.375e-13	0	-6.25e-13	-1.71875e-12	1.5625e-13	0	0		25.05	-1.51562e-11	-9.84375e-12	-5.15625e-12	-9.84375e-12	-9.84375e-12	-1.25e-11	-1.46875e-11	-1.51562e-11	-1.73438e-11	-2.48438e-11	-2.09375e-11		25.05	1.5625e-13	3.125e-13	0	-3.125e-13	2.34375e-12	0	0	1.25e-12	-3.125e-12	1.5625e-13	-1.875e-12
25.1	0	0	2.1875e-12	1.25e-12	1.5625e-13	-1.5625e-13	-9.84375e-12	1.5625e-13	0	-1.5625e-13	-5.15625e-12		25.1	-1.25e-11	-1.0625e-11	-7.65625e-12	-1e-11	-1.25e-11	-1.1875e-11	-1.35937e-11	-2.48438e-11	-1.98437e-11	-1.95313e-11	-2.98437e-11		25.1	2.5e-12	1.25e-12	0	0	3.125e-13	6.25e-13	1.5625e-13	0	6.25e-13	0	-6.25e-13
25.15	4.21875e-12	0	0	0	-1.09375e-12	-1.875e-12	1.5625e-13	6.25e-13	0	0	-6.25e-13		25.15	-1.25e-11	-1.03125e-11	-9.375e-12	-8.4375e-12	-9.84375e-12	-1.34375e-11	-1.96875e-11	-1.59375e-11	-1.71875e-11	-1.84375e-11	-2.07812e-11		25.15	2.65625e-12	0	1.25e-12	0	-2.34375e-12	-1.5625e-12	-5e-12	0	-2.1875e-12	-1.09375e-12	-3.125e-13
25.2	0	-1.40625e-12	-6.25e-13	-1.875e-12	1.09375e-12	0	-7.65625e-12	0	-7.8125e-13	0	0		25.2	-1.48437e-11	-1e-11	-7.5e-12	-8.59375e-12	-9.53125e-12	-1.26562e-11	-1.375e-11	-1.5e-11	-1.84375e-11	-1.98437e-11	-2.46875e-11		25.2	2.5e-12	-2.34375e-12	1.71875e-12	0	0	0	0	0	1.09375e-12	1.5625e-13	0
25.25	-3.125e-13	0	-9.375e-13	2.65625e-12	0	0	0	0	-3.125e-13	0	0		25.25	-1.32812e-11	-1.01563e-11	-7.5e-12	-8.75e-12	-9.375e-12	-1.375e-11	-1.375e-11	-1.54688e-11	-1.89062e-11	-2.0625e-11	-2.23438e-11		25.25	1.5625e-13	-1.09375e-12	3.125e-13	0	2.65625e-12	-1.5625e-13	-2.96875e-12	-4.6875e-13	0	0	0
25.3	0	-4.6875e-13	0	1.5625e-13	0	1.875e-12	0	-1.5625e-13	-1.5625e-13	1.09375e-12	-1.25e-12		25.3	-1.23437e-11	-1.0625e-11	-9.21875e-12	-8.59375e-12	-1.23437e-11	-1.85938e-11	-1.48437e-11	-1.98437e-11	-2e-11	-2.32813e-11	-2.23438e-11		25.3	2.5e-12	-2.8125e-12	1.25e-12	0	1.40625e-12	0	1.40625e-12	0	0	-8.75e-12	-4.6875e-13
25.35	0	0	0	1.875e-12	-1.09375e-12	1.40625e-12	0	0	-1.5625e-12	6.25e-13	0		25.35	-1.1875e-11	-9.6875e-12	-8.59375e-12	-9.0625e-12	-9.84375e-12	-1.26562e-11	-1.59375e-11	-1.82813e-11	-1.8125e-11	-2.03125e-11	-2.25e-11		25.35	3.125e-13	0	1.5625e-13	-2.34375e-12	0	-4.84375e-12	1.71875e-12	-3.59375e-12	-3.90625e-12	0	-9.84375e-12
25.4	1.25e-12	0	1.25e-12	1.875e-12	2.03125e-12	1.5625e-13	0	-1.40625e-12	0	2.34375e-12	-4.6875e-13		25.4	-1.32812e-11	-8.90625e-12	-8.125e-12	-8.125e-12	-1.40625e-11	-1.25e-11	-1.71875e-11	-1.60937e-11	-2.73438e-11	-1.96875e-11	-2.4375e-11		25.4	9.375e-13	0	1.5625e-13	0	0	0	1.5625e-13	0	-6.25e-13	-4.53125e-12	-9.375e-13
25.45	3.125e-13	0	4.6875e-13	2.03125e-12	3.125e-13	-4.6875e-13	-9.375e-13	-9.21875e-12	1.5625e-13	1.5625e-13	-4.6875e-13		25.45	-1.42187e-11	-1.29688e-11	-1.04687e-11	-8.75e-12	-9.84375e-12	-1.28125e-11	-1.54688e-11	-1.59375e-11	-1.95313e-11	-2.10938e-11	-2.51563e-11		25.45	6.25e-13	1.5625e-13	1.875e-12	6.25e-13	-4.6875e-13	-1.5625e-13	0	-9.375e-13	1.25e-12	1.875e-12	-6.25e-13
25.5	0	-4.84375e-12	1.25e-12	1.25e-12	1.5625e-13	0	0	-4.6875e-13	1.25e-12	0	1.71875e-12		25.5	-1.48437e-11	-1.07812e-11	-8.125e-12	-9.375e-12	-9.53125e-12	-1.35937e-11	-1.625e-11	-1.60937e-11	-2.04688e-11	-2.46875e-11	-2.23438e-11		25.5	0	6.25e-13	1.40625e-12	1.25e-12	1.5625e-13	-6.25e-13	0	-6.25e-13	-1.5625e-13	0	0
25.55	0	-1.09375e-12	0	9.375e-13	1.5625e-13	0	0	0	-1.5625e-13	-1.5625e-13	-7.8125e-13		25.55	-1.375e-11	-1.04687e-11	-7.96875e-12	-9.6875e-12	-8.75e-12	-1.35937e-11	-1.98437e-11	-1.78125e-11	-1.79687e-11	-2.5e-11	-2.10938e-11		25.55	-6.25e-13	6.25e-13	1.5625e-13	1.5625e-13	2.1875e-12	0	1.5625e-13	0	6.25e-13	9.375e-13	-1.5625e-13
25.6	0	4.6875e-13	-4.84375e-12	-6.25e-13	1.25e-12	0	-2.34375e-12	-4.6875e-13	0	0	0		25.6	-1.98437e-11	-1.21875e-11	-1.03125e-11	-8.59375e-12	-9.375e-12	-1.46875e-11	-1.4375e-11	-1.625e-11	-1.98437e-11	-2.23438e-11	-2.20313e-11		25.6	0	1.5625e-13	1.5625e-13	0	3.125e-13	-2.96875e-12	3.125e-13	-3.125e-12	2.03125e-12	3.125e-13	-4.6875e-13
25.65	-7.65625e-12	-4.6875e-13	0	0	1.25e-12	-9.375e-13	-1.09375e-12	-1.5625e-13	1.5625e-13	0	0		25.65	-1.53125e-11	-1.15625e-11	-1.03125e-11	-9.375e-12	-1.23437e-11	-2.32813e-11	-1.75e-11	-1.53125e-11	-1.9375e-11	-2.125e-11	-2.0625e-11		25.65	0	-3.125e-13	1.5625e-13	0	2.5e-12	0	-2.03125e-12	0	0	1.40625e-12	-4.84375e-12
25.7	1.875e-12	0	0	1.5625e-13	1.5625e-13	1.5625e-13	0	-6.25e-13	6.25e-13	-1.09375e-12	-1.875e-12		25.7	-1.5e-11	-1.03125e-11	-8.125e-12	-6.875e-12	-1.01563e-11	-1.5e-11	-2.5e-11	-1.5625e-11	-1.875e-11	-2.0625e-11	-2.01563e-11		25.7	-2.03125e-12	0	1.09375e-12	0	9.375e-13	1.5625e-12	-6.25e-13	0	-1.40625e-12	6.25e-13	-3.125e-12
25.75	1.40625e-12	0	0	0	1.5625e-12	1.5625e-13	-1.25e-12	-1.875e-12	1.5625e-13	1.5625e-13	-4.6875e-13		25.75	-1.375e-11	-7.8125e-12	-7.5e-12	-1.64063e-11	-1.0625e-11	-1.14062e-11	-1.54688e-11	-1.76563e-11	-1.73438e-11	-2.20313e-11	-1.98437e-11		25.75	0	-3.125e-13	1.875e-12	6.25e-13	1.09375e-12	-6.25e-13	-3.125e-13	0	-1.875e-12	0	-1.875e-12
25.8	2.5e-12	0	1.5625e-13	0	1.5625e-13	4.6875e-13	0	-2.1875e-12	0	0	-2.34375e-12		25.8	-1.3125e-11	-7.5e-12	-8.125e-12	-8.90625e-12	-9.0625e-12	-1.25e-11	-1.3125e-11	-1.8125e-11	-1.6875e-11	-2e-11	-2.32813e-11		25.8	-4.6875e-13	0	2.34375e-12	0	1.5625e-13	-4.84375e-12	-1.25e-12	0	-1.5625e-13	0	0
25.85	1.5625e-13	-1.71875e-12	0	-4.6875e-13	0	1.5625e-13	1.5625e-13	-9.375e-13	-1.5625e-13	-6.71875e-12	1.5625e-13		25.85	-1.40625e-11	-6.875e-12	-7.65625e-12	-1.01563e-11	-9.21875e-12	-1.23437e-11	-1.98437e-11	-2e-11	-1.57813e-11	-1.89062e-11	-2.23438e-11		25.85	0	0	0	-3.125e-13	2.5e-12	0	-1.09375e-12	-1.5625e-13	0	-4.84375e-12	0
25.9	6.25e-13	-1.875e-12	1.40625e-12	0	1.25e-12	-4.6875e-13	6.25e-13	-1.5625e-13	-4.6875e-13	0	-4.84375e-12		25.9	-1.42187e-11	-9.84375e-12	-9.84375e-12	-1.98437e-11	-1.48437e-11	-1.3125e-11	-1.26562e-11	-1.84375e-11	-2.48438e-11	-2.1875e-11	-2.35937e-11		25.9	1.5625e-13	1.5625e-13	1.5625e-13	-9.84375e-12	-1.25e-12	2.1875e-12	0	-4.84375e-12	2.1875e-12	1.5625e-13	0
25.95	1.5625e-13	-1.25e-12	1.25e-12	1.5625e-13	1.5625e-13	0	6.25e-13	4.6875e-13	0	-4.6875e-13	0		25.95	-2.48438e-11	-7.65625e-12	-9.0625e-12	-1.25e-11	-1.25e-11	-1.5625e-11	-1.48437e-11	-2.15625e-11	-1.8125e-11	-2.04688e-11	-2.5e-11		25.95	1.5625e-13	-2.5e-12	6.25e-13	-2.5e-12	0	9.375e-13	-1.875e-12	-1.09375e-12	-7.8125e-13	0	0
26	2.03125e-12	-6.25e-13	1.40625e-12	0	1.5625e-13	0	0	1.5625e-13	0	0	0		26	-1.54688e-11	-8.59375e-12	-1.35937e-11	-9.375e-12	-1.23437e-11	-1.35937e-11	-1.17187e-11	-1.73438e-11	-1.8125e-11	-2.375e-11	-2.3125e-11		26	1.25e-12	-1.09375e-12	1.5625e-13	0	0	6.25e-13	1.40625e-12	-4.6875e-13	0	2.1875e-12	0
26.05	6.25e-13	1.5625e-13	7.8125e-13	-6.71875e-12	1.40625e-12	-1.5625e-13	0	6.25e-13	-2.03125e-12	-7.34375e-12	1.5625e-13		26.05	-1.5625e-11	-7.8125e-12	-7.1875e-12	-8.59375e-12	-1.10938e-11	-1.1875e-11	-1.75e-11	-1.75e-11	-1.90625e-11	-2.25e-11	-2.10938e-11		26.05	0	1.25e-12	1.875e-12	0	0	1.25e-12	1.5625e-13	-9.375e-13	0	2.5e-12	-1.09375e-12
26.1	1.5625e-13	1.09375e-12	1.5625e-13	0	1.875e-12	0	1.25e-12	-9.84375e-12	0	0	9.375e-13		26.1	-1.53125e-11	-9.84375e-12	-7.34375e-12	-1.73438e-11	-1.21875e-11	-1.45312e-11	-1.625e-11	-1.875e-11	-2e-11	-2.0625e-11	-2.15625e-11		26.1	0	1.25e-12	1.40625e-12	-1.5625e-13	1.5625e-13	-3.75e-12	1.25e-12	0	0	2.1875e-12	-7.34375e-12
26.15	0	-6.25e-13	1.875e-12	0	2.1875e-12	-1.5625e-12	0	1.5625e-13	1.5625e-13	-1.09375e-12	-1.25e-12		26.15	-1.59375e-11	-1e-11	-6.875e-12	-8.28125e-12	-1.23437e-11	-1.21875e-11	-1.79687e-11	-2.73438e-11	-1.875e-11	-2.01563e-11	-2.3125e-11		26.15	-1.09375e-12	4.6875e-13	1.5625e-13	-4.6875e-13	1.5625e-13	-9.375e-13	0	-1.09375e-12	3.125e-13	2.5e-12	1.5625e-13
26.2	-8.59375e-12	0	1.5625e-12	0	3.125e-13	-6.25e-13	-2.34375e-12	-6.71875e-12	0	0	0		26.2	-1.5e-11	-9.6875e-12	-7.8125e-12	-8.59375e-12	-1.03125e-11	-1.46875e-11	-1.40625e-11	-1.875e-11	-1.67188e-11	-2.1875e-11	-2.32813e-11		26.2	0	-3.125e-13	1.5625e-13	1.5625e-13	2.5e-12	2.5e-12	3.125e-12	-9.375e-13	2.5e-12	7.8125e-13	1.5625e-13
26.25	0	0	1.5625e-13	1.5625e-13	0	0	0	1.71875e-12	0	-1.09375e-12	0		26.25	-1.5e-11	-1e-11	-3.125e-13	-1.04687e-11	-1.0625e-11	-1.73438e-11	-1.42187e-11	-1.5625e-11	-1.75e-11	-2.03125e-11	-2.23438e-11		26.25	-1.25e-12	0	1.25e-12	1.5625e-12	1.875e-12	1.5625e-13	-1.875e-12	-1.25e-12	2.34375e-12	2.65625e-12	1.25e-12
26.3	0	0	1.5625e-13	1.875e-12	-1.09375e-12	0	-4.6875e-13	2.1875e-12	0	1.5625e-13	-3.28125e-12		26.3	-1.20313e-11	-6.5625e-12	-7.5e-12	-9.375e-12	-1.14062e-11	-1.48437e-11	-1.625e-11	-1.65625e-11	-2.45312e-11	-2.0625e-11	-2.4375e-11		26.3	0	0	1.71875e-12	0	1.875e-12	0	-1.09375e-12	-6.25e-13	6.25e-13	0	1.25e-12
26.35	1.5625e-13	0	9.375e-13	9.375e-13	-9.6875e-12	7.8125e-13	-9.84375e-12	1.25e-12	1.5625e-13	1.875e-12	0		26.35	-1.21875e-11	-8.4375e-12	-1.20313e-11	-1.10938e-11	-1.42187e-11	-1.34375e-11	-1.5625e-11	-1.625e-11	-1.92188e-11	-2.03125e-11	-2.25e-11		26.35	1.5625e-13	0	6.25e-13	1.5625e-13	1.5625e-13	1.5625e-13	0	-6.25e-13	-1.5625e-12	-1.875e-12	-1.5625e-13
26.4	1.875e-12	0	0	-1.71875e-12	1.5625e-13	6.25e-13	1.5625e-13	1.5625e-13	-6.25e-13	2.5e-12	0		26.4	-1.23437e-11	-8.59375e-12	-1.125e-11	-9.0625e-12	-8.90625e-12	-1.375e-11	-1.73438e-11	-1.65625e-11	-1.875e-11	-2.01563e-11	-2.375e-11		26.4	-3.125e-13	1.5625e-13	1.25e-12	1.5625e-13	-1.5625e-13	0	0	-2.34375e-12	0	4.6875e-13	0
26.45	1.875e-12	0	1.875e-12	2.03125e-12	2.5e-12	1.5625e-13	1.5625e-13	0	-6.09375e-12	1.5625e-13	1.5625e-12		26.45	-1.39063e-11	-1e-11	-9.53125e-12	-8.75e-12	-8.90625e-12	-1.125e-11	-1.625e-11	-1.5625e-11	-1.64063e-11	-1.95313e-11	-2.48438e-11		26.45	-3.125e-13	1.09375e-12	1.5625e-13	6.25e-13	-4.6875e-13	1.875e-12	-6.25e-13	-9.375e-13	-4.84375e-12	1.5625e-13	-1.875e-12
26.5	2.34375e-12	-4.6875e-13	1.5625e-13	1.5625e-13	6.25e-13	0	1.5625e-13	2.34375e-12	0	0	-4.6875e-12		26.5	-1.375e-11	-8.75e-12	-1.35937e-11	-9.84375e-12	-1.09375e-11	-1.14062e-11	-1.51562e-11	-1.60937e-11	-2e-11	-2e-11	-2.23438e-11		26.5	0	0	2.03125e-12	0	0	1.09375e-12	-7.8125e-13	0	-3.125e-13	1.40625e-12	-3.125e-13
26.55	7.8125e-13	0	1.71875e-12	0	1.25e-12	-1.5625e-12	1.25e-12	-7.34375e-12	0	0	1.25e-12		26.55	-1.48437e-11	-8.59375e-12	-7.96875e-12	-1.42187e-11	-1.17187e-11	-1.21875e-11	-1.5e-11	-2.48438e-11	-1.98437e-11	-2.15625e-11	-2.125e-11		26.55	0	0	6.25e-13	0	0	1.5625e-13	1.5625e-13	0	-1.09375e-12	1.40625e-12	0
26.6	1.25e-12	1.5625e-13	1.25e-12	1.5625e-13	3.125e-13	-1.5625e-13	1.875e-12	0	-1.25e-12	0	-7.8125e-13		26.6	-1.32812e-11	-1.09375e-11	-8.75e-12	-9.21875e-12	-1.23437e-11	-1.25e-11	-1.5e-11	-1.6875e-11	-2.03125e-11	-2.125e-11	-2.1875e-11		26.6	0	-1.09375e-12	3.125e-13	-1.71875e-12	-6.25e-13	6.25e-13	9.375e-13	1.5625e-13	-1.875e-12	0	0
26.65	1.5625e-13	0	-1.40625e-12	0	0	0	1.875e-12	1.40625e-12	0	0	-1.5625e-13		26.65	-1.3125e-11	-1.98437e-11	-9.0625e-12	-9.375e-12	-1.23437e-11	-1.1875e-11	-2.23438e-11	-1.65625e-11	-2e-11	-2.03125e-11	-2.04688e-11		26.65	-3.125e-13	-2.34375e-12	2.34375e-12	0	1.5625e-13	1.25e-12	0	1.5625e-13	-6.25e-13	0	7.34375e-12
26.7	1.5625e-13	-3.125e-13	1.71875e-12	0	1.5625e-13	0	1.5625e-13	2.03125e-12	-1.09375e-12	-5e-12	2.34375e-12		26.7	-1.25e-11	-1e-11	-1.1875e-11	-7.5e-12	-1.20313e-11	-1.23437e-11	-1.5e-11	-1.75e-11	-1.82813e-11	-2.09375e-11	-2.25e-11		26.7	-1.5625e-13	-2.34375e-12	1.25e-12	0	0	-4.6875e-13	0	-1.875e-12	0	0	1.5625e-13
26.75	1.5625e-13	0	2.5e-12	0	-3.28125e-12	1.25e-12	2.34375e-12	0	-2.5e-12	-7.8125e-13	1.5625e-13		26.75	-1.51562e-11	-8.125e-12	-1.09375e-11	-8.125e-12	-1.1875e-11	-1.125e-11	-1.90625e-11	-1.625e-11	-1.70312e-11	-2.125e-11	-2.10938e-11		26.75	0	-4.6875e-13	-3.125e-13	-6.25e-13	-1.5625e-13	-5.3125e-12	-4.6875e-13	0	1.25e-12	-1.71875e-12	1.5625e-13
26.8	-1.09375e-12	-1e-11	7.5e-12	0	2.1875e-12	-4.84375e-12	1.5625e-13	-1.5625e-12	1.5625e-13	-8.59375e-12	-4.6875e-13		26.8	-1.375e-11	-8.75e-12	-1e-11	-9.84375e-12	-1.10938e-11	-1.48437e-11	-1.73438e-11	-1.65625e-11	-1.76563e-11	-2.23438e-11	-2.03125e-11		26.8	1.5625e-13	1.25e-12	0	0	0	0	0	-1.25e-12	1.5625e-13	1.25e-12	1.5625e-13
26.85	-3.125e-13	-1.5625e-12	1.5625e-13	1.5625e-13	7.8125e-13	0	9.375e-13	0	0	-6.25e-13	-8.59375e-12		26.85	-1.28125e-11	-8.75e-12	-8.75e-12	-7.34375e-12	-1.1875e-11	-1.15625e-11	-1.54688e-11	-1.75e-11	-1.64063e-11	-2.04688e-11	-2.82813e-11		26.85	1.5625e-13	0	-4.6875e-13	0	-4.84375e-12	1.5625e-13	-7.8125e-13	0	-6.25e-13	1.40625e-12	2.03125e-12
26.9	-3.125e-13	0	1.5625e-13	0	4.6875e-12	1.40625e-12	-4.6875e-13	1.5625e-13	0	0	0		26.9	-1.53125e-11	-8.59375e-12	-9.375e-12	-1e-11	-1.48437e-11	-1.29688e-11	-1.59375e-11	-1.75e-11	-1.59375e-11	-2.125e-11	-2.07812e-11		26.9	1.5625e-13	1.5625e-13	1.25e-12	-7.34375e-12	0	1.25e-12	0	0	0	2.5e-12	0
26.95	0	0	1.5625e-13	-7.34375e-12	1.5625e-13	1.5625e-13	-4.6875e-13	-3.4375e-12	0	0	0		26.95	-1.40625e-11	-1.14062e-11	-1.21875e-11	-1.0625e-11	-1.34375e-11	-1.375e-11	-1.75e-11	-2.45312e-11	-1.76563e-11	-1.96875e-11	-2.25e-11		26.95	0	1.5625e-13	1.5625e-13	0	1.25e-12	1.5625e-13	-1.09375e-12	-1.5625e-13	0	3.125e-13	1.5625e-13
27	0	0	0	0	1.5625e-13	2.1875e-12	-8.59375e-12	1.25e-12	-9.53125e-12	-1.09375e-12	1.5625e-13		27	-1.5625e-11	-9.375e-12	-7.34375e-12	-9.375e-12	-1.23437e-11	-1.375e-11	-2e-11	-1.6875e-11	-1.9375e-11	-1.98437e-11	-2.01563e-11		27	-3.125e-13	-4.6875e-12	7.8125e-13	1.40625e-12	1.5625e-13	0	-1.875e-12	0	1.25e-12	1.09375e-12	-4.84375e-12
27.05	0	-4.6875e-13	-9.375e-12	2.34375e-12	3.125e-13	1.25e-12	-3.125e-13	1.5625e-13	1.5625e-12	0	0		27.05	-1.375e-11	-8.59375e-12	-5.15625e-12	-9.84375e-12	-1.01563e-11	-1.1875e-11	-1.5e-11	-1.78125e-11	-1.84375e-11	-2.34375e-11	-2.07812e-11		27.05	2.5e-12	1.25e-12	6.25e-13	2.03125e-12	-4.6875e-13	-2.34375e-12	-9.84375e-12	-4.6875e-13	1.5625e-13	2.5e-12	0
27.1	1.5625e-13	-1.09375e-12	3.125e-13	-3.125e-13	0	0	2.1875e-12	-9.375e-13	6.25e-13	-1.5625e-13	0		27.1	-1.35937e-11	-9.84375e-12	-8.75e-12	-7.1875e-12	-9.375e-12	-1.10938e-11	-1.98437e-11	-1.6875e-11	-2e-11	-2.07812e-11	-2.09375e-11		27.1	1.5625e-13	0	1.5625e-12	1.25e-12	0	-1.09375e-12	-1.25e-12	-9.21875e-12	-1.5625e-12	2.34375e-12	0
27.15	1.5625e-13	0	1.5625e-13	0	-4.6875e-13	1.25e-12	1.875e-12	0	-6.25e-13	-9.21875e-12	-1.09375e-12		27.15	-1.48437e-11	-1.29688e-11	-7.8125e-12	-1.75e-11	-1.98437e-11	-9.6875e-12	-1.5e-11	-1.60937e-11	-1.75e-11	-2.25e-11	-2.23438e-11		27.15	1.40625e-12	-1.25e-12	2.1875e-12	1.5625e-13	-1.25e-12	0	1.25e-12	-9.375e-13	0	1.5625e-13	0
27.2	1.5625e-13	0	1.5625e-13	-1.875e-12	-4.6875e-13	0	2.03125e-12	0	0	0	0		27.2	-1.48437e-11	-9.84375e-12	-1.10938e-11	-1.03125e-11	-1.125e-11	-1.40625e-11	-1.5e-11	-1.875e-11	-2.73438e-11	-2.98437e-11	-2.04688e-11		27.2	1.5625e-13	1.5625e-13	1.40625e-12	1.25e-12	0	-2.34375e-12	1.25e-12	0	0	0	0
27.25	1.5625e-13	-1.40625e-12	4.6875e-13	0	4.6875e-12	3.125e-13	-4.84375e-12	-2.65625e-12	0	-1.5625e-13	-2.5e-12		27.25	-1.4375e-11	-9.53125e-12	-8.28125e-12	-9.0625e-12	-1.23437e-11	-1.98437e-11	-1.34375e-11	-1.65625e-11	-1.78125e-11	-2.25e-11	-1.96875e-11		27.25	1.5625e-13	-4.84375e-12	1.5625e-13	3.125e-13	0	-1.5625e-12	1.25e-12	0	0	1.5625e-13	-6.25e-13
27.3	2.5e-12	0	-2.03125e-12	1.875e-12	2.03125e-12	1.5625e-13	1.5625e-13	0	-1.09375e-12	0	-1.875e-12		27.3	-1.5625e-11	-8.75e-12	-7.5e-12	-1.98437e-11	-1e-11	-1.20313e-11	-1.26562e-11	-1.78125e-11	-1.78125e-11	-1.875e-11	-2.17187e-11		27.3	1.5625e-12	1.71875e-12	1.25e-12	1.875e-12	0	6.25e-13	1.5625e-13	-3.125e-13	0	1.5625e-13	0
27.35	1.09375e-12	1.71875e-12	-1.5625e-13	6.25e-13	0	0	1.5625e-13	-1.09375e-12	1.25e-12	0	-7.34375e-12		27.35	-1.5625e-11	-8.90625e-12	-8.75e-12	-8.125e-12	-1.01563e-11	-1.53125e-11	-1.26562e-11	-1.40625e-11	-2.10938e-11	-1.9375e-11	-2e-11		27.35	1.5625e-12	0	3.125e-13	2.34375e-12	-2.34375e-12	1.25e-12	1.25e-12	-1.5625e-13	1.5625e-13	1.5625e-12	1.5625e-13
27.4	2.1875e-12	1.5625e-12	0	-1.25e-12	1.25e-12	1.25e-12	0	-9.84375e-12	1.875e-12	0	0		27.4	-1.26562e-11	-8.75e-12	-9.84375e-12	-9.6875e-12	-1.28125e-11	-1.46875e-11	-1.48437e-11	-1.82813e-11	-1.75e-11	-1.9375e-11	-2.10938e-11		27.4	1.5625e-13	1.25e-12	2.34375e-12	1.5625e-13	-1.25e-12	-6.25e-13	1.09375e-12	-9.375e-13	0	2.5e-12	1.5625e-13
27.45	2.1875e-12	1.5625e-13	0	0	1.5625e-13	1.40625e-12	2.5e-12	-3.125e-13	0	0	-1.09375e-12		27.45	-1.60937e-11	-7.96875e-12	-7.65625e-12	-7.8125e-12	-1.125e-11	-1.10938e-11	-1.73438e-11	-1.875e-11	-1.75e-11	-2.03125e-11	-2.4375e-11		27.45	0	1.25e-12	3.125e-13	1.5625e-13	1.5625e-13	0	-1.5625e-13	-4.53125e-12	1.5625e-13	6.25e-13	1.25e-12
27.5	1.5625e-13	1.5625e-13	0	0	6.25e-13	1.5625e-13	2.03125e-12	0	1.875e-12	0	-9.84375e-12		27.5	-1.10938e-11	-7.34375e-12	-9.375e-12	-8.28125e-12	-1.04687e-11	-1.1875e-11	-1.48437e-11	-1.78125e-11	-1.65625e-11	-2.04688e-11	-2.09375e-11		27.5	0	1.875e-12	1.5625e-13	1.5625e-13	-6.25e-13	0	0	-1.09375e-12	0	3.125e-13	-1.5625e-13
27.55	-6.25e-13	3.125e-13	0	-1.09375e-12	6.25e-13	1.5625e-13	3.125e-13	0	1.25e-12	0	1.5625e-13		27.55	-1.25e-11	-8.125e-12	-7.34375e-12	-1e-11	-1e-11	-1.3125e-11	-1.5e-11	-1.6875e-11	-2e-11	-2.23438e-11	-2e-11		27.55	0	1.5625e-13	6.25e-13	3.125e-13	-6.25e-13	0	0	-1.09375e-12	-1.5625e-13	-2.34375e-12	-1.5625e-13
27.6	0	-1.5625e-13	1.5625e-13	-1.25e-12	1.5625e-13	2.1875e-12	0	0	1.5625e-13	0	-1.09375e-12		27.6	-1.40625e-11	-1e-11	-1.125e-11	-8.75e-12	-1e-11	-1.35937e-11	-1.53125e-11	-1.54688e-11	-1.82813e-11	-2.21875e-11	-2e-11		27.6	0	1.40625e-12	2.65625e-12	0	0	-3.125e-13	-7.8125e-13	0	-2.34375e-12	2.1875e-12	-1.09375e-12
27.65	0	-2.34375e-12	2.03125e-12	0	0	2.5e-12	0	1.40625e-12	1.5625e-13	-1.71875e-12	0		27.65	-1.46875e-11	-1.48437e-11	-7.8125e-12	-1.0625e-11	-1.15625e-11	-1.25e-11	-1.54688e-11	-1.75e-11	-2.14063e-11	-2.98437e-11	-2.0625e-11		27.65	0	0	2.65625e-12	0	1.40625e-12	0	0	0	-1.25e-12	2.5e-12	1.875e-12
27.7	0	0	1.40625e-12	0	1.25e-12	1.5625e-12	-1.09375e-12	0	-6.09375e-12	-2.5e-12	0		27.7	-2.23438e-11	-7.5e-12	-7.65625e-12	-1.42187e-11	-1.21875e-11	-1.375e-11	-1.85938e-11	-1.70312e-11	-1.76563e-11	-2.10938e-11	-2.07812e-11		27.7	0	-2.1875e-12	1.40625e-12	0	2.65625e-12	0	1.5625e-13	0	-8.59375e-12	1.5625e-13	0
27.75	0	1.5625e-13	2.03125e-12	-1.40625e-12	0	-3.125e-13	3.125e-13	0	0	1.5625e-13	-1.5625e-13		27.75	-1.32812e-11	-9.84375e-12	-1.5625e-13	-9.375e-12	-1.125e-11	-1.5625e-11	-1.48437e-11	-1.875e-11	-1.96875e-11	-2.07812e-11	-2.0625e-11		27.75	0	1.5625e-13	1.71875e-12	-1.5625e-13	3.125e-13	6.25e-13	-7.34375e-12	-4.21875e-12	0	0	0
27.8	1.25e-12	6.25e-13	3.125e-13	-9.84375e-12	-6.25e-13	0	1.09375e-12	0	0	-9.375e-13	-9.375e-13		27.8	-1.48437e-11	-6.09375e-12	-8.125e-12	-1.125e-11	-1.03125e-11	-1.32812e-11	-1.375e-11	-1.73438e-11	-2.98437e-11	-2.28125e-11	-2.0625e-11		27.8	-1.875e-12	0	1.25e-12	1.25e-12	7.5e-12	1.5625e-13	0	1.09375e-12	0	0	0
27.85	9.375e-13	1.875e-12	0	1.5625e-13	0	-3.125e-13	2.03125e-12	0	0	0	0		27.85	-1.5e-11	-8.4375e-12	-7.1875e-12	-9.0625e-12	-1e-11	-1.34375e-11	-1.4375e-11	-1.67188e-11	-2e-11	-2.04688e-11	-2.25e-11		27.85	0	0	-2.34375e-12	3.75e-12	2.1875e-12	1.5625e-13	-9.375e-13	0	0	0	3.125e-13
27.9	1.5625e-13	4.6875e-13	-4.6875e-13	9.375e-13	-1e-11	0	1.25e-12	1.5625e-13	4.6875e-13	0	0		27.9	-1.5e-11	-1e-11	-1.48437e-11	-9.375e-12	-1.0625e-11	-1.125e-11	-1.5625e-11	-1.75e-11	-2e-11	-1.875e-11	-2.28125e-11		27.9	-2.34375e-12	0	2.5e-12	1.5625e-13	0	6.25e-13	0	-3.125e-13	1.5625e-13	-3.125e-13	0
27.95	3.125e-13	1.875e-12	1.5625e-13	2.5e-12	-3.125e-13	-9.21875e-12	6.25e-13	1.5625e-13	1.5625e-13	0	0		27.95	-1.53125e-11	-8.4375e-12	-1.0625e-11	-9.84375e-12	-1e-11	-1.09375e-11	-1.53125e-11	-1.70312e-11	-2e-11	-1.875e-11	-2.3125e-11		27.95	0	-7.34375e-12	0	7.8125e-13	1.5625e-13	0	-1.25e-12	0	0	3.125e-13	-7.96875e-12
28	1.09375e-12	0	1.5625e-13	0	-3.59375e-12	1.25e-12	3.125e-13	3.125e-13	-1.875e-12	0	-9.84375e-12		28	-1.48437e-11	-8.75e-12	-8.28125e-12	-9.375e-12	-1.25e-11	-1.28125e-11	-1.54688e-11	-1.78125e-11	-2.125e-11	-2.23438e-11	-2.03125e-11		28	1.5625e-13	-1.5625e-13	3.125e-13	9.375e-13	-1.875e-12	0	-1.25e-12	0	-6.25e-13	0	0
28.05	1.40625e-12	-1.5625e-13	2.34375e-12	0	0	4.6875e-13	1.5625e-13	1.5625e-13	-6.25e-13	1.5625e-13	0		28.05	-1.70312e-11	-1.15625e-11	-9.84375e-12	-1.0625e-11	-9.0625e-12	-1.10938e-11	-2.23438e-11	-2.48438e-11	-1.875e-11	-2.10938e-11	-2.98437e-11		28.05	1.71875e-12	-1.5625e-13	1.71875e-12	1.5625e-12	1.25e-12	0	-1.25e-12	1.5625e-13	-1.875e-12	1.875e-12	0
28.1	1.875e-12	0	1.5625e-13	-6.25e-13	-1.25e-12	1.5625e-13	1.5625e-13	1.25e-12	1.25e-12	1.40625e-12	-4.6875e-13		28.1	-1.5e-11	-7.96875e-12	-7.8125e-12	-8.4375e-12	-1.0625e-11	-1.23437e-11	-1.5e-11	-1.75e-11	-1.6875e-11	-2e-11	-2.07812e-11		28.1	0	0	1.5625e-13	1.25e-12	2.1875e-12	0	-4.84375e-12	1.875e-12	0	-4.6875e-13	-1.875e-12
28.15	1.5625e-13	-1.875e-12	0	0	0	2.1875e-12	1.40625e-12	1.5625e-13	0	0	0		28.15	-1.54688e-11	-7.5e-12	-1.60937e-11	-1.48437e-11	-1.04687e-11	-1.25e-11	-1.8125e-11	-1.5e-11	-1.64063e-11	-2.15625e-11	-2.25e-11		28.15	-1.25e-12	1.25e-12	1.40625e-12	1.09375e-12	1.5625e-12	0	0	-6.25e-13	1.5625e-13	-9.84375e-12	0
28.2	1.5625e-13	1.5625e-13	-4.84375e-12	-2.34375e-12	-5.78125e-12	1.5625e-13	0	0	6.25e-13	0	0		28.2	-1.51562e-11	-6.25e-12	-8.125e-12	-9.0625e-12	-1.48437e-11	-1.10938e-11	-1.5e-11	-1.60937e-11	-1.73438e-11	-1.96875e-11	-2.125e-11		28.2	-1e-11	7.8125e-13	2.34375e-12	-2.34375e-12	1.5625e-13	0	0	0	6.25e-13	-1.5625e-13	0
28.25	3.125e-13	1.5625e-13	1.71875e-12	0	0	1.25e-12	0	1.5625e-13	0	-9.6875e-12	-7.8125e-13		28.25	-1.4375e-11	-8.75e-12	-6.40625e-12	-9.84375e-12	-1.1875e-11	-1.40625e-11	-1.5e-11	-1.875e-11	-1.875e-11	-2.10938e-11	-2.07812e-11		28.25	0	1.40625e-12	1.5625e-12	-1.5625e-13	2.34375e-12	0	0	0	-6.25e-13	0	2.03125e-12
28.3	1.25e-12	0	1.25e-12	-1.25e-12	0	4.6875e-13	0	-9.84375e-12	-1.40625e-12	7.8125e-13	-2.65625e-12		28.3	-1.51562e-11	-9.84375e-12	-6.25e-12	-1.23437e-11	-1.0625e-11	-1.98437e-11	-1.5e-11	-2.48438e-11	-1.67188e-11	-2e-11	-2.57813e-11		28.3	-3.59375e-12	1.5625e-13	4.6875e-13	-4.6875e-13	1.25e-12	1.5625e-13	-7.34375e-12	-6.25e-13	2.5e-12	0	0
28.35	0	0	2.34375e-12	0	0	1.875e-12	0	1.5625e-13	6.25e-13	-1.5625e-13	-1.5625e-13		28.35	-1.48437e-11	-7.5e-12	-7.34375e-12	-1.09375e-11	-1.1875e-11	-1.1875e-11	-1.5e-11	-1.8125e-11	-1.98437e-11	-1.98437e-11	-2.26562e-11		28.35	0	2.5e-12	1.875e-12	0	3.125e-13	0	0	-6.09375e-12	-1.5625e-12	-9.375e-13	1.5625e-13
28.4	2.65625e-12	-1.5625e-13	2.1875e-12	1.5625e-13	1.5625e-13	1.5625e-13	0	-4.6875e-13	0	1.25e-12	-7.8125e-13		28.4	-1.98437e-11	-8.59375e-12	-1e-11	-1.82813e-11	-1.54688e-11	-1.21875e-11	-1.59375e-11	-1.9375e-11	-1.98437e-11	-1.85938e-11	-2.5e-11		28.4	0	1.5625e-13	1.875e-12	7.8125e-13	-3.59375e-12	-8.59375e-12	-3.125e-13	0	0	-6.09375e-12	6.25e-13
28.45	1.25e-12	1.5625e-13	1.5625e-13	1.5625e-13	1.5625e-12	1.25e-12	2.5e-12	2.1875e-12	1.5625e-13	9.375e-13	0		28.45	-1.53125e-11	-6.71875e-12	-1.03125e-11	-9.375e-12	-1e-11	-1.48437e-11	-1.79687e-11	-1.98437e-11	-2.0625e-11	-2e-11	-2.21875e-11		28.45	-4.6875e-13	1.71875e-12	1.5625e-13	2.1875e-12	1.25e-12	0	2.8125e-12	-6.25e-13	0	0	9.375e-13
28.5	1.5625e-13	-1.25e-12	1.5625e-13	-6.25e-13	0	-1.5625e-13	1.5625e-13	2.5e-12	1.5625e-13	1.5625e-13	0		28.5	-1.53125e-11	-8.59375e-12	-1.125e-11	-6.25e-12	-1.17187e-11	-1.39063e-11	-1.59375e-11	-1.84375e-11	-1.98437e-11	-1.9375e-11	-2.98437e-11		28.5	1.5625e-13	2.5e-12	1.25e-12	1.25e-12	4.6875e-13	-3.125e-13	1.71875e-12	0	0	1.5625e-13	1.5625e-13
28.55	1.5625e-13	-7.8125e-13	9.375e-13	1.5625e-13	0	1.5625e-13	1.875e-12	2.5e-12	1.5625e-13	-2.34375e-12	-4.6875e-13		28.55	-1.71875e-11	-9.375e-12	-8.125e-12	-5.625e-12	-1.32812e-11	-1.17187e-11	-1.5e-11	-1.59375e-11	-1.9375e-11	-1.79687e-11	-2.03125e-11		28.55	-4.6875e-13	1.5625e-13	1.5625e-13	-1.25e-12	1.875e-12	0	1.5625e-13	-7.34375e-12	-4.6875e-13	-3.28125e-12	1.5625e-13
28.6	1.25e-12	1.25e-12	1.5625e-13	6.25e-13	-9.375e-13	2.5e-12	4.6875e-13	6.25e-13	-1.25e-12	0	2.34375e-12		28.6	-1.59375e-11	-6.09375e-12	-1e-11	-9.84375e-12	-1.25e-11	-2e-11	-1.34375e-11	-1.45312e-11	-1.90625e-11	-2e-11	-2.125e-11		28.6	0	1.25e-12	3.125e-13	-1.5625e-13	1.5625e-13	0	1.5625e-13	1.5625e-13	-1.5625e-12	0	0
28.65	3.125e-13	2.1875e-12	6.25e-13	1.25e-12	1.5625e-13	1.5625e-13	1.71875e-12	1.40625e-12	-1.40625e-12	-3.125e-13	1.5625e-13		28.65	-1.375e-11	-7.5e-12	-8.59375e-12	-8.75e-12	-1.04687e-11	-1.375e-11	-1.29688e-11	-1.625e-11	-1.89062e-11	-1.8125e-11	-1.9375e-11		28.65	0	1.5625e-13	1.5625e-13	-3.59375e-12	0	-1.09375e-12	0	0	-2.5e-12	-1.25e-12	0
28.7	2.96875e-12	1.5625e-13	0	1.40625e-12	1.71875e-12	1.25e-12	9.375e-13	3.125e-13	0	0	1.875e-12		28.7	-1.51562e-11	-8.75e-12	-6.71875e-12	-1.01563e-11	-9.21875e-12	-1.1875e-11	-1.39063e-11	-1.59375e-11	-1.6875e-11	-1.875e-11	-2.48438e-11		28.7	-6.25e-13	2.5e-12	2.03125e-12	-6.25e-13	0	-9.84375e-12	0	0	-9.375e-13	0	0
28.75	1.5625e-13	1.09375e-12	0	1.5625e-13	2.5e-12	3.125e-13	-3.125e-13	1.5625e-13	-2.96875e-12	1.25e-12	0		28.75	-1.51562e-11	-7.65625e-12	-7.96875e-12	-8.4375e-12	-1.01563e-11	-2.29688e-11	-1.70312e-11	-1.5625e-11	-2.48438e-11	-1.79687e-11	-2.26562e-11		28.75	0	1.25e-12	2.8125e-12	4.375e-12	-4.84375e-12	1.5625e-13	0	1.09375e-12	0	0	0
28.8	1.40625e-12	9.375e-13	1.5625e-13	1.5625e-13	-7.8125e-13	2.1875e-12	1.5625e-13	1.5625e-13	1.5625e-12	1.5625e-13	0		28.8	-1.5e-11	-7.8125e-12	-6.71875e-12	-8.90625e-12	-1.07812e-11	-1.15625e-11	-1.54688e-11	-1.65625e-11	-1.75e-11	-1.98437e-11	-2.14063e-11		28.8	-1.5625e-13	4.6875e-13	1.5625e-13	2.5e-12	1.25e-12	0	0	0	-3.125e-13	0	0
28.85	1.5625e-13	7.8125e-13	1.5625e-13	1.875e-12	-2.5e-12	1.5625e-13	1.5625e-13	2.5e-12	3.125e-13	0	-6.25e-13		28.85	-1.375e-11	-1.10938e-11	-7.34375e-12	-1.01563e-11	-1.07812e-11	-1.25e-11	-1.625e-11	-1.73438e-11	-1.98437e-11	-2e-11	-3e-11		28.85	2.5e-12	1.71875e-12	2.1875e-12	2.5e-12	-4.6875e-13	4.6875e-13	1.25e-12	-1.25e-12	-2.34375e-12	-7.34375e-12	-1.5625e-13
28.9	7.8125e-13	1.09375e-12	1.5625e-13	1.5625e-13	-1.25e-12	4.6875e-13	1.5625e-13	2.1875e-12	1.5625e-13	-6.25e-13	-4.0625e-12		28.9	-1.25e-11	-6.71875e-12	-9.84375e-12	-1.04687e-11	-1.29688e-11	-1.03125e-11	-1.54688e-11	-1.65625e-11	-2.48438e-11	-2.3125e-11	-2.03125e-11		28.9	1.5625e-13	1.5625e-13	1.25e-12	1.09375e-12	1.5625e-13	1.5625e-13	1.5625e-13	-9.21875e-12	0	0	-1.40625e-12
28.95	1.875e-12	1.5625e-13	-7.8125e-13	0	0	1.40625e-12	1.875e-12	1.5625e-13	-9.375e-13	-1.25e-12	0		28.95	-1.60937e-11	-1e-11	-9.6875e-12	-8.125e-12	-1.25e-11	-1.10938e-11	-1.5625e-11	-1.85938e-11	-2e-11	-2.04688e-11	-2.73438e-11		28.95	-6.25e-13	3.75e-12	0	7.8125e-13	6.25e-13	3.125e-13	6.25e-13	-3.125e-13	0	-3.125e-13	-1.5625e-13
29	2.5e-12	1.25e-12	0	-7.8125e-13	0	3.125e-13	1.25e-12	-5e-12	-3.125e-13	-1.5625e-13	0		29	-1.23437e-11	-8.90625e-12	-1e-11	-9.6875e-12	-1.125e-11	-1.3125e-11	-1.92188e-11	-1.73438e-11	-1.9375e-11	-1.89062e-11	-2e-11		29	0	2.1875e-12	1.25e-12	1.5625e-13	1.25e-12	1.5625e-13	-1.09375e-12	1.40625e-12	-1.25e-12	0	1.5625e-12
29.05	6.25e-13	-1.5625e-13	1.5625e-13	-3.125e-13	0	9.375e-13	1.5625e-13	1.5625e-13	-1.5625e-12	-1.09375e-12	-1.25e-12		29.05	-1.20313e-11	-8.125e-12	-9.6875e-12	-1.0625e-11	-1.35937e-11	-1.23437e-11	-1.73438e-11	-1.84375e-11	-1.9375e-11	-1.90625e-11	-1.98437e-11		29.05	-1.5625e-13	1.25e-12	1.5625e-13	2.03125e-12	0	-9.375e-13	6.25e-13	1.09375e-12	-4.6875e-13	0	1.5625e-13
29.1	3.125e-12	1.25e-12	0	-1.5625e-12	0	1.5625e-13	9.375e-13	2.1875e-12	6.25e-13	-9.84375e-12	0		29.1	-1.25e-11	-8.90625e-12	-8.59375e-12	-9.53125e-12	-1.01563e-11	-1.1875e-11	-1.625e-11	-2.32813e-11	-1.90625e-11	-1.85938e-11	-2.01563e-11		29.1	-7.8125e-13	1.875e-12	-9.375e-13	1.5625e-13	1.5625e-13	1.5625e-13	1.5625e-13	-2.8125e-12	1.5625e-13	0	1.5625e-13
29.15	1.40625e-12	1.09375e-12	1.5625e-12	-1.5625e-13	0	1.875e-12	2.34375e-12	1.5625e-13	0	1.5625e-13	0		29.15	-1.48437e-11	-7.96875e-12	-8.75e-12	-9.21875e-12	-1.15625e-11	-1.125e-11	-1.5e-11	-1.73438e-11	-1.96875e-11	-1.98437e-11	-2.73438e-11		29.15	0	1.5625e-13	0	1.5625e-13	2.34375e-12	-1.875e-12	0	-1.71875e-12	0	-1.09375e-12	-4.84375e-12
29.2	2.65625e-12	1.875e-12	2.5e-12	0	-1.5625e-13	6.25e-13	2.5e-12	4.6875e-13	0	2.5e-12	1.25e-12		29.2	-1.39063e-11	-9.84375e-12	-7.03125e-12	-1.04687e-11	-1.29688e-11	-1.73438e-11	-1.375e-11	-1.73438e-11	-2.125e-11	-1.875e-11	-2.03125e-11		29.2	-4.6875e-13	4.6875e-13	0	6.25e-13	2.34375e-12	6.25e-13	0	1.40625e-12	0	2.34375e-12	0
29.25	-9.84375e-12	1.5625e-13	2.34375e-12	1.25e-12	1.09375e-12	2.5e-12	1.40625e-12	2.03125e-12	1.5625e-13	-7.8125e-13	-4.6875e-13		29.25	-1.42187e-11	-1e-11	-1.125e-11	-7.65625e-12	-1.21875e-11	-1.28125e-11	-2e-11	-1.6875e-11	-1.85938e-11	-1.98437e-11	-2.25e-11		29.25	1.40625e-12	1.25e-12	0	1.25e-12	1.40625e-12	1.5625e-13	-1.5625e-13	1.5625e-13	-2.1875e-12	-4.6875e-13	-9.375e-13
29.3	1.5625e-13	2.1875e-12	2.5e-12	0	1.5625e-13	1.5625e-13	1.5625e-13	1.5625e-13	6.25e-13	0	0		29.3	-2.46875e-11	-1.85938e-11	-7.5e-12	-1e-11	-1.85938e-11	-1.25e-11	-1.28125e-11	-1.64063e-11	-1.875e-11	-2.35937e-11	-2.03125e-11		29.3	-1.5625e-13	1.71875e-12	0	1.25e-12	1.5625e-13	0	-1.5625e-13	1.25e-12	-9.84375e-12	-2.34375e-12	0
29.35	0	1.5625e-13	4.375e-12	1.5625e-13	-1.875e-12	2.1875e-12	6.25e-13	0	6.25e-13	-2.8125e-12	1.5625e-13		29.35	-1.5e-11	-1.07812e-11	-6.71875e-12	-8.4375e-12	-1.1875e-11	-1.25e-11	-1.51562e-11	-1.98437e-11	-1.96875e-11	-1.98437e-11	-2.23438e-11		29.35	-7.34375e-12	1.09375e-12	1.5625e-13	1.5625e-13	3.125e-13	0	-3.125e-13	4.6875e-13	-1.875e-12	0	0
29.4	-4.6875e-13	9.375e-13	1.40625e-12	2.1875e-12	-7.8125e-13	1.25e-12	1.40625e-12	6.25e-13	0	0	-4.84375e-12		29.4	-1.375e-11	-1e-11	-5.15625e-12	-8.75e-12	-1.26562e-11	-1.5e-11	-1.4375e-11	-1.48437e-11	-2.23438e-11	-1.9375e-11	-2.25e-11		29.4	0	1.25e-12	1.40625e-12	1.5625e-13	0	-1.71875e-12	-4.6875e-13	2.1875e-12	0	0	0
29.45	0	1.5625e-13	-9.84375e-12	2.34375e-12	-7.8125e-13	-9.375e-13	1.09375e-12	1.25e-12	0	0	0		29.45	-1.73438e-11	-1e-11	-6.25e-12	-8.75e-12	-1.10938e-11	-1.1875e-11	-1.46875e-11	-1.625e-11	-2e-11	-1.9375e-11	-2.25e-11		29.45	-1.09375e-12	-1.09375e-12	1.5625e-13	2.03125e-12	1.25e-12	0	3.125e-13	9.375e-13	0	-1.5625e-13	0
29.5	1.40625e-12	1.25e-12	1.5625e-13	1.25e-12	0	-1.5625e-13	1.25e-12	6.25e-13	0	0	1.5625e-13		29.5	-1.625e-11	-7.5e-12	-7.8125e-12	-1.25e-11	-1.0625e-11	-1.125e-11	-1.45312e-11	-1.84375e-11	-1.75e-11	-1.875e-11	-2.1875e-11		29.5	0	0	2.5e-12	1.25e-12	1.5625e-13	0	1.40625e-12	1.5625e-13	0	-6.25e-13	0
29.55	0	6.25e-13	-3.125e-13	1.5625e-13	-4.6875e-13	-7.34375e-12	2.65625e-12	1.875e-12	0	0	0		29.55	-1.51562e-11	-8.125e-12	-8.125e-12	-1.0625e-11	-1.3125e-11	-9.84375e-12	-1.40625e-11	-1.60937e-11	-1.73438e-11	-1.875e-11	-2.42188e-11		29.55	0	1.5625e-13	2.5e-12	1.5625e-13	1.25e-12	-2.1875e-12	1.5625e-13	0	-1.09375e-12	0	-2.34375e-12
29.6	3.125e-13	1.5625e-13	1.5625e-13	0	1.25e-12	1.875e-12	1.5625e-13	1.5625e-13	1.09375e-12	3.125e-13	-4.84375e-12		29.6	-1.59375e-11	-8.125e-12	-8.75e-12	-1.04687e-11	-1.20313e-11	-1.25e-11	-1.39063e-11	-1.5625e-11	-1.85938e-11	-2e-11	-2.10938e-11		29.6	1.5625e-13	3.125e-13	1.5625e-13	1.5625e-13	1.25e-12	0	1.25e-12	0	-1.5625e-13	0	-1.25e-12
29.65	2.34375e-12	0	2.03125e-12	0	2.1875e-12	1.5625e-13	1.5625e-13	1.5625e-13	1.5625e-13	0	0		29.65	-1.5e-11	-9.84375e-12	-8.75e-12	-1.25e-11	-1.125e-11	-1.40625e-11	-1.79687e-11	-1.5e-11	-1.73438e-11	-1.96875e-11	-2.01563e-11		29.65	1.71875e-12	2.5e-12	1.875e-12	1.875e-12	3.125e-13	0	-4.6875e-13	0	-1.25e-12	-1.25e-12	1.875e-12
29.7	1.5625e-13	1.5625e-13	1.5625e-13	3.125e-13	1.5625e-13	2.5e-12	4.6875e-13	6.25e-13	0	0	-7.8125e-13		29.7	-1.375e-11	-8.59375e-12	-8.75e-12	-1.09375e-11	-1.14062e-11	-1.28125e-11	-1.375e-11	-1.98437e-11	-1.67188e-11	-2e-11	-2.17187e-11		29.7	9.375e-13	1.40625e-12	0	1.25e-12	1.5625e-13	-2.34375e-12	-4.84375e-12	-4.84375e-12	0	-9.375e-13	-9.84375e-12
29.75	2.5e-12	6.25e-13	1.25e-12	1.25e-12	0	1.71875e-12	-7.8125e-13	-7.8125e-13	1.5625e-13	0	0		29.75	-1.35937e-11	-9.375e-12	-7.5e-12	-9.375e-12	-1.125e-11	-1.15625e-11	-1.23437e-11	-1.73438e-11	-1.5625e-11	-2.35937e-11	-2.76563e-11		29.75	1.5625e-13	1.5625e-13	7.1875e-12	6.25e-13	3.125e-13	0	0	0	0	-6.25e-13	0
29.8	1.25e-12	-6.25e-13	0	1.40625e-12	0	1.5625e-13	0	0	1.71875e-12	-2.34375e-12	0		29.8	-1.48437e-11	-1.0625e-11	-7.5e-12	-7.96875e-12	-1.1875e-11	-1.07812e-11	-1.15625e-11	-1.5625e-11	-2.60938e-11	-2.23438e-11	-2.1875e-11		29.8	0	-9.84375e-12	1.25e-12	6.25e-13	-3.125e-13	-6.25e-13	0	2.34375e-12	-4.6875e-13	-3.125e-13	0
29.85	1.25e-12	1.40625e-12	8.90625e-12	3.125e-13	0	1.5625e-13	1.40625e-12	0	4.6875e-13	0	2.34375e-12		29.85	-1.23437e-11	-9.375e-12	-7.5e-12	-7.5e-12	-1.375e-11	-1.10938e-11	-1.23437e-11	-1.625e-11	-1.8125e-11	-2.32813e-11	-2.1875e-11		29.85	-3.125e-13	1.5625e-13	2.03125e-12	1.5625e-13	0	-1.25e-12	0	2.03125e-12	0	-4.6875e-13	0
29.9	0	2.65625e-12	1.71875e-12	9.375e-13	-3.125e-13	1.71875e-12	0	0	9.375e-13	0	1.5625e-13		29.9	-1.39063e-11	-1e-11	-1.10938e-11	-7.34375e-12	-9.375e-12	-1.45312e-11	-1.48437e-11	-1.65625e-11	-1.92188e-11	-1.79687e-11	-1.51562e-11		29.9	-9.0625e-12	2.1875e-12	1.5625e-13	1.5625e-13	7.8125e-13	1.40625e-12	6.25e-13	1.09375e-12	-4.375e-12	-4.6875e-13	1.5625e-13
29.95	0	2.03125e-12	2.34375e-12	2.65625e-12	-4.6875e-13	1.40625e-12	1.5625e-13	-1.25e-12	-1.25e-12	0	1.5625e-13		29.95	-1.375e-11	-9.84375e-12	-8.59375e-12	-1e-11	-9.84375e-12	-1.25e-11	-1.25e-11	-1.90625e-11	-1.85938e-11	-1.89062e-11	-2.04688e-11		29.95	-6.25e-13	6.25e-13	2.65625e-12	1.5625e-13	1.5625e-13	1.25e-12	1.09375e-12	4.6875e-13	-1.09375e-12	-1.25e-12	1.875e-12
30	2.65625e-12	0	1.25e-12	1.875e-12	1.5625e-13	0	1.5625e-13	1.5625e-13	-9.84375e-12	0	0		30	-1.375e-11	-7.8125e-12	-9.84375e-12	-8.75e-12	-1.1875e-11	-1.3125e-11	-1.53125e-11	-1.98437e-11	-1.8125e-11	-2e-11	-1.89062e-11		30	-4.6875e-13	1.5625e-13	0	1.5625e-13	1.5625e-13	1.5625e-13	2.65625e-12	1.875e-12	-6.25e-13	0	3.125e-13
30.05	1.40625e-12	0	1.5625e-13	1.5625e-13	3.125e-13	0	2.03125e-12	2.34375e-12	-2.5e-12	0	-1.5625e-13		30.05	-1.25e-11	-7.65625e-12	-9.84375e-12	-1.48437e-11	-1.125e-11	-1.125e-11	-1.53125e-11	-2.1875e-11	-1.85938e-11	-2e-11	-2.04688e-11		30.05	-2.34375e-12	0	1.5625e-13	2.34375e-12	0	1.25e-12	1.5625e-13	0	1.5625e-13	-3.59375e-12	-1.5625e-12
30.1	2.65625e-12	0	1.5625e-13	7.8125e-13	9.375e-13	2.34375e-12	1.875e-12	1.5625e-13	0	1.5625e-13	-1.09375e-12		30.1	-1.23437e-11	-9.84375e-12	-7.34375e-12	-7.5e-12	-1.23437e-11	-1.125e-11	-1.75e-11	-1.9375e-11	-1.85938e-11	-1.96875e-11	-2.21875e-11		30.1	-4.6875e-13	1.5625e-13	1.5625e-13	1.5625e-13	1.5625e-12	-1.09375e-12	-4.6875e-13	0	-1.25e-12	-4.6875e-13	-4.6875e-13
30.15	1.5625e-13	0	0	-2.34375e-12	1.5625e-13	2.03125e-12	3.125e-13	1.875e-12	0	-9.84375e-12	0		30.15	-1.46875e-11	-9.375e-12	-7.65625e-12	-1e-11	-1.125e-11	-1.17187e-11	-1.5e-11	-1.79687e-11	-2.875e-11	-1.9375e-11	-2.375e-11		30.15	-9.84375e-12	1.875e-12	-1.5625e-13	6.25e-13	6.25e-13	-7.8125e-13	0	0	0	0	-8.59375e-12
30.2	9.375e-13	1.5625e-13	1.5625e-13	1.25e-12	1.5625e-13	1.875e-12	-3.4375e-12	1.5625e-13	0	1.5625e-13	0		30.2	-1.625e-11	-7.65625e-12	-8.4375e-12	-8.75e-12	-1.1875e-11	-1.23437e-11	-1.375e-11	-1.67188e-11	-2e-11	-2.20313e-11	-2e-11		30.2	1.5625e-13	1.09375e-12	1.25e-12	1.5625e-13	1.09375e-12	1.5625e-13	-9.375e-13	-1.25e-12	-4.6875e-13	0	0
30.25	1.875e-12	1.5625e-13	1.09375e-12	1.5625e-13	-2.5e-12	6.25e-13	1.5625e-12	0	6.25e-13	4.0625e-12	0		30.25	-1.4375e-11	-1e-11	-8.125e-12	-1.23437e-11	-1.48437e-11	-1.03125e-11	-1.34375e-11	-1.875e-11	-2.82813e-11	-2e-11	-2.4375e-11		30.25	1.5625e-13	1.25e-12	-1.09375e-12	1.875e-12	1.5625e-13	0	0	-3.59375e-12	-1.875e-12	-1.09375e-12	-3.125e-13
30.3	2.5e-12	-6.25e-13	2.5e-12	1.5625e-13	-3.125e-13	2.65625e-12	1.5625e-13	-3.125e-13	3.125e-13	1.875e-12	-3.125e-12		30.3	-1.42187e-11	-8.90625e-12	-9.84375e-12	-7.34375e-12	-1.20313e-11	-1.10938e-11	-1.67188e-11	-1.59375e-11	-2e-11	-2.48438e-11	-2.125e-11		30.3	1.5625e-13	1.25e-12	0	-9.375e-13	-9.84375e-12	-2.5e-12	0	1.5625e-13	-9.84375e-12	-2.65625e-12	0
30.35	1.5625e-13	0	2.34375e-12	1.25e-12	-6.25e-13	0	1.25e-12	-3.125e-13	1.5625e-13	6.25e-13	0		30.35	-1.5e-11	-1.15625e-11	-7.65625e-12	-9.84375e-12	-1.21875e-11	-1.34375e-11	-1.53125e-11	-1.54688e-11	-2e-11	-2e-11	-2e-11		30.35	-6.25e-13	7.8125e-13	-1.09375e-12	2.5e-12	1.5625e-13	0	0	0	1.5625e-13	-9.375e-13	0
30.4	1.875e-12	-1.09375e-12	0	-4.84375e-12	0	-2.03125e-12	-4.84375e-12	9.375e-13	1.5625e-13	-6.25e-13	1.25e-12		30.4	-1.59375e-11	-9.375e-12	-9.6875e-12	-1.25e-12	-1.4375e-11	-1.1875e-11	-1.23437e-11	-1.65625e-11	-2e-11	-2.28125e-11	-2.48438e-11		30.4	0	3.125e-13	0	2.5e-12	0	0	-1.71875e-12	1.25e-12	9.375e-13	0	0
30.45	2.03125e-12	0	1.5625e-13	1.71875e-12	-6.25e-13	1.25e-12	1.71875e-12	1.5625e-13	1.875e-12	0	6.25e-13		30.45	-1.1875e-11	-8.75e-12	-9.84375e-12	-8.4375e-12	-1.25e-11	-1.98437e-11	-1.46875e-11	-1.59375e-11	-1.98437e-11	-1.98437e-11	-2.28125e-11		30.45	0	0	-1.09375e-12	1.5625e-13	0	6.25e-13	7.8125e-13	1.5625e-13	0	0	0
30.5	2.65625e-12	0	1.5625e-13	2.03125e-12	-4.21875e-12	1.875e-12	4.6875e-13	1.875e-12	0	-3.90625e-12	1.5625e-13		30.5	-1.39063e-11	-7.5e-12	-8.4375e-12	-7.8125e-12	-1.73438e-11	-1.17187e-11	-1.48437e-11	-1.60937e-11	-2e-11	-1.85938e-11	-2.17187e-11		30.5	9.375e-13	-4.6875e-13	0	1.5625e-13	-7.8125e-13	7.8125e-13	2.34375e-12	-1.09375e-12	0	-1.09375e-12	0
30.55	1.09375e-12	2.1875e-12	1.25e-12	1.875e-12	9.375e-13	6.25e-13	2.5e-12	-6.25e-13	0	0	-6.25e-13		30.55	-1.23437e-11	-7.5e-12	-7.5e-12	-1.875e-11	-1.25e-11	-1.46875e-11	-1.65625e-11	-2.73438e-11	-1.875e-11	-1.82813e-11	-2.1875e-11		30.55	1.71875e-12	-6.25e-13	0	9.375e-13	0	0	9.375e-13	-1.5625e-13	0	-1.875e-12	0
30.6	2.03125e-12	1.40625e-12	1.5625e-13	1.875e-12	1.5625e-13	6.25e-13	1.09375e-12	-3.59375e-12	1.5625e-13	0	1.25e-12		30.6	-1.32812e-11	-8.125e-12	-1.35937e-11	-8.125e-12	-1.67188e-11	-1.85938e-11	-2.67188e-11	-1.98437e-11	-1.98437e-11	-1.90625e-11	-2.34375e-11		30.6	6.25e-13	-1.25e-12	0	6.25e-13	2.5e-12	9.375e-13	1.5625e-13	0	-1.5625e-12	-2.03125e-12	-4.375e-12
30.65	1.5625e-13	1.5625e-13	0	1.875e-12	1.5625e-13	0	1.5625e-13	1.25e-12	0	-2.5e-12	-1.5625e-13		30.65	-1.46875e-11	-9.84375e-12	-7.1875e-12	-9.84375e-12	-1.125e-11	-1.4375e-11	-1.78125e-11	-1.875e-11	-1.70312e-11	-2.23438e-11	-2.25e-11		30.65	1.5625e-13	0	-1e-11	0	0	-1.5625e-13	0	0	0	-9.375e-13	-7.8125e-13
30.7	1.5625e-13	6.25e-13	3.125e-13	3.125e-13	2.1875e-12	0	1.5625e-13	3.125e-13	0	-6.25e-13	0		30.7	-1.73438e-11	-9.84375e-12	-9.375e-12	-1.35937e-11	-1.09375e-11	-1.375e-11	-1.39063e-11	-1.95313e-11	-1.78125e-11	-1.98437e-11	-2.32813e-11		30.7	-4.6875e-13	2.5e-12	-1.5625e-13	0	6.25e-13	-5.15625e-12	0	0	-2.34375e-12	0	-1.5625e-13
30.75	1.5625e-13	6.25e-13	1.5625e-13	1.5625e-13	1.25e-12	-1.875e-12	1.71875e-12	1.875e-12	0	0	-1.09375e-12		30.75	-1.46875e-11	-1.98437e-11	-1.03125e-11	-1.25e-11	-1.0625e-11	-1.4375e-11	-1.39063e-11	-1.73438e-11	-1.75e-11	-2.03125e-11	-2.40625e-11		30.75	0	2.03125e-12	0	1.40625e-12	1.09375e-12	-3.125e-12	-2.34375e-12	1.5625e-13	0	-3.125e-13	0
30.8	-3.125e-13	6.25e-13	2.65625e-12	1.5625e-13	1.5625e-13	0	1.5625e-13	1.25e-12	0	1.5625e-13	0		30.8	-1.35937e-11	-1.1875e-11	-8.28125e-12	-1.125e-11	-1e-11	-1.375e-11	-1.48437e-11	-1.9375e-11	-1.875e-11	-2.17187e-11	-2.23438e-11		30.8	-4.6875e-13	2.96875e-12	1.5625e-13	2.65625e-12	7.8125e-13	-7.8125e-13	2.5e-12	1.5625e-13	-1.25e-12	-1.09375e-12	-2.34375e-12
30.85	0	1.40625e-12	1.5625e-13	1.875e-12	1.5625e-12	0	2.5e-12	1.875e-12	-8.59375e-12	0	1.25e-12		30.85	-1.375e-11	-8.75e-12	-9.375e-12	-1.04687e-11	-1.5e-11	-1.4375e-11	-1.375e-11	-1.875e-11	-1.875e-11	-2e-11	-2.0625e-11		30.85	1.5625e-13	1.5625e-13	0	1.875e-12	1.875e-12	-1.5625e-12	3.125e-13	-4.6875e-13	-9.84375e-12	-3.125e-13	-3.75e-12
30.9	1.5625e-13	1.5625e-13	2.03125e-12	1.25e-12	0	6.25e-13	1.5625e-13	1.40625e-12	1.5625e-13	0	6.25e-13		30.9	-1.35937e-11	-1e-11	-7.96875e-12	-9.84375e-12	-1.0625e-11	-1.375e-11	-1.4375e-11	-1.60937e-11	-1.8125e-11	-2.01563e-11	-2.125e-11		30.9	1.5625e-13	6.25e-13	-1.5625e-13	7.8125e-13	1.5625e-13	-1.09375e-12	6.25e-13	9.375e-13	-1.25e-12	-2.34375e-12	-1.25e-12
30.95	0	2.65625e-12	-3.125e-13	1.25e-12	-3.125e-13	6.25e-13	0	6.25e-13	0	-4.6875e-13	-6.25e-13		30.95	-1.375e-11	-8.125e-12	-7.65625e-12	-1.07812e-11	-1.375e-11	-1.67188e-11	-1.25e-11	-1.65625e-11	-1.78125e-11	-2.125e-11	-2.23438e-11		30.95	1.5625e-13	1.25e-12	0	1.5625e-13	1.5625e-13	-9.375e-13	2.5e-12	0	0	-1.875e-12	-6.25e-13
31	0	1.5625e-13	0	-1.09375e-12	0	-1.5625e-13	-1.5625e-13	1.5625e-13	0	1.25e-12	-1.5625e-12		31	-2.35937e-11	-7.96875e-12	-6.09375e-12	-1e-11	-1.3125e-11	-1.35937e-11	-1.15625e-11	-1.75e-11	-2.1875e-11	-2.01563e-11	-2.04688e-11		31	0	6.25e-13	0	0	0	0	2.5e-12	0	-1.5625e-13	-1.09375e-12	0
31.05	0	1.25e-12	1.25e-12	0	0	-3.59375e-12	0	-2.03125e-12	0	3.125e-13	-4.84375e-12		31.05	-1.5625e-11	-9.6875e-12	-9.84375e-12	-1.04687e-11	-1.25e-11	-1.3125e-11	-1.98437e-11	-1.78125e-11	-1.98437e-11	-1.92188e-11	-2.28125e-11		31.05	0	2.03125e-12	0	2.65625e-12	0	0	1.5625e-13	0	-1.5625e-13	-4.84375e-12	-4.375e-12
31.1	0	1.25e-12	1.5625e-13	0	1.5625e-13	1.09375e-12	1.09375e-12	0	1.40625e-12	1.5625e-13	-2.1875e-12		31.1	-1.375e-11	-7.5e-12	-9.375e-12	-1.23437e-11	-1.20313e-11	-1.48437e-11	-1.32812e-11	-1.98437e-11	-2.10938e-11	-1.98437e-11	-2.03125e-11		31.1	0	-1.875e-12	-1.5625e-13	1.5625e-13	0	1.5625e-13	0	-9.375e-13	0	-2.1875e-12	0
31.15	-1.5625e-13	4.6875e-13	2.34375e-12	-1.5625e-12	1.5625e-13	1.09375e-12	3.125e-13	1.40625e-12	7.8125e-13	0	-1.5625e-13		31.15	-1.25e-11	-6.875e-12	-1e-11	-1.73438e-11	-1.04687e-11	-1.98437e-11	-1.625e-11	-1.6875e-11	-1.9375e-11	-1.89062e-11	-2.20313e-11		31.15	-2.65625e-12	1.5625e-13	0	-9.84375e-12	0	2.65625e-12	1.5625e-13	0	-1.09375e-12	-8.59375e-12	0
31.2	-6.25e-13	1.25e-12	3.125e-13	-1.09375e-12	0	1.25e-12	1.5625e-13	-6.25e-13	1.5625e-13	-1.5625e-13	0		31.2	-1.67188e-11	-7.34375e-12	-8.125e-12	-8.75e-12	-1.98437e-11	-1.375e-11	-1.375e-11	-1.51562e-11	-1.85938e-11	-2.10938e-11	-2.25e-11		31.2	-1.25e-12	-2.34375e-12	0	-1.5625e-12	0	6.25e-13	-7.34375e-12	-2.34375e-12	-1.09375e-12	-3.125e-13	-1.5625e-13
31.25	-1.09375e-12	2.34375e-12	2.5e-12	0	0	-4.84375e-12	1.25e-12	-1.25e-12	1.25e-12	0	0		31.25	-1.125e-11	-8.28125e-12	-1.15625e-11	-9.84375e-12	-1.25e-11	-1.26562e-11	-1.40625e-11	-2e-11	-2.26562e-11	-2.125e-11	-1.95313e-11		31.25	0	4.6875e-13	-3.59375e-12	0	-1.5625e-13	2.1875e-12	0	-1.25e-12	0	-1.09375e-12	0
31.3	1.5625e-13	2.65625e-12	1.5625e-13	0	2.5e-12	-1.5625e-13	1.09375e-12	0	1.5625e-13	-7.8125e-13	0		31.3	-1.375e-11	-6.25e-12	-8.125e-12	-6.40625e-12	-1.1875e-11	-1.25e-11	-1.4375e-11	-1.78125e-11	-1.85938e-11	-2.0625e-11	-2.03125e-11		31.3	0	1.5625e-13	0	0	2.5e-12	0	1.71875e-12	-1.25e-12	-1.5625e-13	0	0
31.35	0	0	1.25e-12	1.5625e-13	2.1875e-12	3.125e-13	2.5e-12	0	9.375e-13	0	-1.5625e-13		31.35	-1.48437e-11	-7.03125e-12	-8.28125e-12	-9.375e-12	-1.17187e-11	-1.5e-11	-1.35937e-11	-2.29688e-11	-1.78125e-11	-2e-11	-2.07812e-11		31.35	-1.09375e-12	0	1.09375e-12	1.25e-12	1.5625e-13	0	0	0	-1.09375e-12	-4.84375e-12	-4.84375e-12
31.4	1.25e-12	-4.6875e-13	6.25e-13	1.5625e-13	1.71875e-12	9.375e-13	7.8125e-13	0	1.40625e-12	0	0		31.4	-1.35937e-11	-9.84375e-12	-1.39063e-11	-1e-11	-1.07812e-11	-1.5e-11	-1.5e-11	-1.75e-11	-2.23438e-11	-2e-11	-2.07812e-11		31.4	-3.125e-13	2.5e-12	1.875e-12	-1.5625e-13	1.40625e-12	-1.5625e-13	7.8125e-13	0	0	-2.1875e-12	-1.71875e-12
31.45	1.25e-12	1.5625e-13	-1.875e-12	1.5625e-13	1.5625e-13	0	1.5625e-13	0	-2.5e-12	0	-1.5625e-13		31.45	-2.10938e-11	-1.125e-11	-6.25e-12	-8.125e-12	-1.42187e-11	-1.29688e-11	-1.1875e-11	-1.625e-11	-2.01563e-11	-2.73438e-11	-2.125e-11		31.45	-1.09375e-12	1.40625e-12	1.5625e-13	6.25e-13	-1.5625e-13	0	2.5e-12	0	0	-4.6875e-13	-1.5625e-13
31.5	-4.6875e-13	1.25e-12	0	1.5625e-13	-1.25e-12	-2.1875e-12	0	-3.125e-13	0	3.125e-13	-1.71875e-12		31.5	-1.3125e-11	-1.125e-11	-8.75e-12	-9.0625e-12	-1.1875e-11	-1.26562e-11	-1.98437e-11	-1.78125e-11	-1.98437e-11	-2.21875e-11	-2.60938e-11		31.5	3.125e-13	4.6875e-13	0	-1.5625e-12	0	-1.09375e-12	1.5625e-13	-2.5e-12	0	0	-1.5625e-12
31.55	0	1.875e-12	2.5e-12	0	6.25e-13	1.5625e-12	0	1.5625e-13	-4.21875e-12	-2.96875e-12	0		31.55	-1.5e-11	-8.75e-12	-7.96875e-12	-9.375e-12	-1.28125e-11	-1.25e-11	-1.3125e-11	-1.85938e-11	-1.75e-11	-1.92188e-11	-1.89062e-11		31.55	1.5625e-13	1.5625e-13	-2.1875e-12	7.8125e-13	-1.5625e-13	0	2.03125e-12	-9.375e-13	0	-1.5625e-13	0
31.6	-1.09375e-12	2.34375e-12	-4.6875e-13	1.25e-12	0	1.25e-12	0	0	1.875e-12	-6.25e-13	-3.28125e-12		31.6	-1.28125e-11	-1.73438e-11	-8.75e-12	-8.75e-12	-1.78125e-11	-1.15625e-11	-1.375e-11	-1.73438e-11	-1.79687e-11	-1.96875e-11	-2.125e-11		31.6	1.5625e-13	1.5625e-13	0	1.5625e-12	-1.09375e-12	-3.125e-13	1.40625e-12	0	1.5625e-13	-6.25e-13	-1.09375e-12
31.65	-6.25e-13	1.875e-12	6.25e-13	1.5625e-13	0	1.40625e-12	0	0	6.25e-13	1.09375e-12	0		31.65	-1.23437e-11	-8.75e-12	-8.75e-12	-1.20313e-11	-1.03125e-11	-1.10938e-11	-1.75e-11	-1.75e-11	-1.90625e-11	-1.79687e-11	-2.04688e-11		31.65	1.875e-12	-1.25e-12	0	1.40625e-12	-1.5625e-13	0	1.5625e-13	-1.09375e-12	-1.5625e-12	-1.71875e-12	-4.6875e-13
31.7	-2.03125e-12	2.5e-12	2.65625e-12	1.875e-12	-4.84375e-12	1.5625e-13	0	0	1.875e-12	0	-3.125e-13		31.7	-1.375e-11	-9.84375e-12	-9.84375e-12	-9.21875e-12	-1.21875e-11	-1.125e-11	-1.60937e-11	-1.73438e-11	-1.60937e-11	-1.98437e-11	-2.01563e-11		31.7	4.6875e-13	0	-9.375e-13	1.5625e-13	0	2.03125e-12	1.5625e-13	-1.40625e-12	-9.375e-13	-2.5e-12	-1.09375e-12
31.75	0	1.5625e-13	1.25e-12	9.375e-13	2.03125e-12	7.8125e-13	-2.34375e-12	-6.25e-13	1.25e-12	0	6.71875e-12		31.75	-1.23437e-11	-1.75e-11	-1e-11	-9.0625e-12	-1.17187e-11	-1.65625e-11	-1.98437e-11	-1.76563e-11	-1.75e-11	-2.0625e-11	-2.125e-11		31.75	2.03125e-12	0	0	2.34375e-12	-3.125e-13	6.25e-13	-9.21875e-12	-1.25e-12	-4.84375e-12	-9.375e-13	-9.375e-13
31.8	-4.6875e-13	1.5625e-13	-1.5625e-13	0	2.03125e-12	-4.6875e-13	-1.875e-12	-1.5625e-13	0	-2.34375e-12	0		31.8	-1.28125e-11	-9.6875e-12	-9.84375e-12	-1e-11	-1.17187e-11	-1.32812e-11	-1.5e-11	-1.4375e-11	-1.73438e-11	-2.9375e-11	-2.375e-11		31.8	-6.71875e-12	0	0	2.03125e-12	-1.875e-12	0	-3.125e-13	1.25e-12	-4.6875e-13	0	-2.96875e-12
31.85	0	1.09375e-12	1.5625e-13	-1.5625e-13	1.5625e-13	0	0	-1.25e-12	0	-4.6875e-13	0		31.85	-1.03125e-11	-7.5e-12	-9.84375e-12	-1e-11	-1.03125e-11	-1.5e-11	-1.39063e-11	-1.5e-11	-2.17187e-11	-2.03125e-11	-2.98437e-11		31.85	1.875e-12	0	-1.09375e-12	1.5625e-13	6.25e-13	0	0	1.40625e-12	0	0	0
31.9	-2.8125e-12	7.8125e-13	-7.34375e-12	2.03125e-12	3.125e-13	1.25e-12	-1.5625e-13	-1.09375e-12	0	-4.6875e-13	-7.34375e-12		31.9	-1.92188e-11	-9.84375e-12	-8.59375e-12	-9.84375e-12	-1.14062e-11	-1.42187e-11	-1.5e-11	-1.60937e-11	-1.90625e-11	-2.67188e-11	-2.3125e-11		31.9	1.25e-12	0	1.40625e-12	1.5625e-13	0	-1.5625e-13	1.875e-12	3.125e-13	-3.125e-13	-1.25e-12	1.40625e-12
31.95	0	1.40625e-12	0	6.25e-13	6.25e-13	-6.25e-13	4.6875e-13	0	-1.09375e-12	1.5625e-13	1.5625e-13		31.95	-1.25e-11	-9.375e-12	-1.29688e-11	-1.0625e-11	-1e-11	-1.07812e-11	-1.3125e-11	-1.875e-11	-2e-11	-1.8125e-11	-2.82813e-11		31.95	-1.09375e-12	-3.125e-13	-6.25e-13	0	0	6.25e-13	1.25e-12	-2.34375e-12	0	-3.28125e-12	0
32	-1.5625e-13	1.5625e-13	0	1.40625e-12	6.25e-13	1.25e-12	1.40625e-12	0	1.25e-12	0	1.5625e-13		32	-1.1875e-11	-7.5e-12	-8.75e-12	-1e-11	-9.0625e-12	-1.125e-11	-1.34375e-11	-1.60937e-11	-1.875e-11	-1.85938e-11	-2.03125e-11		32	-4.6875e-13	-6.25e-13	-1.5625e-12	-4.6875e-13	-1.25e-12	1.875e-12	1.5625e-12	1.25e-12	0	0	0
32.05	6.25e-13	2.1875e-12	1.09375e-12	3.125e-13	2.1875e-12	-9.375e-13	-6.25e-13	-7.34375e-12	1.5625e-12	-1.09375e-12	-1.5625e-13		32.05	-1.17187e-11	-7.5e-12	-1e-11	-8.125e-12	-1.07812e-11	-1.20313e-11	-1.59375e-11	-1.65625e-11	-2.40625e-11	-1.6875e-11	-2.04688e-11		32.05	-1.5625e-13	0	-3.125e-13	1.5625e-13	0	0	1.5625e-13	-3.125e-13	0	0	0
32.1	9.375e-13	2.1875e-12	1.5625e-13	2.1875e-12	2.03125e-12	0	-7.34375e-12	0	0	1.5625e-13	0		32.1	-1.67188e-11	-9.84375e-12	-1.125e-11	-1.03125e-11	-1e-11	-1.125e-11	-1.25e-11	-1.5625e-11	-1.71875e-11	-2.48438e-11	-2e-11		32.1	0	-3.125e-13	0	1.5625e-13	0	-3.125e-13	-9.84375e-12	1.5625e-13	0	0	-3.4375e-12
32.15	1.5625e-13	7.8125e-13	-4.84375e-12	9.375e-13	0	0	0	0	-6.25e-13	-7.34375e-12	1.5625e-13		32.15	-1.29688e-11	-9.0625e-12	-9.84375e-12	-7.8125e-12	-1.25e-11	-1.10938e-11	-1.32812e-11	-1.5e-11	-1.67188e-11	-2e-11	-2.07812e-11		32.15	0	-1.5625e-13	0	1.5625e-13	0	0	-1.25e-12	-1.25e-12	-5.78125e-12	-2.5e-12	-1.5625e-13
32.2	0	-4.6875e-13	0	0	-1.09375e-12	1.40625e-12	0	0	1.5625e-13	2.1875e-12	0		32.2	-1.35937e-11	-7.34375e-12	-9.375e-12	-7.8125e-12	-1.98437e-11	-1.1875e-11	-1.40625e-11	-1.75e-11	-1.9375e-11	-2.25e-11	-2.34375e-11		32.2	1.5625e-13	0	0	0	0	-4.6875e-13	0	2.5e-12	0	-1.5625e-12	-9.375e-13
32.25	1.5625e-13	0	0	0	-1.09375e-12	1.5625e-13	4.6875e-13	-8.28125e-12	1.5625e-13	2.5e-12	-9.375e-13		32.25	-1.28125e-11	-7.8125e-12	-1e-11	-1e-11	-1.3125e-11	-1.60937e-11	-2.10938e-11	-1.75e-11	-2.26562e-11	-1.89062e-11	-2.15625e-11		32.25	1.25e-12	-1.40625e-12	-1.5625e-12	0	0	4.6875e-13	0	-3.125e-13	-1.09375e-12	0	0
32.3	0	1.25e-12	0	0	-4.6875e-13	1.40625e-12	9.375e-13	0	0	1.25e-12	-9.375e-13		32.3	-1.15625e-11	-8.75e-12	-7.5e-12	-9.53125e-12	-1.15625e-11	-1.4375e-11	-1.40625e-11	-1.5e-11	-1.98437e-11	-1.84375e-11	-2.15625e-11		32.3	0	1.5625e-13	0	0	0	-1.09375e-12	1.25e-12	0	-9.21875e-12	-1.5625e-13	-3.125e-13
32.35	-1.5625e-13	1.40625e-12	2.03125e-12	2.34375e-12	-4.84375e-12	1.5625e-13	1.875e-12	-6.25e-13	-3.125e-13	6.25e-13	-1.5625e-13		32.35	-1.14062e-11	-1e-11	-8.4375e-12	-9.84375e-12	-1e-11	-1.48437e-11	-1.625e-11	-1.9375e-11	-2e-11	-1.98437e-11	-2.3125e-11		32.35	-2.1875e-12	1.71875e-12	0	0	-9.53125e-12	-3.125e-13	1.5625e-13	0	-6.25e-13	0	-1.25e-12
32.4	-9.6875e-12	1.25e-12	-1.09375e-12	1.5625e-13	2.03125e-12	1.875e-12	1.09375e-12	1.875e-12	0	2.1875e-12	0		32.4	-1.70312e-11	-8.59375e-12	-1.48437e-11	-1.48437e-11	-1.01563e-11	-1.4375e-11	-2.46875e-11	-2.48438e-11	-1.82813e-11	-2.0625e-11	-2.23438e-11		32.4	-7.8125e-13	2.1875e-12	0	-2.34375e-12	0	6.25e-13	1.25e-12	0	0	0	-8.59375e-12
32.45	1.5625e-13	0	-6.25e-13	1.25e-12	2.34375e-12	9.375e-13	-1.25e-12	-1.875e-12	0	1.71875e-12	0		32.45	-1.28125e-11	-9.84375e-12	-8.75e-12	-1.25e-11	-1.0625e-11	-1.28125e-11	-1.60937e-11	-1.73438e-11	-1.89062e-11	-1.96875e-11	-2.15625e-11		32.45	0	2.1875e-12	0	0	-3.125e-13	1.5625e-12	1.5625e-13	1.40625e-12	0	-4.21875e-12	0
32.5	0	2.5e-12	0	1.5625e-13	-3.125e-13	1.5625e-13	-1.25e-12	-6.25e-13	0	2.34375e-12	2.5e-12		32.5	-1.21875e-11	-8.75e-12	-1.76563e-11	-8.59375e-12	-1.07812e-11	-1.26562e-11	-1.28125e-11	-1.625e-11	-2.09375e-11	-2e-11	-2.20313e-11		32.5	0	1.5625e-13	-7.34375e-12	-2.34375e-12	0	0	-4.6875e-13	1.5625e-13	1.5625e-13	-3.125e-13	-1.09375e-12
32.55	-2.34375e-12	1.5625e-13	0	9.6875e-12	0	1.875e-12	-6.25e-13	1.25e-12	0	1.5625e-13	-4.6875e-13		32.55	-1.25e-11	-1.07812e-11	-9.0625e-12	-8.75e-12	-1e-11	-1.10938e-11	-1.48437e-11	-2.73438e-11	-1.875e-11	-1.98437e-11	-2.25e-11		32.55	1.5625e-13	2.03125e-12	0	0	1.5625e-13	-9.6875e-12	1.25e-12	1.5625e-13	-9.375e-13	-9.375e-13	0
32.6	1.5625e-13	1.71875e-12	2.03125e-12	-1.5625e-13	6.25e-13	2.1875e-12	-1.09375e-12	1.25e-12	0	-1.5625e-13	-4.6875e-13		32.6	-1.5e-11	-8.59375e-12	-7.5e-12	-7.8125e-12	-1.04687e-11	-1.40625e-11	-1.32812e-11	-1.64063e-11	-1.96875e-11	-2.09375e-11	-2.10938e-11		32.6	6.25e-13	3.125e-13	-4.6875e-13	-3.125e-13	0	1.5625e-13	0	0	0	0	0
32.65	1.40625e-12	6.25e-13	6.25e-13	-9.375e-13	0	1.5625e-13	-2.34375e-12	-6.25e-13	-4.6875e-13	0	0		32.65	-1.375e-11	-8.125e-12	-7.5e-12	-7.8125e-12	-1.48437e-11	-1.98437e-11	-1.25e-11	-1.75e-11	-1.82813e-11	-2.03125e-11	-2.4375e-11		32.65	1.25e-12	-6.25e-13	0	1.5625e-13	-3.125e-13	9.375e-13	-3.59375e-12	0	0	0	0
32.7	0	1.5625e-13	1.5625e-13	-1.25e-12	0	1.5625e-13	0	-9.375e-13	-4.6875e-13	1.5625e-13	0		32.7	-1.3125e-11	-1.48437e-11	-8.75e-12	-6.875e-12	-9.84375e-12	-1.3125e-11	-1.25e-11	-1.5e-11	-2e-11	-1.98437e-11	-2.98437e-11		32.7	1.25e-12	-9.84375e-12	0	4.6875e-13	0	0	0	2.03125e-12	6.25e-13	-1.09375e-12	0
32.75	0	4.6875e-13	1.5625e-13	1.09375e-12	0	6.25e-13	0	1.5625e-13	0	0	0		32.75	-1.48437e-11	-1.125e-11	-8.125e-12	-7.5e-12	-1.32812e-11	-1.125e-11	-1.375e-11	-1.625e-11	-1.76563e-11	-2e-11	-2.375e-11		32.75	0	1.5625e-13	0	6.25e-13	2.1875e-12	0	2.65625e-12	2.65625e-12	0	-9.84375e-12	0
32.8	0	-4.84375e-12	1.875e-12	1.5625e-13	-2.5e-12	0	6.25e-13	-4.6875e-13	0	0	-1.875e-12		32.8	-1.375e-11	-9.21875e-12	-9.6875e-12	-8.125e-12	-1e-11	-1.15625e-11	-1.46875e-11	-1.73438e-11	-2.0625e-11	-2.98437e-11	-2.35937e-11		32.8	0	0	-2.5e-12	-1.5625e-13	1.25e-12	-9.375e-13	0	1.5625e-13	-2.03125e-12	-6.25e-13	0
32.85	-2.34375e-12	2.1875e-12	1.5625e-13	1.5625e-12	2.03125e-12	1.25e-12	7.8125e-13	-1.5625e-12	0	0	-1.40625e-12		32.85	-1.25e-11	-9.84375e-12	-8.90625e-12	-1.07812e-11	-1e-11	-1.21875e-11	-1.51562e-11	-1.71875e-11	-1.75e-11	-1.875e-11	-2.46875e-11		32.85	0	1.5625e-13	0	0	-4.84375e-12	0	1.25e-12	-7.8125e-13	0	-9.375e-13	-2.34375e-12
32.9	-1.5625e-13	7.8125e-13	1.5625e-13	2.34375e-12	2.1875e-12	0	2.34375e-12	0	0	-1.5625e-13	-6.25e-13		32.9	-1.28125e-11	-9.6875e-12	-9.84375e-12	-8.75e-12	-1.1875e-11	-1.98437e-11	-1.60937e-11	-1.85938e-11	-1.90625e-11	-2e-11	-2.23438e-11		32.9	-7.8125e-13	1.25e-12	-2.34375e-12	-6.25e-13	-1.5625e-13	7.8125e-13	1.5625e-13	-7.34375e-12	0	0	-1.09375e-12
32.95	0	2.5e-12	2.1875e-12	3.125e-13	1.5625e-12	1.875e-12	1.5625e-13	-4.84375e-12	0	1.5625e-13	-1.5625e-13		32.95	-1.48437e-11	-1.79687e-11	-7.5e-12	-7.5e-12	-1.125e-11	-1.35937e-11	-2.48438e-11	-1.65625e-11	-1.90625e-11	-1.75e-11	-2e-11		32.95	-4.6875e-13	0	-3.125e-13	0	0	1.25e-12	-1.25e-12	0	1.5625e-12	0	-4.6875e-13
33	-3.125e-13	1.5625e-13	6.25e-13	0	-4.6875e-13	3.125e-13	0	0	-4.6875e-13	1.5625e-13	0		33	-1.4375e-11	-1e-11	-5.9375e-12	-1.04687e-11	-1.09375e-11	-1.07812e-11	-1.75e-11	-1.98437e-11	-1.85938e-11	-1.98437e-11	-2.14063e-11		33	0	1.5625e-13	-1.09375e-12	-4.6875e-13	0	-3.59375e-12	0	0	-4.6875e-13	0	-2.03125e-12
33.05	1.5625e-13	0	1.5625e-13	2.03125e-12	9.375e-13	0	-2.1875e-12	0	0	2.34375e-12	-1.09375e-12		33.05	-1.5e-11	-9.6875e-12	-9.84375e-12	-8.4375e-12	-1.25e-11	-1.09375e-11	-1.5e-11	-1.875e-11	-1.875e-11	-1.79687e-11	-2e-11		33.05	1.40625e-12	2.65625e-12	-6.25e-13	-4.84375e-12	1.5625e-13	-1.25e-12	1.5625e-13	0	0	0	0
33.1	-4.6875e-13	-3.125e-12	-7.03125e-12	2.5e-12	3.125e-13	-3.125e-13	-1.5625e-13	0	-7.96875e-12	1.5625e-13	0		33.1	-1.3125e-11	-9.0625e-12	-6.09375e-12	-9.84375e-12	-8.90625e-12	-1.375e-11	-1.57813e-11	-1.65625e-11	-1.98437e-11	-2e-11	-1.95313e-11		33.1	1.71875e-12	0	0	-1.09375e-12	0	-6.25e-13	1.25e-12	-4.6875e-13	-1.25e-12	-1.25e-12	-1.5625e-12
33.15	-6.25e-13	0	1.5625e-12	1.25e-12	1.5625e-13	0	0	0	1.25e-12	1.25e-12	0		33.15	-1.3125e-11	-8.75e-12	-8.125e-12	-1.23437e-11	-8.90625e-12	-1.25e-11	-1.5e-11	-1.85938e-11	-1.9375e-11	-2.60938e-11	-1.5e-11		33.15	1.5625e-13	6.25e-13	-3.59375e-12	-9.375e-13	0	0	1.25e-12	1.5625e-13	-9.53125e-12	1.25e-12	0
33.2	1.5625e-13	0	3.125e-13	1.09375e-12	1.5625e-13	1.875e-12	0	-1.09375e-12	6.25e-13	1.5625e-13	-1.5625e-13		33.2	-1.73438e-11	-9.375e-12	-7.34375e-12	-9.84375e-12	-8.59375e-12	-1.82813e-11	-1.48437e-11	-1.8125e-11	-2.23438e-11	-1.90625e-11	-2.10938e-11		33.2	0	6.25e-13	-1.5625e-13	1.5625e-13	-1.09375e-12	0	0	-3.125e-13	-6.25e-13	6.25e-13	0
33.25	0	1.5625e-13	1.25e-12	6.25e-13	1.25e-12	2.1875e-12	-6.25e-13	-7.34375e-12	1.5625e-13	1.40625e-12	0		33.25	-1.40625e-11	-1.04687e-11	-7.5e-12	-6.5625e-12	-1.48437e-11	-1.01563e-11	-1.5e-11	-2.65625e-11	-2.03125e-11	-2.25e-11	-2.45312e-11		33.25	-3.125e-13	-4.6875e-13	-4.6875e-13	0	0	1.5625e-13	-1.09375e-12	-7.34375e-12	-1.09375e-12	-1.5625e-13	-3.125e-13
33.3	-1.25e-12	1.5625e-12	-4.84375e-12	1.875e-12	-1.09375e-12	1.25e-12	0	-3.125e-13	0	2.03125e-12	1.5625e-13		33.3	-1.5e-11	-7.34375e-12	-4.84375e-12	-9.0625e-12	-1e-11	-1.01563e-11	-1.3125e-11	-1.8125e-11	-1.98437e-11	-2e-11	-2.4375e-11		33.3	0	1.5625e-13	0	0	-1.71875e-12	1.5625e-13	4.6875e-13	0	0	-1.09375e-12	7.8125e-13
33.35	-2.34375e-12	1.5625e-13	1.25e-12	1.875e-12	1.25e-12	1.5625e-13	-6.25e-13	-1.25e-12	-3.28125e-12	-8.125e-12	-6.25e-13		33.35	-2e-11	-9.375e-12	-8.125e-12	-8.75e-12	-9.53125e-12	-1.73438e-11	-1.5625e-11	-1.625e-11	-1.76563e-11	-2.15625e-11	-2.23438e-11		33.35	0	-1.875e-12	-4.84375e-12	0	1.5625e-13	3.125e-13	1.5625e-13	1.5625e-13	0	0	0
33.4	0	1.875e-12	1.5625e-13	-7.34375e-12	2.03125e-12	1.5625e-13	-4.84375e-12	0	0	0	0		33.4	-1.26562e-11	-8.4375e-12	-8.125e-12	-1.48437e-11	-7.65625e-12	-1.29688e-11	-1.75e-11	-1.6875e-11	-1.8125e-11	-2.125e-11	-2.1875e-11		33.4	0	-7.8125e-13	1.25e-12	-6.25e-13	-9.53125e-12	-9.375e-13	3.125e-13	0	1.25e-12	-9.375e-13	1.5625e-13
33.45	0	1.25e-12	0	0	1.09375e-12	1.5625e-13	1.25e-12	0	3.125e-13	0	0		33.45	-1.76563e-11	-7.5e-12	-7.8125e-12	-1.01563e-11	-1e-11	-1.1875e-11	-1.73438e-11	-1.89062e-11	-1.82813e-11	-2.98437e-11	-2.25e-11		33.45	0	-2.34375e-12	0	0	-9.375e-13	-9.375e-13	6.25e-13	0	1.5625e-13	0	-2.34375e-12
33.5	0	-6.25e-13	-4.84375e-12	0	0	0	2.5e-12	2.03125e-12	0	0	0		33.5	-1.3125e-11	-8.59375e-12	-7.5e-12	-8.125e-12	-1.4375e-11	-1.375e-11	-1.57813e-11	-1.76563e-11	-2.48438e-11	-2.125e-11	-2.20313e-11		33.5	0	0	-2.5e-12	-2.5e-12	0	0	3.125e-13	1.5625e-13	1.5625e-13	0	0
33.55	-3.75e-12	-2.5e-12	0	0	-1.5625e-13	2.5e-12	2.5e-12	-9.375e-13	-6.09375e-12	6.25e-13	0		33.55	-1.34375e-11	-8.125e-12	-5.9375e-12	-8.75e-12	-9.53125e-12	-1.21875e-11	-1.59375e-11	-1.75e-11	-1.9375e-11	-1.875e-11	-2.09375e-11		33.55	0	9.375e-13	0	-1.5625e-13	0	2.65625e-12	0	0	1.5625e-13	-2.96875e-12	-3.125e-13
33.6	-1.09375e-12	0	-9.375e-13	-3.125e-13	2.03125e-12	1.875e-12	2.1875e-12	0	0	1.5625e-13	-1.09375e-12		33.6	-1.34375e-11	-9.6875e-12	-1.23437e-11	-9.375e-12	-7.8125e-12	-1.28125e-11	-1.98437e-11	-1.6875e-11	-1.98437e-11	-2.0625e-11	-2.125e-11		33.6	-6.09375e-12	0	0	1.5625e-13	-4.84375e-12	6.25e-13	9.375e-13	0	1.5625e-13	0	-1.5625e-13
33.65	0	-3.125e-12	0	0	-1.09375e-12	1.875e-12	3.125e-13	-9.375e-13	-6.25e-13	2.34375e-12	-1.5625e-13		33.65	-1.48437e-11	-7.96875e-12	-7.5e-12	-7.65625e-12	-8.75e-12	-1.60937e-11	-1.6875e-11	-2.48438e-11	-1.875e-11	-1.9375e-11	-2.64062e-11		33.65	0	1.25e-12	1.5625e-13	1.5625e-12	1.5625e-13	1.25e-12	0	1.25e-12	2.03125e-12	0	-2.5e-12
33.7	-1.25e-12	0	0	0	-1.25e-12	0	-2.5e-12	0	0	6.25e-13	0		33.7	-1.375e-11	-8.75e-12	-7.65625e-12	-8.125e-12	-9.84375e-12	-1.15625e-11	-1.98437e-11	-1.60937e-11	-1.85938e-11	-1.98437e-11	-2.125e-11		33.7	0	6.25e-13	1.5625e-13	7.8125e-13	7.8125e-13	3.125e-13	1.40625e-12	-4.84375e-12	-7.8125e-13	0	-4.6875e-13
33.75	-4.6875e-13	6.25e-13	0	0	0	1.5625e-13	6.25e-13	-2.34375e-12	0	1.5625e-12	-2.34375e-12		33.75	-1.4375e-11	-1.35937e-11	-1.21875e-11	-8.75e-12	-8.59375e-12	-1.375e-11	-1.34375e-11	-2.48438e-11	-2.0625e-11	-2.375e-11	-2.14063e-11		33.75	0	1.5625e-13	0	0	9.375e-13	0	1.5625e-13	0	-6.25e-13	-1.5625e-13	-1.5625e-13
33.8	0	2.03125e-12	1.5625e-13	-9.21875e-12	0	0	0	-9.375e-13	-1.09375e-12	3.125e-12	-6.25e-13		33.8	-1.21875e-11	-7.5e-12	-1e-11	-1.60937e-11	-1e-11	-1.125e-11	-1.32812e-11	-1.75e-11	-1.75e-11	-2.15625e-11	-2e-11		33.8	0	1.25e-12	0	1.5625e-13	1.25e-12	-1.25e-12	2.1875e-12	9.375e-13	-3.125e-13	0	-6.25e-13
33.85	0	3.125e-13	1.875e-12	-1.25e-12	-1.5625e-13	0	1.71875e-12	-7.8125e-13	-8.59375e-12	1.5625e-13	0		33.85	-2.23438e-11	-7.65625e-12	-1.29688e-11	-8.75e-12	-1.85938e-11	-1.25e-11	-1.4375e-11	-2.54687e-11	-1.875e-11	-1.875e-11	-1.95313e-11		33.85	-2.8125e-12	1.5625e-13	0	0	1.5625e-13	1.40625e-12	2.34375e-12	0	0	1.09375e-12	-1.5625e-13
33.9	-9.84375e-12	1.5625e-13	1.5625e-13	-1.5625e-13	-9.84375e-12	0	2.34375e-12	0	0	1.25e-12	0		33.9	-1.32812e-11	-5.15625e-12	-8.125e-12	-7.96875e-12	-9.53125e-12	-1.3125e-11	-1.4375e-11	-1.60937e-11	-1.65625e-11	-2.73438e-11	-2e-11		33.9	0	0	2.65625e-12	-1.09375e-12	1.5625e-13	0	1.875e-12	0	-9.375e-13	1.25e-12	-6.25e-13
33.95	-1.875e-12	-4.6875e-13	1.5625e-13	0	1.5625e-13	-9.375e-13	8.125e-12	1.25e-12	0	-1.5625e-13	-1.5625e-12		33.95	-1.625e-11	-6.5625e-12	-6.71875e-12	-8.75e-12	-9.84375e-12	-1.98437e-11	-1.32812e-11	-1.64063e-11	-1.875e-11	-1.9375e-11	-2.98437e-11		33.95	-7.8125e-13	0	1.25e-12	-2.5e-12	0	0	1.5625e-13	0	0	1.5625e-13	-4.0625e-12
34	-1.25e-12	0	0	0	0	9.375e-13	1.5625e-12	0	0	-6.25e-13	0		34	-1.98437e-11	-6.09375e-12	-7.34375e-12	-8.59375e-12	-1.01563e-11	-9.6875e-12	-1.39063e-11	-1.67188e-11	-2.23438e-11	-1.98437e-11	-2.07812e-11		34	-1.5625e-13	2.34375e-12	0	-1.25e-12	0	-4.84375e-12	-4.84375e-12	0	-2.34375e-12	0	0
34.05	-2.34375e-12	0	-4.84375e-12	-8.59375e-12	0	0	1.25e-12	-3.125e-13	0	-2.34375e-12	-2.34375e-12		34.05	-1.51562e-11	-7.5e-12	-8.125e-12	-7.65625e-12	-1e-11	-1.15625e-11	-1.25e-11	-1.76563e-11	-1.79687e-11	-2e-11	-2.25e-11		34.05	-3.90625e-12	0	1.5625e-13	0	-4.6875e-13	0	0	0	-3.125e-13	1.5625e-13	-1.25e-12
34.1	-1.5625e-13	0	2.1875e-12	1.25e-12	1.5625e-12	1.875e-12	0	-9.6875e-12	0	2.03125e-12	-4.6875e-13		34.1	-1.53125e-11	-8.75e-12	-7.96875e-12	-7.8125e-12	-1e-11	-1.125e-11	-1.48437e-11	-1.98437e-11	-2e-11	-1.98437e-11	-2e-11		34.1	-1.5625e-13	0	1.5625e-13	0	-6.25e-13	-1.09375e-12	-3.125e-13	1.5625e-13	9.375e-13	0	0
34.15	-2.5e-12	1.5625e-13	1.5625e-13	6.25e-13	1.5625e-13	1.5625e-13	0	1.5625e-13	-3.125e-13	0	9.375e-13		34.15	-1.51562e-11	-9.53125e-12	-1.48437e-11	-1.60937e-11	-8.59375e-12	-1.1875e-11	-1.625e-11	-1.65625e-11	-2.25e-11	-2.25e-11	-2.0625e-11		34.15	0	-1.09375e-12	1.5625e-13	0	0	0	0	1.5625e-13	-1.25e-12	0	-1.71875e-12
34.2	0	6.25e-13	2.1875e-12	7.5e-12	1.25e-12	7.8125e-13	0	1.25e-12	-1.875e-12	0	1.5625e-13		34.2	-1.29688e-11	-1e-11	-9.84375e-12	-8.75e-12	-9.375e-12	-1.17187e-11	-1.57813e-11	-1.67188e-11	-1.70312e-11	-2.25e-11	-2.14063e-11		34.2	-1.09375e-12	-2.34375e-12	-4.6875e-13	-6.875e-12	-1e-11	0	0	-4.6875e-13	-6.25e-13	0	0
34.25	-1.5625e-13	1.09375e-12	-7.34375e-12	-4.6875e-13	3.125e-13	0	-1.09375e-12	1.5625e-13	-9.84375e-12	0	1.5625e-13		34.25	-1.125e-11	-1.03125e-11	-8.28125e-12	-8.59375e-12	-1.46875e-11	-1.29688e-11	-1.5e-11	-1.5e-11	-2.17187e-11	-2.29688e-11	-2.0625e-11		34.25	0	-4.6875e-13	9.375e-13	0	0	0	0	0	0	-4.84375e-12	-7.8125e-13
34.3	-2.03125e-12	1.5625e-13	0	1.5625e-13	1.5625e-13	0	-9.84375e-12	-4.6875e-13	-1.40625e-12	1.5625e-13	0		34.3	-1.25e-11	-1.34375e-11	-9.0625e-12	-7.5e-12	-9.53125e-12	-1.98437e-11	-1.5e-11	-1.73438e-11	-1.75e-11	-2.0625e-11	-2.03125e-11		34.3	0	2.5e-12	6.25e-13	0	-6.09375e-12	0	-3.28125e-12	-4.6875e-13	0	0	-1.5625e-13
34.35	0	1.25e-12	-1.875e-12	1.25e-12	2.65625e-12	0	-2.5e-12	0	0	9.375e-13	0		34.35	-1.34375e-11	-9.84375e-12	-6.25e-12	-7.8125e-12	-1.125e-11	-1.375e-11	-1.26562e-11	-1.5e-11	-1.57813e-11	-1.98437e-11	-2.04688e-11		34.35	0	1.5625e-13	1.25e-12	1.5625e-13	0	0	-2.34375e-12	0	0	1.5625e-13	-1.25e-12
34.4	0	1.09375e-12	-9.84375e-12	1.875e-12	1.40625e-12	-4.6875e-13	-6.25e-13	-1.5625e-13	1.5625e-13	0	0		34.4	-1.125e-11	-9.84375e-12	-9.375e-12	-7.5e-12	-1.125e-11	-1.40625e-11	-1.48437e-11	-1.5e-11	-1.98437e-11	-2.17187e-11	-2.64062e-11		34.4	-1.09375e-12	0	0	-1.25e-12	-9.375e-13	0	-4.6875e-13	-2.34375e-12	-4.53125e-12	-9.375e-13	0
34.45	0	0	-2.34375e-12	2.65625e-12	0	-2.5e-12	-1.875e-12	-1.40625e-12	-1.09375e-12	0	-4.6875e-12		34.45	-1.48437e-11	-1.28125e-11	-7.1875e-12	-7.5e-12	-1.57813e-11	-1.35937e-11	-1.45312e-11	-1.54688e-11	-1.625e-11	-2.0625e-11	-2.125e-11		34.45	-1.5625e-13	-1.25e-12	2.5e-12	-1.09375e-12	0	-4.84375e-12	1.5625e-13	0	-1.09375e-12	-1.40625e-12	0
34.5	0	1.5625e-13	0	1.5625e-13	-1.5625e-13	-1.09375e-12	6.25e-13	-4.6875e-13	-6.09375e-12	0	-1.09375e-12		34.5	-1.40625e-11	-9.84375e-12	-1.23437e-11	-8.125e-12	-1.125e-11	-1.26562e-11	-1.45312e-11	-1.625e-11	-1.85938e-11	-1.9375e-11	-2.01563e-11		34.5	0	0	-3.28125e-12	-1.25e-12	-4.84375e-12	0	6.25e-13	1.5625e-13	1.09375e-12	-6.25e-13	-1.09375e-12
34.55	0	-6.25e-13	-2.1875e-12	2.03125e-12	1.5625e-13	0	-1.25e-12	-3.125e-12	0	-4.6875e-13	9.375e-13		34.55	-1.35937e-11	-9.53125e-12	-9.375e-12	-6.40625e-12	-1.0625e-11	-1.51562e-11	-1.4375e-11	-1.625e-11	-2.10938e-11	-2.15625e-11	-2.10938e-11		34.55	0	-2.96875e-12	1.71875e-12	0	0	0	0	6.25e-13	0	0	-4.84375e-12
34.6	1.5625e-13	0	0	1.875e-12	1.5625e-13	1.25e-12	-4.6875e-13	0	-1.09375e-12	-6.25e-13	0		34.6	-2e-11	-9.84375e-12	-1.60937e-11	-1.35937e-11	-1.21875e-11	-1.20313e-11	-1.375e-11	-1.57813e-11	-1.92188e-11	-1.95313e-11	-2.1875e-11		34.6	-4.6875e-13	-4.6875e-13	1.5625e-13	0	-9.375e-13	0	1.875e-12	1.25e-12	0	0	-1.875e-12
34.65	1.09375e-12	0	6.25e-13	1.40625e-12	1.25e-12	1.5625e-12	0	0	0	1.5625e-13	0		34.65	-1.46875e-11	-7.8125e-12	-1e-11	-1e-11	-9.84375e-12	-1.25e-11	-1.32812e-11	-1.78125e-11	-1.67188e-11	-1.875e-11	-2.15625e-11		34.65	0	2.1875e-12	1.5625e-13	0	-1.5625e-13	1.25e-12	1.71875e-12	1.5625e-13	-4.84375e-12	-2.34375e-12	-2.34375e-12
34.7	0	3.125e-13	1.5625e-13	0	1.875e-12	1.40625e-12	-9.375e-13	0	-4.6875e-13	0	-2.03125e-12		34.7	-1.28125e-11	-7.5e-12	-7.65625e-12	-9.84375e-12	-1.85938e-11	-1.54688e-11	-1.60937e-11	-1.5625e-11	-2e-11	-1.98437e-11	-2.35937e-11		34.7	-1.09375e-12	1.875e-12	-1.09375e-12	-4.6875e-13	-1.875e-12	1.5625e-13	1.25e-12	-2.1875e-12	1.5625e-13	-4.6875e-13	0
34.75	0	1.25e-12	7.8125e-13	-1.5625e-13	2.65625e-12	1.5625e-13	-3.75e-12	0	0	-1.71875e-12	0		34.75	-1.73438e-11	-8.125e-12	-8.125e-12	-7.96875e-12	-1.07812e-11	-1.15625e-11	-1.46875e-11	-1.5625e-11	-2e-11	-2e-11	-2.04688e-11		34.75	-7.8125e-13	0	0	0	0	2.03125e-12	1.5625e-13	-1.09375e-12	4.6875e-13	-6.25e-13	0
34.8	0	-1.5625e-12	1.5625e-13	0	2.5e-12	-1.40625e-12	1.25e-12	0	0	0	0		34.8	-1.59375e-11	-9.84375e-12	-1.5e-11	-8.28125e-12	-1.20313e-11	-1.39063e-11	-1.39063e-11	-1.65625e-11	-1.75e-11	-2.0625e-11	-2.125e-11		34.8	-4.53125e-12	1.875e-12	-7.8125e-13	0	-1.5625e-13	1.25e-12	1.5625e-13	-6.09375e-12	0	1.5625e-13	0
34.85	-1.09375e-12	0	6.25e-13	-3.59375e-12	1.5625e-13	6.25e-13	1.5625e-13	-1.09375e-12	-4.84375e-12	1.5625e-13	0		34.85	-1.5e-11	-9.84375e-12	-8.75e-12	-1e-11	-1e-11	-1.10938e-11	-1.6875e-11	-1.8125e-11	-1.89062e-11	-2e-11	-2.3125e-11		34.85	0	1.5625e-13	0	0	0	1.875e-12	-3.125e-13	0	-1.40625e-12	0	0
34.9	-4.6875e-13	0	1.25e-12	0	0	0	1.25e-12	-4.6875e-13	-1.09375e-12	0	0		34.9	-1.5e-11	-8.59375e-12	-9.53125e-12	-8.75e-12	-1e-11	-1.15625e-11	-1.375e-11	-2.60938e-11	-1.75e-11	-2.25e-11	-2.09375e-11		34.9	0	1.5625e-12	-6.25e-13	0	-4.6875e-13	-4.84375e-12	-1.09375e-12	0	-1.5625e-13	1.25e-12	-2.96875e-12
34.95	-2.34375e-12	0	3.125e-13	-9.375e-13	-1.40625e-12	1.25e-12	2.34375e-12	-9.21875e-12	-1.71875e-12	-4.6875e-13	-4.6875e-13		34.95	-1.5e-11	-1.32812e-11	-8.75e-12	-1e-11	-9.0625e-12	-1.09375e-11	-1.5e-11	-1.625e-11	-1.78125e-11	-2.14063e-11	-2.23438e-11		34.95	0	1.09375e-12	0	0	0	1.875e-12	0	-1.09375e-12	0	2.5e-12	0
35	0	1.5625e-13	-2.8125e-12	0	-4.6875e-13	-1.5625e-13	1.5625e-13	0	0	-4.84375e-12	1.5625e-13		35	-1.35937e-11	-8.125e-12	-8.125e-12	-7.8125e-12	-9.84375e-12	-1.125e-11	-1.3125e-11	-1.84375e-11	-1.85938e-11	-2.1875e-11	-2.25e-11		35	0	6.25e-13	-7.5e-12	-7.34375e-12	0	6.25e-13	-1.875e-12	-6.09375e-12	0	1.5625e-13	0
35.05	0	1.5625e-12	0	1.5625e-13	0	-1.5625e-12	0	0	0	-2.5e-12	-2.5e-12		35.05	-1.98437e-11	-8.4375e-12	-1.79687e-11	-1.60937e-11	-1.01563e-11	-1.07812e-11	-1.48437e-11	-1.9375e-11	-2.82813e-11	-2.03125e-11	-2.01563e-11		35.05	0	-1.5625e-13	3.125e-13	0	3.125e-13	2.03125e-12	1.5625e-13	-6.25e-13	0	1.40625e-12	-1.09375e-12
35.1	1.5625e-13	0	0	-1.25e-12	-8.59375e-12	-9.84375e-12	7.8125e-13	0	0	0	-1.5625e-13		35.1	-1.34375e-11	-8.75e-12	-7.8125e-12	-8.75e-12	-1.28125e-11	-9.0625e-12	-1.5625e-11	-1.92188e-11	-1.89062e-11	-2e-11	-2.0625e-11		35.1	-6.71875e-12	6.25e-13	7.8125e-13	-1.5625e-13	-4.6875e-13	1.875e-12	-1.09375e-12	-6.25e-13	0	6.25e-13	-3.125e-13
35.15	0	0	-3.125e-13	0	1.25e-12	-1.25e-12	1.5625e-12	1.25e-12	-1.09375e-12	-4.6875e-13	-9.375e-13		35.15	-1.42187e-11	-9.53125e-12	-9.6875e-12	-1e-11	-1.1875e-11	-1.32812e-11	-1.51562e-11	-1.71875e-11	-1.75e-11	-1.98437e-11	-2.10938e-11		35.15	0	0	7.8125e-13	-2.34375e-12	-6.25e-13	1.5625e-13	0	6.875e-12	-1.09375e-12	1.5625e-13	1.40625e-12
35.2	6.25e-13	2.5e-12	0	0	3.125e-13	0	0	1.25e-12	0	-4.6875e-13	0		35.2	-1.98437e-11	-7.8125e-12	-7.5e-12	-2.65625e-12	-1.10938e-11	-1.34375e-11	-1.48437e-11	-1.8125e-11	-2e-11	-2.98437e-11	-2.25e-11		35.2	-1.5625e-13	1.5625e-13	1.5625e-13	-1.09375e-12	3.125e-13	0	0	0	-9.375e-13	-6.25e-13	1.25e-12
35.25	1.5625e-13	1.40625e-12	-1.5625e-13	2.03125e-12	2.1875e-12	0	0	1.5625e-13	0	0	0		35.25	-1.48437e-11	-9.84375e-12	-8.75e-12	-9.84375e-12	-1.20313e-11	-1.5e-11	-1.5e-11	-1.5e-11	-1.78125e-11	-2.3125e-11	-2.0625e-11		35.25	2.03125e-12	2.03125e-12	2.03125e-12	0	6.25e-13	-4.6875e-13	-4.6875e-13	0	-2.34375e-12	-9.53125e-12	0
35.3	3.125e-13	1.25e-12	-2.34375e-12	6.25e-13	1.5625e-13	-1.5625e-13	-1.09375e-12	-2.34375e-12	0	0	0		35.3	-1.40625e-11	-1.03125e-11	-8.75e-12	-1.10938e-11	-1.01563e-11	-1.23437e-11	-1.60937e-11	-2.25e-11	-1.6875e-11	-2.21875e-11	-2.25e-11		35.3	0	1.40625e-12	4.6875e-13	1.5625e-13	0	0	-3.125e-13	0	1.5625e-13	-1.25e-12	0
35.35	0	-3.125e-13	-4.6875e-13	-1.5625e-13	0	-1.40625e-12	-6.25e-13	-4.6875e-13	-1.09375e-12	0	-2.5e-12		35.35	-1.45312e-11	-9.53125e-12	-8.4375e-12	-8.75e-12	-1.21875e-11	-1.17187e-11	-1.32812e-11	-1.5625e-11	-2.10938e-11	-2e-11	-2.39063e-11		35.35	-1.875e-12	4.6875e-13	-2.34375e-12	1.25e-12	-4.6875e-13	0	-9.375e-13	0	-8.59375e-12	1.875e-12	-1.09375e-12
35.4	1.5625e-13	-3.125e-13	1.5625e-13	-1.5625e-12	-3.125e-13	-1.875e-12	0	0	-1.25e-12	-4.6875e-13	-9.375e-13		35.4	-1.1875e-11	-1.1875e-11	-7.96875e-12	-6.40625e-12	-1.98437e-11	-1.375e-11	-1.59375e-11	-1.51562e-11	-1.8125e-11	-2e-11	-2.29688e-11		35.4	-8.59375e-12	1.09375e-12	0	-1.09375e-12	2.03125e-12	0	-1.875e-12	1.25e-12	-6.25e-13	1.25e-12	0
35.45	0	0	1.5625e-13	-9.84375e-12	-6.875e-12	0	-2.34375e-12	1.5625e-13	-1.5625e-13	-7.5e-12	0		35.45	-1.21875e-11	-9.375e-12	-7.03125e-12	-6.09375e-12	-1.125e-11	-1.98437e-11	-1.625e-11	-1.57813e-11	-1.85938e-11	-1.75e-11	-2.20313e-11		35.45	1.25e-12	1.25e-12	1.5625e-13	-1.25e-12	0	1.5625e-13	6.25e-13	9.375e-13	2.34375e-12	1.5625e-13	0
35.5	0	0	-3.125e-13	-6.25e-13	-1.25e-12	-1.5625e-13	1.5625e-13	0	2.96875e-12	0	0		35.5	-1.1875e-11	-8.75e-12	-1.54688e-11	-6.5625e-12	-8.125e-12	-1.23437e-11	-1.71875e-11	-1.65625e-11	-2.82813e-11	-2.0625e-11	-2.10938e-11		35.5	-7.8125e-13	1.875e-12	3.125e-13	-2.8125e-12	0	0	1.25e-12	1.5625e-13	2.5e-12	1.5625e-13	0
35.55	-2.34375e-12	-7.34375e-12	-7.34375e-12	0	0	0	0	1.5625e-13	0	-3.59375e-12	0		35.55	-1.35937e-11	-8.75e-12	-7.5e-12	-7.34375e-12	-9.84375e-12	-1.375e-11	-1.57813e-11	-1.5e-11	-2e-11	-2.04688e-11	-2.125e-11		35.55	0	-4.6875e-13	0	-6.25e-13	3.125e-13	-6.25e-13	0	7.5e-12	1.5625e-13	1.5625e-13	-4.6875e-13
35.6	1.5625e-13	-1.5625e-12	0	0	-6.25e-13	-2.34375e-12	0	6.25e-13	0	0	-4.6875e-13		35.6	-1.3125e-11	-8.28125e-12	-9.0625e-12	-1.48437e-11	-1.1875e-11	-1.14062e-11	-1.59375e-11	-1.40625e-11	-1.5625e-11	-2.98437e-11	-2.23438e-11		35.6	-4.84375e-12	-1.5625e-12	-4.6875e-13	0	1.875e-12	0	-1.875e-12	0	0	1.40625e-12	0
35.65	-1.09375e-12	2.1875e-12	-3.125e-13	0	0	-3.125e-13	0	1.71875e-12	0	0	-3.125e-13		35.65	-1.98437e-11	-7.5e-12	-8.125e-12	-1.125e-11	-1.23437e-11	-1.23437e-11	-1.375e-11	-1.5e-11	-1.6875e-11	-2.0625e-11	-2.3125e-11		35.65	0	1.5625e-13	-4.6875e-13	0	1.71875e-12	-9.53125e-12	0	-2.8125e-12	-4.6875e-13	0	0
35.7	0	-6.25e-13	0	-4.6875e-13	1.5625e-13	4.6875e-13	0	0	0	-4.6875e-13	0		35.7	-1.5e-11	-6.25e-12	-7.34375e-12	-9.375e-12	-1.0625e-11	-1.23437e-11	-1.25e-11	-2.23438e-11	-1.625e-11	-2.125e-11	-2.03125e-11		35.7	-2.5e-12	7.8125e-13	0	1.25e-12	2.1875e-12	0	0	0	0	0	-3.59375e-12
35.75	0	0	1.5625e-13	0	0	-2.03125e-12	-2.34375e-12	2.65625e-12	0	-1.25e-12	-1.09375e-12		35.75	-1.5e-11	-8.59375e-12	-1.01563e-11	-9.375e-12	-1.48437e-11	-1.48437e-11	-1.54688e-11	-1.625e-11	-1.6875e-11	-2.21875e-11	-2.10938e-11		35.75	0	4.6875e-13	2.5e-12	0	1.09375e-12	-6.25e-13	0	-6.25e-13	0	-1.5625e-13	0
35.8	0	1.25e-12	-1.09375e-12	0	-1.09375e-12	-4.6875e-13	-1.5625e-12	1.25e-12	0	-6.25e-13	1.5625e-13		35.8	-1.75e-11	-9.6875e-12	-8.4375e-12	-7.34375e-12	-1.125e-11	-1.10938e-11	-1.23437e-11	-1.6875e-11	-1.85938e-11	-2.04688e-11	-2.26562e-11		35.8	-1.25e-12	-1.5625e-13	2.1875e-12	0	1.5625e-13	0	1.5625e-13	0	-9.84375e-12	0	0
35.85	6.25e-13	1.5625e-13	0	0	1.5625e-13	0	-3.125e-12	-2.96875e-12	4.375e-12	-2.5e-12	0		35.85	-1.35937e-11	-8.59375e-12	-7.96875e-12	-9.84375e-12	-1.10938e-11	-1.125e-11	-1.39063e-11	-1.42187e-11	-1.98437e-11	-2e-11	-2.98437e-11		35.85	0	0	2.65625e-12	0	1.5625e-13	0	1.25e-12	1.5625e-13	1.09375e-12	1.5625e-13	-1.09375e-12
35.9	1.5625e-12	2.1875e-12	2.03125e-12	-1.25e-12	6.25e-13	1.5625e-13	0	1.71875e-12	0	-7.8125e-13	-1.40625e-12		35.9	-1.375e-11	-8.125e-12	-8.59375e-12	-1.03125e-11	-1e-11	-1.29688e-11	-1.57813e-11	-1.5e-11	-2e-11	-2e-11	-2.15625e-11		35.9	-9.84375e-12	0	1.5625e-13	-3.125e-13	-2.1875e-12	-1.5625e-12	0	-1.09375e-12	-6.25e-13	1.71875e-12	0
35.95	4.6875e-13	1.5625e-13	7.8125e-13	0	1.875e-12	0	0	1.09375e-12	0	-6.09375e-12	0		35.95	-1.39063e-11	-8.75e-12	-1.23437e-11	-1.09375e-11	-9.375e-12	-1.25e-11	-1.65625e-11	-1.375e-11	-2.73438e-11	-1.98437e-11	-1.89062e-11		35.95	-1.25e-12	-3.125e-13	1.5625e-13	6.25e-13	2.5e-12	0	-1.5625e-13	-6.25e-13	0	0	0
36	1.5625e-12	1.5625e-13	6.25e-13	-2.8125e-12	0	0	-9.84375e-12	0	0	-3.125e-13	0		36	-1.26562e-11	-9.375e-12	-7.5e-12	-1e-11	-9.84375e-12	-1.10938e-11	-1.98437e-11	-1.98437e-11	-2e-11	-2.85938e-11	-2.125e-11		36	-1.25e-12	4.6875e-13	1.5625e-13	3.125e-13	2.03125e-12	0	-4.6875e-13	0	-2.34375e-12	0	-3.125e-13
36.05	1.5625e-12	0	1.25e-12	0	-1.40625e-12	0	0	2.34375e-12	0	-1.5625e-12	0		36.05	-1.28125e-11	-6.09375e-12	-8.75e-12	-1.125e-11	-8.75e-12	-1.1875e-11	-1.625e-11	-1.5625e-11	-2e-11	-2.09375e-11	-2.10938e-11		36.05	-8.59375e-12	0	2.1875e-12	1.40625e-12	2.5e-12	1.25e-12	0	-3.125e-13	1.5625e-13	-1.5625e-13	0
36.1	1.5625e-13	-4.84375e-12	1.25e-12	0	1.09375e-12	0	-1.875e-12	2.34375e-12	-4.84375e-12	-6.25e-13	-2.1875e-12		36.1	-7.8125e-12	-7.5e-12	-1.1875e-11	-7.03125e-12	-1e-11	-1.26562e-11	-1.45312e-11	-1.625e-11	-2e-11	-2e-11	-2.23438e-11		36.1	0	1.25e-12	6.25e-13	3.125e-13	2.5e-12	1.5625e-13	-3.59375e-12	-2.34375e-12	0	-2.34375e-12	-9.0625e-12
36.15	1.5625e-13	0	0	1.5625e-13	1.40625e-12	0	6.25e-12	1.25e-12	1.5625e-13	-6.25e-13	-1.40625e-12		36.15	-1.48437e-11	-1.09375e-11	-9.84375e-12	-6.875e-12	-9.6875e-12	-1.0625e-11	-1.4375e-11	-1.625e-11	-1.96875e-11	-1.89062e-11	-2.25e-11		36.15	-1.25e-12	-4.6875e-13	1.25e-12	-4.84375e-12	2.1875e-12	1.09375e-12	-9.375e-13	0	0	-1.5625e-13	0
36.2	-1.5625e-13	0	-6.25e-13	2.34375e-12	6.25e-13	0	-1.09375e-12	0	2.5e-12	-3.59375e-12	0		36.2	-1.5625e-11	-7.5e-12	-1.67188e-11	-7.34375e-12	-9.53125e-12	-1.125e-11	-1.25e-11	-1.625e-11	-1.9375e-11	-1.875e-11	-2.28125e-11		36.2	-5e-12	-9.84375e-12	1.875e-12	0	1.25e-12	1.5625e-13	0	-4.6875e-13	-4.84375e-12	9.375e-13	0
36.25	0	0	0	1.5625e-13	1.25e-12	-4.84375e-12	-1.875e-12	-1.09375e-12	0	-1.5625e-13	1.25e-12		36.25	-1.48437e-11	-8.28125e-12	-9.6875e-12	-7.34375e-12	-1.125e-11	-1.48437e-11	-1.15625e-11	-1.5625e-11	-2.04688e-11	-1.89062e-11	-2.04688e-11		36.25	0	0	1.5625e-13	-1.5625e-13	1.5625e-13	0	1.25e-12	-9.375e-13	0	6.25e-13	-4.6875e-13
36.3	0	0	0	1.40625e-12	1.5625e-13	0	1.5625e-13	-6.25e-13	0	0	4.6875e-13		36.3	-1.3125e-11	-1.9375e-11	-7.5e-12	-7.5e-12	-1.34375e-11	-1.14062e-11	-1.15625e-11	-1.51562e-11	-1.79687e-11	-1.98437e-11	-2.0625e-11		36.3	1.5625e-13	0	0	0	3.125e-13	0	0	-2.1875e-12	-2.34375e-12	1.5625e-13	0
36.35	1.25e-12	0	7.8125e-13	-8.28125e-12	1.5625e-13	0	6.25e-13	-6.09375e-12	0	-4.6875e-13	1.5625e-13		36.35	-1.28125e-11	-9.375e-12	-9.375e-12	-8.28125e-12	-1e-11	-1.125e-11	-1.48437e-11	-1.85938e-11	-1.82813e-11	-1.90625e-11	-1.875e-11		36.35	1.25e-12	0	1.5625e-13	1.25e-12	1.5625e-12	0	0	-7.8125e-13	-1e-11	0	-1.09375e-12
36.4	0	-1.5625e-13	1.5625e-13	0	1.5625e-13	0	1.5625e-13	0	0	-6.25e-13	0		36.4	-1.29688e-11	-6.40625e-12	-1.23437e-11	-8.4375e-12	-1.09375e-11	-1.17187e-11	-1.5e-11	-1.60937e-11	-1.875e-11	-1.95313e-11	-2.23438e-11		36.4	1.875e-12	0	1.875e-12	0	0	1.5625e-13	-1.09375e-12	-2.34375e-12	-1.5625e-12	0	-9.84375e-12
36.45	1.5625e-13	-2.34375e-12	1.5625e-13	-1.25e-12	1.25e-12	-2.5e-12	-4.6875e-13	1.25e-12	0	-1.09375e-12	-1.09375e-12		36.45	-1.29688e-11	-9.84375e-12	-8.59375e-12	-8.59375e-12	-9.84375e-12	-1.10938e-11	-1.5e-11	-1.5625e-11	-1.76563e-11	-2.0625e-11	-2.15625e-11		36.45	9.375e-13	0	1.40625e-12	1.25e-12	1.25e-12	-1.25e-12	0	-1.25e-12	0	-4.6875e-13	-9.375e-13
36.5	3.125e-13	-4.6875e-13	-3.125e-13	0	3.125e-13	-7.8125e-13	-6.25e-13	-1.5625e-13	-1.09375e-12	-1.5625e-13	0		36.5	-1.39063e-11	-8.59375e-12	-8.125e-12	-1e-11	-1.09375e-11	-1.46875e-11	-1.48437e-11	-1.5625e-11	-1.875e-11	-2e-11	-2.48438e-11		36.5	0	0	1.5625e-13	2.5e-12	2.1875e-12	0	1.09375e-12	0	-8.59375e-12	-9.21875e-12	0
36.55	1.5625e-13	-2.5e-12	0	1.5625e-13	9.375e-13	0	1.5625e-13	1.25e-12	1.5625e-13	-1.5625e-13	1.09375e-12		36.55	-2.23438e-11	-8.59375e-12	-8.125e-12	-7.5e-12	-1.125e-11	-1.51562e-11	-1.48437e-11	-1.75e-11	-1.78125e-11	-1.98437e-11	-2.10938e-11		36.55	-9.21875e-12	1.5625e-13	1.25e-12	1.5625e-13	2.03125e-12	-4.6875e-13	0	0	0	-3.125e-13	0
36.6	2.1875e-12	-6.25e-13	0	1.5625e-13	2.03125e-12	-4.6875e-13	1.5625e-13	1.25e-12	-2.1875e-12	-7.8125e-12	1.5625e-13		36.6	-1.375e-11	-9.84375e-12	-1.0625e-11	-1.48437e-11	-9.84375e-12	-1.28125e-11	-1.40625e-11	-1.96875e-11	-1.73438e-11	-1.9375e-11	-2.21875e-11		36.6	1.25e-12	1.5625e-13	2.34375e-12	1.5625e-12	1.25e-12	-1.5625e-12	-9.84375e-12	-4.6875e-13	-1.25e-12	2.03125e-12	0
36.65	2.34375e-12	-9.84375e-12	0	0	0	-3.125e-13	1.5625e-13	1.25e-12	-1.40625e-12	0	0		36.65	-1.34375e-11	-7.34375e-12	-1e-11	-6.25e-12	-1.1875e-11	-1.15625e-11	-1.51562e-11	-1.5625e-11	-1.98437e-11	-1.875e-11	-2.125e-11		36.65	-6.25e-13	9.375e-13	1.5625e-12	2.03125e-12	6.25e-13	1.5625e-13	1.09375e-12	1.5625e-13	0	0	-1.25e-12
36.7	2.1875e-12	-2.5e-12	0	1.25e-12	-1.25e-12	-1.5625e-13	1.5625e-13	1.5625e-13	0	0	0		36.7	-1.98437e-11	-8.4375e-12	-9.375e-12	-9.375e-12	-1.23437e-11	-1.85938e-11	-2e-11	-1.98437e-11	-1.98437e-11	-1.98437e-11	-2.09375e-11		36.7	0	1.25e-12	1.5625e-13	1.25e-12	0	9.375e-13	0	1.25e-12	0	0	-1.5625e-13
36.75	2.1875e-12	0	0	0	-4.6875e-13	0	6.25e-13	0	0	-1.09375e-12	0		36.75	-1.1875e-11	-7.5e-12	-9.84375e-12	-1e-11	-1.46875e-11	-1.125e-11	-1.39063e-11	-1.375e-11	-2e-11	-2.01563e-11	-2.21875e-11		36.75	-7.34375e-12	1.5625e-13	1.875e-12	1.5625e-13	0	1.875e-12	0	1.71875e-12	-4.6875e-13	0	0
36.8	6.25e-13	-1.25e-12	0	-4.6875e-13	0	0	1.71875e-12	0	-6.25e-13	0	6.25e-13		36.8	-1.5e-11	-8.59375e-12	-9.84375e-12	-8.4375e-12	-1.10938e-11	-1.35937e-11	-1.26562e-11	-1.4375e-11	-2e-11	-2.35937e-11	-2.23438e-11		36.8	0	1.5625e-13	1.5625e-13	0	-7.34375e-12	1.5625e-13	-7.5e-12	1.5625e-13	0	0	-3.28125e-12
36.85	0	0	1.5625e-13	0	1.25e-12	0	1.40625e-12	0	-6.25e-13	0	0		36.85	-1.35937e-11	-6.5625e-12	-9.6875e-12	-1.21875e-11	-1.14062e-11	-1.28125e-11	-1.375e-11	-1.51562e-11	-1.9375e-11	-2.04688e-11	-2.25e-11		36.85	1.5625e-13	1.5625e-13	1.5625e-13	0	0	1.25e-12	0	1.5625e-13	-1.25e-12	0	-4.6875e-13
36.9	1.25e-12	2.1875e-12	1.5625e-13	0	3.125e-13	-1.25e-12	0	0	0	0	-8.59375e-12		36.9	-1.29688e-11	-8.4375e-12	-1.01563e-11	-9.375e-12	-1e-11	-1.28125e-11	-1.3125e-11	-1.875e-11	-2.85938e-11	-2.14063e-11	-2.1875e-11		36.9	0	1.09375e-12	7.8125e-13	4.6875e-13	-1.09375e-12	0	-1.5625e-13	1.25e-12	-7.8125e-13	-2.34375e-12	-6.25e-13
36.95	0	0	2.1875e-12	-4.6875e-13	-1.25e-12	0	-1.5625e-12	1.5625e-12	0	0	-4.6875e-13		36.95	-1.35937e-11	-7.96875e-12	-8.90625e-12	-1.0625e-11	-1.21875e-11	-1.35937e-11	-1.29688e-11	-1.57813e-11	-1.84375e-11	-2.04688e-11	-2.20313e-11		36.95	0	1.5625e-13	1.5625e-12	1.25e-12	1.5625e-13	-3.125e-13	-1.09375e-12	1.5625e-13	0	-4.6875e-13	0
37	-3.125e-13	-7.34375e-12	1.71875e-12	0	-1.09375e-12	-4.84375e-12	0	2.8125e-12	0	-5.9375e-12	0		37	-1.23437e-11	-1.92188e-11	-7.34375e-12	-8.90625e-12	-1.17187e-11	-1.20313e-11	-1.48437e-11	-1.75e-11	-1.78125e-11	-1.875e-11	-2.3125e-11		37	1.875e-12	1.25e-12	1.875e-12	1.875e-12	0	0	-4.6875e-13	6.25e-13	0	0	0
37.05	-8.59375e-12	0	-1.25e-12	4.6875e-13	0	2.34375e-12	-9.84375e-12	1.5625e-13	-7.96875e-12	0	-2.34375e-12		37.05	-1.67188e-11	-1.01563e-11	-1e-11	-1.32812e-11	-9.84375e-12	-1.26562e-11	-2.48438e-11	-1.65625e-11	-2.48438e-11	-1.8125e-11	-2.15625e-11		37.05	1.25e-12	-4.6875e-13	9.375e-13	1.5625e-13	-7.34375e-12	0	0	0	0	0	-4.84375e-12
37.1	-6.25e-13	0	0	1.875e-12	-2.1875e-12	1.5625e-13	0	2.1875e-12	0	-1.25e-12	0		37.1	-1.59375e-11	-7.96875e-12	-8.4375e-12	-8.75e-12	-1.04687e-11	-1.125e-11	-1.54688e-11	-1.59375e-11	-2.0625e-11	-1.96875e-11	-2.07812e-11		37.1	1.09375e-12	1.5625e-12	1.25e-12	6.25e-13	0	0	-1.25e-12	-7.34375e-12	-1.5625e-12	0	1.5625e-13
37.15	-9.375e-13	0	-6.5625e-12	1.5625e-13	0	1.5625e-13	-1.5625e-13	1.5625e-13	0	-4.6875e-13	-4.6875e-13		37.15	-2.35937e-11	-7.5e-12	-8.75e-12	-1.10938e-11	-1.04687e-11	-2.23438e-11	-1.5e-11	-1.4375e-11	-1.82813e-11	-1.8125e-11	-2.25e-11		37.15	0	1.5625e-13	3.28125e-12	6.25e-13	0	1.5625e-12	0	0	0	1.5625e-13	1.25e-12
37.2	0	0	0	0	-4.84375e-12	-9.375e-13	0	1.5625e-13	-6.25e-13	0	-4.84375e-12		37.2	-1.39063e-11	-6.875e-12	-7.65625e-12	-9.53125e-12	-1.45312e-11	-1.25e-11	-1.5625e-11	-1.5e-11	-1.79687e-11	-2e-11	-3.53125e-11		37.2	-4.6875e-13	0	1.5625e-13	1.25e-12	0	1.5625e-13	0	-1.09375e-12	-4.84375e-12	0	1.875e-12
37.25	1.25e-12	1.5625e-13	0	1.5625e-13	1.09375e-12	-8.59375e-12	-7.34375e-12	0	7.8125e-13	0	0		37.25	-1.375e-11	-7.8125e-12	-8.59375e-12	-1.09375e-11	-1.23437e-11	-1.17187e-11	-1.5e-11	-1.8125e-11	-1.75e-11	-2.0625e-11	-2.26562e-11		37.25	0	1.25e-12	1.5625e-12	1.09375e-12	-1.09375e-12	-1.09375e-12	0	-1.875e-12	-1.875e-12	1.25e-12	1.40625e-12
37.3	-1.5625e-13	2.03125e-12	0	1.5625e-13	0	-7.8125e-13	0	-2.96875e-12	0	-1.09375e-12	-1.09375e-12		37.3	-1.5e-11	-8.59375e-12	-7.03125e-12	-9.375e-12	-1.15625e-11	-1.40625e-11	-1.48437e-11	-1.75e-11	-1.8125e-11	-2.48438e-11	-3.48437e-11		37.3	-3.125e-13	1.5625e-13	7.8125e-13	1.5625e-13	2.5e-12	1.25e-12	0	-9.375e-13	0	-1.09375e-12	-5e-12
37.35	0	1.5625e-13	0	0	-1.5625e-13	0	1.5625e-13	1.25e-12	1.25e-12	0	-2.1875e-12		37.35	-1.35937e-11	-9.84375e-12	-8.75e-12	-1.85938e-11	-1.0625e-11	-1.375e-11	-1.54688e-11	-2e-11	-1.73438e-11	-2.3125e-11	-2.39063e-11		37.35	-2.34375e-12	6.25e-13	4.6875e-13	0	0	1.25e-12	-1.09375e-12	0	-5e-12	-1.25e-12	0
37.4	2.34375e-12	1.5625e-13	0	0	0	0	-3.59375e-12	2.1875e-12	2.5e-12	0	-4.6875e-13		37.4	-1.4375e-11	-9.84375e-12	-7.96875e-12	-1.0625e-11	-1.10938e-11	-1.48437e-11	-1.28125e-11	-1.73438e-11	-1.9375e-11	-2.09375e-11	-2.98437e-11		37.4	0	-4.84375e-12	1.25e-12	0	0	1.875e-12	-4.84375e-12	-1.5625e-13	0	0	-3.59375e-12
37.45	1.25e-12	1.40625e-12	1.5625e-13	1.5625e-13	-3.125e-13	-5e-12	-1.25e-12	1.875e-12	1.5625e-13	0	1.09375e-12		37.45	-1.375e-11	-1e-11	-9.53125e-12	-1.1875e-11	-1.17187e-11	-1.23437e-11	-1.46875e-11	-1.75e-11	-2.73438e-11	-2.23438e-11	-2.25e-11		37.45	1.40625e-12	0	1.5625e-13	1.40625e-12	2.1875e-12	1.5625e-13	-1.5625e-12	0	-4.84375e-12	0	0
37.5	-6.09375e-12	0	0	1.5625e-13	-4.53125e-12	-1.25e-12	0	1.25e-12	0	-3.59375e-12	0		37.5	-1.48437e-11	-1e-11	-9.0625e-12	-7.5e-12	-1.59375e-11	-1.1875e-11	-1.3125e-11	-1.78125e-11	-1.78125e-11	-2.21875e-11	-2.07812e-11		37.5	-3.125e-13	-6.09375e-12	1.5625e-13	-4.84375e-12	6.25e-13	1.25e-12	-6.25e-13	0	0	0	2.34375e-12
37.55	1.40625e-12	0	0	1.71875e-12	0	-2.34375e-12	0	1.5625e-13	-2.1875e-12	-1.25e-12	0		37.55	-1.26562e-11	-7.34375e-12	-9.84375e-12	-8.28125e-12	-1.25e-11	-1.32812e-11	-1.48437e-11	-1.65625e-11	-1.71875e-11	-2.0625e-11	-2.125e-11		37.55	0	0	1.5625e-12	0	7.03125e-12	1.25e-12	0	-4.6875e-13	-1.25e-12	-4.6875e-13	9.375e-13
37.6	1.25e-12	1.5625e-13	-1.09375e-12	2.65625e-12	0	0	-6.25e-13	1.25e-12	0	-3.125e-13	-2.34375e-12		37.6	-1.5e-11	-8.90625e-12	-9.84375e-12	-1.15625e-11	-1.29688e-11	-1.1875e-11	-1.46875e-11	-1.5e-11	-1.875e-11	-2.03125e-11	-2.25e-11		37.6	0	0	1.25e-12	0	2.03125e-12	1.25e-12	-4.6875e-13	-4.53125e-12	0	0	0
37.65	2.5e-12	2.1875e-12	-1.25e-12	0	0	-4.6875e-13	0	-1.5625e-13	0	2.34375e-12	-1.875e-12		37.65	-1.26562e-11	-9.84375e-12	-8.75e-12	-9.84375e-12	-1.26562e-11	-1.375e-11	-1.21875e-11	-2.42188e-11	-1.70312e-11	-2.0625e-11	-2.25e-11		37.65	-1.875e-12	0	1.25e-12	3.75e-12	2.1875e-12	1.5625e-13	0	0	-7.34375e-12	1.5625e-13	0
37.7	2.34375e-12	1.5625e-13	1.5625e-13	-1.875e-12	-1.25e-12	0	0	0	0	0	-2.96875e-12		37.7	-1.25e-11	-9.84375e-12	-1.23437e-11	-9.84375e-12	-1.26562e-11	-1.1875e-11	-1.25e-11	-1.51562e-11	-1.75e-11	-1.9375e-11	-2.20313e-11		37.7	-6.25e-13	-5.15625e-12	2.5e-12	-9.375e-13	1.25e-12	1.25e-12	0	-1.5625e-13	0	1.5625e-13	-4.6875e-13
37.75	1.5625e-13	1.5625e-13	1.5625e-13	0	-9.84375e-12	0	-1.875e-12	0	0	-6.25e-13	0		37.75	-1.60937e-11	-8.4375e-12	-8.4375e-12	-1.60937e-11	-1.07812e-11	-1.73438e-11	-1.46875e-11	-1.73438e-11	-1.71875e-11	-2.1875e-11	-2.92187e-11		37.75	-4.21875e-12	0	2.34375e-12	0	2.03125e-12	4.6875e-13	0	-1.09375e-12	0	1.40625e-12	0
37.8	0	-1.5625e-13	1.5625e-13	0	-6.25e-13	-6.25e-13	0	1.25e-12	1.5625e-13	-4.84375e-12	-7.34375e-12		37.8	-1.28125e-11	-9.375e-12	-7.5e-12	-1.04687e-11	-9.84375e-12	-1.3125e-11	-1.45312e-11	-1.98437e-11	-1.6875e-11	-2.48438e-11	-2.125e-11		37.8	-7.8125e-13	-6.25e-13	2.65625e-12	2.1875e-12	0	1.5625e-13	0	1.25e-12	1.5625e-12	1.5625e-13	-2.1875e-12
37.85	3.125e-13	1.5625e-13	1.5625e-13	9.375e-13	0	0	-4.84375e-12	1.5625e-13	7.8125e-13	0	0		37.85	-1.23437e-11	-7.5e-12	-9.84375e-12	-1.03125e-11	-1.09375e-11	-1.98437e-11	-1.98437e-11	-1.90625e-11	-1.54688e-11	-2.25e-11	-2.09375e-11		37.85	0	-1.5625e-13	1.5625e-13	0	0	3.125e-13	-1.09375e-12	0	4.6875e-13	2.1875e-12	0
37.9	1.875e-12	6.25e-13	0	0	0	0	-7.8125e-13	-1.5625e-12	1.5625e-13	-6.25e-13	-1.5625e-13		37.9	-1.375e-11	-6.875e-12	-8.75e-12	-1.09375e-11	-9.0625e-12	-1.07812e-11	-1.5625e-11	-1.75e-11	-1e-11	-2.0625e-11	-2.0625e-11		37.9	-9.84375e-12	0	1.5625e-13	-9.375e-13	1.5625e-13	6.25e-13	0	-1.5625e-12	0	1.5625e-13	-1.5625e-13
37.95	1.5625e-13	1.875e-12	2.1875e-12	-1.09375e-12	9.375e-13	7.8125e-13	0	-3.125e-13	0	-9.375e-12	0		37.95	-1.28125e-11	-7.03125e-12	-9.375e-12	-8.4375e-12	-9.375e-12	-1.23437e-11	-1.48437e-11	-1.6875e-11	-1.98437e-11	-1.89062e-11	-1.85938e-11		37.95	-6.25e-13	-9.21875e-12	1.875e-12	0	1.25e-12	3.125e-13	1.40625e-12	-3.125e-13	0	2.1875e-12	0
38	0	2.65625e-12	0	6.25e-13	0	4.6875e-13	-1.09375e-12	-7.8125e-13	6.25e-13	0	0		38	-1.1875e-11	-1.23437e-11	-7.1875e-12	-1.0625e-11	-1.04687e-11	-1.125e-11	-1.29688e-11	-1.57813e-11	-2.04688e-11	-2.04688e-11	-1.9375e-11		38	0	1.71875e-12	1.5625e-13	-1.5625e-12	1.875e-12	2.34375e-12	9.375e-13	1.5625e-13	0	-6.25e-13	1.5625e-13
38.05	1.5625e-13	1.5625e-13	0	1.25e-12	1.5625e-13	0	1.5625e-13	0	1.5625e-13	-8.59375e-12	3.125e-13		38.05	-1.45312e-11	-1.07812e-11	-6.09375e-12	-7.96875e-12	-1e-11	-1.92188e-11	-1.25e-11	-1.98437e-11	-1.98437e-11	-2e-11	-2.125e-11		38.05	-2.5e-12	1.25e-12	2.1875e-12	1.5625e-12	0	1.5625e-13	-1.09375e-12	1.875e-12	0	0	-6.25e-13
38.1	1.25e-12	1.5625e-13	0	1.5625e-13	-1.25e-12	1.5625e-13	1.5625e-13	-4.6875e-13	9.375e-13	0	1.25e-12		38.1	-1.5e-11	-9.84375e-12	-7.5e-12	-1.73438e-11	-1.25e-11	-1.21875e-11	-1.28125e-11	-1.85938e-11	-1.76563e-11	-1.875e-11	-2.70313e-11		38.1	0	2.5e-12	1.5625e-13	0	0	3.125e-13	1.5625e-13	1.5625e-13	-4.21875e-12	-7.34375e-12	1.5625e-13
38.15	1.5625e-13	1.09375e-12	1.5625e-13	2.34375e-12	0	1.875e-12	-9.375e-13	0	1.875e-12	0	1.5625e-13		38.15	-1.375e-11	-9.0625e-12	-1.04687e-11	-8.75e-12	-1.98437e-11	-1.25e-11	-1.375e-11	-1.9375e-11	-1.8125e-11	-1.5e-11	-2.0625e-11		38.15	-4.84375e-12	1.5625e-13	1.40625e-12	0	0	1.09375e-12	0	3.125e-13	0	0	0
38.2	1.25e-12	2.34375e-12	1.25e-12	1.5625e-13	-1.5625e-13	1.5625e-13	1.25e-12	-9.375e-13	2.5e-12	-1.5625e-12	1.5625e-13		38.2	-1.34375e-11	-9.84375e-12	-9.84375e-12	-8.125e-12	-1.25e-11	-1.04687e-11	-1.98437e-11	-1.8125e-11	-1.85938e-11	-2.04688e-11	-2.25e-11		38.2	2.03125e-12	1.5625e-13	2.34375e-12	0	-4.6875e-13	0	-1.5625e-13	-1.5625e-13	-3.125e-13	0	0
38.25	1.5625e-13	1.25e-12	1.25e-12	6.25e-13	-1.25e-12	0	0	0	1.5625e-13	0	-1.09375e-12		38.25	-1.375e-11	-8.75e-12	-7.5e-12	-1.48437e-11	-1.10938e-11	-1.125e-11	-1.25e-11	-1.625e-11	-1.8125e-11	-2.35937e-11	-2.14063e-11		38.25	-6.25e-13	1.25e-12	1.09375e-12	-6.25e-13	1.5625e-13	0	0	2.03125e-12	0	-2.5e-12	-1.09375e-12
38.3	0	1.5625e-13	2.1875e-12	1.5625e-13	-3.125e-13	-4.84375e-12	-1.5625e-13	-1.5625e-13	2.65625e-12	-4.6875e-13	0		38.3	-1.98437e-11	-1.85938e-11	-7.65625e-12	-9.375e-12	-1.125e-11	-1.23437e-11	-1.625e-11	-1.59375e-11	-1.78125e-11	-2.23438e-11	-2.25e-11		38.3	0	0	1.71875e-12	0	1.25e-12	0	0	0	-1.875e-12	-6.25e-13	-7.8125e-13
38.35	-6.25e-13	-4.6875e-13	-6.25e-13	1.25e-12	0	0	-1.875e-12	0	3.4375e-12	-4.6875e-13	-4.6875e-13		38.35	-1.6875e-11	-7.96875e-12	-7.5e-12	-7.8125e-12	-1.42187e-11	-1.5e-11	-1.625e-11	-1.60937e-11	-2.60938e-11	-2e-11	-2.26562e-11		38.35	-2.34375e-12	0	0	0	1.5625e-13	1.5625e-13	0	0	-4.6875e-13	-6.09375e-12	-1.25e-12
38.4	-4.6875e-13	1.5625e-13	-6.25e-13	0	-6.25e-13	4.6875e-13	0	0	-4.6875e-13	-4.84375e-12	1.5625e-13		38.4	-1.29688e-11	-1.0625e-11	-7.34375e-12	-9.84375e-12	-1.23437e-11	-1.4375e-11	-1.46875e-11	-2.73438e-11	-1.75e-11	-2.07812e-11	-1.67188e-11		38.4	0	-1.25e-12	1.5625e-13	1.25e-12	1.5625e-13	1.25e-12	1.5625e-13	0	-4.21875e-12	0	0
38.45	2.03125e-12	-1.25e-12	1.5625e-13	4.375e-12	-1.5625e-13	1.875e-12	0	1.5625e-13	-9.375e-13	-1.71875e-12	1.25e-12		38.45	-1.32812e-11	-1.5e-11	-6.09375e-12	-9.6875e-12	-1.07812e-11	-1.4375e-11	-1.98437e-11	-1.75e-11	-1.98437e-11	-2.14063e-11	-2.10938e-11		38.45	0	0	6.25e-13	6.25e-13	-2.34375e-12	1.40625e-12	1.5625e-13	-5e-12	-4.6875e-13	0	1.5625e-13
38.5	-9.375e-12	0	2.03125e-12	-1.09375e-12	0	1.5625e-13	0	2.1875e-12	-4.84375e-12	0	9.375e-13		38.5	-1.28125e-11	-1.03125e-11	-1.09375e-11	-9.375e-12	-1.98437e-11	-1.26562e-11	-1.3125e-11	-1.625e-11	-2e-11	-2.14063e-11	-2.48438e-11		38.5	-4.375e-12	0	2.34375e-12	1.25e-12	0	-9.84375e-12	0	0	-1.875e-12	0	0
38.55	0	2.5e-12	9.375e-13	-1.875e-12	1.5625e-13	1.71875e-12	0	1.5625e-13	0	-1.25e-12	1.5625e-13		38.55	-1.10938e-11	-8.75e-12	-6.25e-12	-1.73438e-11	-1.125e-11	-1.5e-11	-1.5625e-11	-1.625e-11	-1.875e-11	-2.14063e-11	-2.10938e-11		38.55	1.5625e-13	0	0	2.5e-12	2.5e-12	1.5625e-13	-1.25e-12	-2.34375e-12	-2.1875e-12	0	-3.125e-13
38.6	1.5625e-13	9.375e-13	6.25e-13	-4.6875e-13	1.5625e-13	1.40625e-12	-1.5625e-13	0	0	-6.25e-13	1.25e-12		38.6	-1.46875e-11	-7.8125e-12	-6.25e-12	-1.0625e-11	-1.23437e-11	-1.25e-11	-1.5e-11	-1.59375e-11	-1.875e-11	-2.60938e-11	-2.01563e-11		38.6	0	-4.6875e-13	1.5625e-13	1.875e-12	0	0	4.6875e-13	0	0	-1.5625e-13	0
38.65	0	2.5e-12	6.25e-13	1.875e-12	-7.34375e-12	1.875e-12	-3.125e-13	0	0	-1.5625e-12	1.25e-12		38.65	-1.45312e-11	-8.75e-12	-8.4375e-12	-1e-11	-1.1875e-11	-1.98437e-11	-1.625e-11	-1.85938e-11	-1.89062e-11	-2e-11	-2.09375e-11		38.65	0	-3.125e-13	0	-6.875e-12	2.03125e-12	0	0	0	0	-1.5625e-13	0
38.7	1.5625e-13	1.5625e-13	1.25e-12	9.375e-13	0	-9.375e-13	-9.375e-13	-8.4375e-12	1.25e-12	0	2.65625e-12		38.7	-1.53125e-11	-1.01563e-11	-7.5e-12	-8.59375e-12	-1.1875e-11	-1.40625e-11	-1.53125e-11	-1.75e-11	-2e-11	-2.0625e-11	-2.125e-11		38.7	0	-1.25e-12	2.5e-12	0	9.375e-13	0	-6.25e-13	-7.8125e-13	1.5625e-13	0	-2.8125e-12
38.75	6.25e-13	-4.6875e-13	-6.09375e-12	0	0	-8.28125e-12	0	0	1.875e-12	-1.09375e-12	1.5625e-13		38.75	-1.5e-11	-1.48437e-11	-7.8125e-12	-1e-11	-1.23437e-11	-1.14062e-11	-1.40625e-11	-1.625e-11	-1.6875e-11	-1.9375e-11	-2.35937e-11		38.75	-1.5625e-13	1.25e-12	2.34375e-12	7.8125e-13	1.5625e-13	0	0	-3.125e-13	0	0	0
38.8	2.5e-12	-9.84375e-12	0	0	1.5625e-13	0	-1.09375e-12	1.5625e-13	1.5625e-13	0	1.5625e-13		38.8	-1.5e-11	-1.1875e-11	-8.59375e-12	-1e-11	-1.98437e-11	-1.98437e-11	-1.34375e-11	-2e-11	-2.60938e-11	-1.875e-11	-2.51563e-11		38.8	0	1.5625e-13	2.34375e-12	0	1.5625e-13	7.8125e-13	0	1.40625e-12	-1.71875e-12	-7.1875e-12	-1.40625e-12
38.85	2.65625e-12	1.5625e-13	-9.375e-13	1.5625e-12	0	0	0	9.375e-13	2.03125e-12	-3.75e-12	1.5625e-13		38.85	-1.23437e-11	-1.85938e-11	-8.59375e-12	-1e-11	-1.32812e-11	-1.5e-11	-1.5e-11	-1.75e-11	-1.75e-11	-2.01563e-11	-2.23438e-11		38.85	-2.96875e-12	1.875e-12	1.875e-12	2.03125e-12	1.5625e-13	2.03125e-12	0	9.375e-13	-4.6875e-13	0	0
38.9	-5.46875e-12	1.25e-12	-9.6875e-12	-4.84375e-12	-3.125e-12	0	-7.8125e-13	1.25e-12	1.5625e-13	1.71875e-12	6.25e-13		38.9	-1.46875e-11	-8.125e-12	-9.84375e-12	-1e-11	-1.01563e-11	-2.23438e-11	-1.29688e-11	-1.75e-11	-1.85938e-11	-2.21875e-11	-2.25e-11		38.9	1.25e-12	1.25e-12	1.875e-12	-1.71875e-12	2.5e-12	2.5e-12	0	0	0	-3.125e-13	-4.6875e-12
38.95	1.25e-12	1.25e-12	1.5625e-13	1.71875e-12	1.25e-12	0	0	-3.75e-12	0	1.25e-12	-4.6875e-13		38.95	-1.65625e-11	-8.75e-12	-8.59375e-12	-8.75e-12	-1e-11	-1.5e-11	-1.48437e-11	-1.60937e-11	-1.75e-11	-2e-11	-2.42188e-11		38.95	0	2.03125e-12	2.1875e-12	1.09375e-12	2.1875e-12	3.125e-13	1.5625e-13	-9.375e-13	1.5625e-13	0	0
39	0	3.125e-13	0	0	6.25e-13	-2.34375e-12	-6.25e-13	1.875e-12	-9.375e-13	-2.34375e-12	0		39	-1.34375e-11	-1e-11	-8.90625e-12	-8.90625e-12	-1.125e-11	-1.29688e-11	-1.54688e-11	-1.75e-11	-1.875e-11	-2.1875e-11	-2.26562e-11		39	-1e-11	6.25e-13	1.5625e-13	0	6.25e-13	1.25e-12	1.5625e-13	0	0	-1.875e-12	0
39.05	0	1.875e-12	-1.25e-12	1.5625e-13	-1.25e-12	-1.09375e-12	0	3.125e-13	0	-1.875e-12	0		39.05	-1.29688e-11	-7.8125e-12	-9.84375e-12	-9.84375e-12	-9.53125e-12	-1.3125e-11	-1.8125e-11	-1.73438e-11	-1.89062e-11	-2.04688e-11	-2.23438e-11		39.05	0	0	1.5625e-13	2.03125e-12	1.5625e-13	2.1875e-12	1.5625e-13	-3.59375e-12	-1.5625e-12	-1.5625e-12	0
39.1	-1.875e-12	-4.6875e-13	6.25e-13	0	1.5625e-13	-3.125e-13	-2.34375e-12	2.1875e-12	-6.25e-13	0	0		39.1	-1.26562e-11	-1.07812e-11	-9.84375e-12	-1.1875e-11	-1.60937e-11	-2.01563e-11	-1.65625e-11	-1.875e-11	-1.875e-11	-2.0625e-11	-2.3125e-11		39.1	-3.59375e-12	0	1.09375e-12	-2.34375e-12	1.5625e-13	1.40625e-12	1.875e-12	0	-9.84375e-12	-4.6875e-13	0
39.15	-1.09375e-12	4.6875e-13	1.25e-12	-6.25e-13	-1.5625e-12	-1.5625e-13	1.5625e-13	-6.40625e-12	-3.90625e-12	1.5625e-13	-4.6875e-13		39.15	-1.3125e-11	-7.5e-12	-8.4375e-12	-1.98437e-11	-1.01563e-11	-1.32812e-11	-1.53125e-11	-1.5625e-11	-1.78125e-11	-2.23438e-11	-2.1875e-11		39.15	1.5625e-12	0	1.5625e-13	3.125e-13	1.09375e-12	1.25e-12	0	-1.5625e-13	-6.25e-13	0	-1.875e-12
39.2	0	1.5625e-13	-1.5625e-13	1.5625e-13	0	0	-7.8125e-13	0	0	1.5625e-13	0		39.2	-1.26562e-11	-5.78125e-12	-7.1875e-12	-1.25e-11	-1.04687e-11	-1.23437e-11	-1.48437e-11	-1.65625e-11	-1.73438e-11	-2.48438e-11	-2.3125e-11		39.2	1.875e-12	-4.6875e-13	0	0	0	0	7.8125e-13	-9.375e-13	0	-1.875e-12	-9.84375e-12
39.25	0	1.5625e-13	-9.84375e-12	6.25e-13	-1.40625e-12	0	0	1.25e-12	-9.375e-13	-9.84375e-12	-6.25e-13		39.25	-1.98437e-11	-6.875e-12	-6.25e-12	-1.14062e-11	-1.98437e-11	-1.48437e-11	-1.3125e-11	-1.98437e-11	-2.375e-11	-2.1875e-11	-2.46875e-11		39.25	1.5625e-12	0	1.71875e-12	1.5625e-13	0	0	-6.25e-13	-2.5e-12	-2.5e-12	-4.84375e-12	-3.125e-12
39.3	0	3.125e-12	-1.25e-12	1.5625e-12	0	-1e-11	0	-6.25e-13	0	1.5625e-13	0		39.3	-1.53125e-11	-9.0625e-12	-1.51562e-11	-9.84375e-12	-1.04687e-11	-1.48437e-11	-1.48437e-11	-1.75e-11	-1.75e-11	-1.98437e-11	-2.17187e-11		39.3	1.875e-12	1.5625e-13	0	6.25e-13	1.5625e-13	1.5625e-13	6.25e-13	1.40625e-12	6.25e-13	-1.5625e-13	-7.8125e-13
39.35	-1.25e-12	9.375e-13	1.875e-12	-1.5625e-13	-1.25e-12	-4.6875e-13	0	-6.25e-13	0	0	0		39.35	-1.25e-11	-7.5e-12	-8.75e-12	-7.34375e-12	-1.04687e-11	-1.375e-11	-1.5e-11	-1.73438e-11	-1.75e-11	-2e-11	-2.23438e-11		39.35	1.25e-12	6.25e-13	-4.6875e-13	-4.84375e-12	-1.25e-12	0	1.5625e-12	1.25e-12	1.5625e-13	1.25e-12	-1.5625e-13
39.4	1.5625e-13	1.875e-12	6.25e-13	-2.34375e-12	-1.5625e-13	0	-1.09375e-12	-4.84375e-12	1.5625e-13	0	-2.96875e-12		39.4	-1.23437e-11	-8.125e-12	-7.96875e-12	-7.5e-12	-1.0625e-11	-1.25e-11	-2.23438e-11	-1.8125e-11	-1.46875e-11	-1.98437e-11	-2.1875e-11		39.4	1.5625e-13	1.875e-12	6.25e-13	0	0	0	2.34375e-12	1.25e-12	-1.09375e-12	-2.1875e-12	-1.5625e-13
39.45	1.5625e-13	2.65625e-12	1.5625e-13	0	-1.25e-12	-4.6875e-13	0	-1.5625e-13	-1.09375e-12	0	0		39.45	-1.3125e-11	-7.96875e-12	-1.73438e-11	-8.75e-12	-1.01563e-11	-1.48437e-11	-1.5625e-11	-2e-11	-1.875e-11	-2.98437e-11	-2.125e-11		39.45	2.1875e-12	1.71875e-12	1.5625e-13	0	0	0	9.375e-13	1.5625e-13	0	-9.375e-13	-2.5e-12
39.5	9.375e-13	6.25e-13	1.5625e-13	0	0	3.125e-13	0	0	-3.125e-13	-1.09375e-12	0		39.5	-1.25e-11	-8.28125e-12	-1e-11	-8.125e-12	-1.25e-11	-1.375e-11	-1.375e-11	-1.75e-11	-1.6875e-11	-2e-11	-2e-11		39.5	1.5625e-13	3.125e-13	0	0	0	1.5625e-13	0	2.34375e-12	0	-4.21875e-12	0
39.55	0	1.5625e-13	-6.25e-13	1.25e-12	-1.71875e-12	1.25e-12	-1.09375e-12	0	-6.25e-13	1.5625e-13	0		39.55	-2.25e-11	-9.84375e-12	-1e-11	-6.875e-12	-1.03125e-11	-1.4375e-11	-1.28125e-11	-2.64062e-11	-1.625e-11	-1.8125e-11	-2.03125e-11		39.55	2.5e-12	1.5625e-13	-1.5625e-13	0	-1.5625e-13	3.125e-13	1.5625e-13	0	3.125e-13	0	-1.5625e-13
39.6	0	-6.25e-13	-1.40625e-12	1.71875e-12	0	1.25e-12	-9.53125e-12	0	0	6.25e-13	-1.5625e-13		39.6	-1.5e-11	-1.125e-11	-1.40625e-12	-7.96875e-12	-1.01563e-11	-1.625e-11	-1.73438e-11	-1.70312e-11	-1.76563e-11	-1.875e-11	-2.04688e-11		39.6	7.8125e-13	1.09375e-12	-3.125e-12	0	-1.5625e-13	0	3.125e-13	-1.5625e-13	0	0	0
39.65	1.5625e-13	0	0	1.5625e-13	0	0	0	0	0	0	0		39.65	-1.25e-11	-8.125e-12	-7.8125e-12	-9.84375e-12	-9.6875e-12	-1.51562e-11	-1.45312e-11	-1.76563e-11	-2e-11	-1.98437e-11	-2.0625e-11		39.65	1.875e-12	1.5625e-13	1.25e-12	0	-2.5e-12	0	1.5625e-13	-4.6875e-13	-2.34375e-12	-2.03125e-12	-1.5625e-12
39.7	1.5625e-13	0	0	1.40625e-12	-1.5625e-13	-6.25e-13	0	0	0	-1.09375e-12	0		39.7	-1.98437e-11	-8.75e-12	-7.5e-12	-1.25e-11	-1.23437e-11	-1.32812e-11	-1.375e-11	-1.60937e-11	-1.82813e-11	-1.8125e-11	-2.25e-11		39.7	0	1.5625e-12	1.5625e-13	0	0	0	-1.5625e-12	-9.84375e-12	0	0	0
39.75	0	0	-1.09375e-12	-2.34375e-12	0	0	0	1.25e-12	1.5625e-13	-3.125e-13	1.5625e-13		39.75	-1.20313e-11	-8.4375e-12	-1.73438e-11	-1.125e-11	-1e-11	-1.17187e-11	-1.48437e-11	-1.8125e-11	-1.98437e-11	-1.96875e-11	-2.21875e-11		39.75	-7.8125e-13	-9.375e-13	2.03125e-12	0	0	-1.5625e-13	-1.5625e-13	0	-6.25e-13	0	0
39.8	1.5625e-13	3.125e-13	1.5625e-13	0	-4.6875e-13	-4.6875e-13	-3.125e-13	1.40625e-12	0	1.5625e-13	2.5e-12		39.8	-1.25e-11	-1e-11	-7.5e-12	-8.59375e-12	-1.09375e-11	-1.23437e-11	-1.39063e-11	-1.98437e-11	-1.89062e-11	-2.0625e-11	-2.28125e-11		39.8	1.5625e-13	0	6.25e-13	-5.625e-12	2.65625e-12	1.5625e-13	0	0	0	-1.5625e-13	-9.375e-13
39.85	0	1.5625e-13	0	9.375e-13	-2.34375e-12	2.03125e-12	1.5625e-13	-2.34375e-12	-2.34375e-12	0	3.125e-12		39.85	-1.3125e-11	-1.48437e-11	-8.75e-12	-7.34375e-12	-1.53125e-11	-1.59375e-11	-2.35937e-11	-1.71875e-11	-1.9375e-11	-2e-11	-3.10937e-11		39.85	0	-1.5625e-12	2.03125e-12	1.875e-12	1.5625e-13	6.25e-13	-4.6875e-13	-2.34375e-12	0	-1.5625e-12	1.5625e-13
39.9	-4.84375e-12	1.5625e-13	-9.375e-12	1.5625e-13	-6.25e-13	1.5625e-13	1.5625e-13	-1.5625e-13	-3.125e-13	0	-1.09375e-12		39.9	-1.23437e-11	-1.14062e-11	-9.84375e-12	-9.21875e-12	-1.09375e-11	-1.21875e-11	-1.375e-11	-1.73438e-11	-1.875e-11	-1.875e-11	-2.34375e-11		39.9	0	0	-4.84375e-12	3.125e-13	1.875e-12	0	0	1.5625e-13	0	-8.59375e-12	-3.125e-12
39.95	0	2.03125e-12	0	6.25e-13	-7.34375e-12	0	1.5625e-13	0	1.25e-12	0	0		39.95	-1.32812e-11	-9.21875e-12	-8.59375e-12	-1.1875e-11	-1.09375e-11	-1.21875e-11	-1.5e-11	-1.625e-11	-1.79687e-11	-2.28125e-11	-2.14063e-11		39.95	1.5625e-13	-9.375e-13	2.1875e-12	1.25e-12	2.5e-12	0	0	1.5625e-13	-4.84375e-12	-1.5625e-13	-9.375e-13
40	-1.25e-12	1.875e-12	-4.84375e-12	0	0	0	-6.25e-13	-6.25e-13	1.5625e-13	1.71875e-12	0		40	-1.375e-11	-8.75e-12	-1.17187e-11	-9.0625e-12	-9.53125e-12	-1.1875e-11	-1.15625e-11	-2.17187e-11	-1.96875e-11	-2e-11	-2.42188e-11		40	1.25e-12	2.5e-12	1.5625e-13	3.125e-13	1.5625e-13	-4.84375e-12	1.25e-12	2.34375e-12	1.5625e-13	0	-9.375e-13
40.05	1.875e-12	2.03125e-12	0	-9.375e-13	0	0	-3.59375e-12	-1.09375e-12	1.5625e-13	4.6875e-13	0		40.05	-1.23437e-11	-8.125e-12	-7.96875e-12	-8.125e-12	-1.01563e-11	-1.23437e-11	-1.48437e-11	-1.78125e-11	-2.0625e-11	-2.0625e-11	-2.25e-11		40.05	1.5625e-13	3.125e-13	1.5625e-13	2.5e-12	0	1.5625e-13	7.8125e-13	0	-3.125e-13	-3.125e-12	0
40.1	1.5625e-13	1.25e-12	-1.25e-12	0	-1.875e-12	1.5625e-13	-1.09375e-12	0	2.03125e-12	1.5625e-13	0		40.1	-1.23437e-11	-1e-11	-9.375e-12	-9.375e-12	-1.25e-11	-1.34375e-11	-1.5625e-11	-1.60937e-11	-2.8125e-11	-2.25e-11	-3.04687e-11		40.1	0	2.5e-12	1.875e-12	1.5625e-13	9.375e-13	-1.875e-12	7.5e-12	-3.125e-13	9.375e-13	3.125e-13	-1.09375e-12
40.15	1.875e-12	3.125e-13	0	1.25e-12	0	1.5625e-13	-6.25e-13	0	2.5e-12	0	-6.09375e-12		40.15	-1.5e-11	-8.75e-12	-1.07812e-11	-1.125e-11	-1.21875e-11	-1.79687e-11	-1.46875e-11	-2e-11	-1.90625e-11	-2.07812e-11	-2.20313e-11		40.15	0	1.5625e-13	1.5625e-13	-1.875e-12	9.375e-13	2.03125e-12	-1.09375e-12	1.09375e-12	0	-1.5625e-13	0
40.2	6.25e-13	1.5625e-13	-7.34375e-12	2.03125e-12	0	0	0	-4.6875e-13	1.25e-12	7.8125e-13	1.71875e-12		40.2	-1.5e-11	-6.71875e-12	-1.03125e-11	-8.4375e-12	-1.34375e-11	-1.375e-11	-1.375e-11	-2.03125e-11	-2.48438e-11	-2.35937e-11	-2.14063e-11		40.2	-1.5625e-12	9.375e-13	1.875e-12	-1.09375e-12	-3.125e-13	1.25e-12	-4.6875e-13	2.34375e-12	0	0	-2.5e-12
40.25	1.40625e-12	1.25e-12	1.25e-12	1.5625e-13	0	0	1.25e-12	-1.71875e-12	1.5625e-13	0	-1.25e-12		40.25	-1.4375e-11	-6.5625e-12	-1e-11	-8.90625e-12	-1.98437e-11	-1.42187e-11	-1.48437e-11	-1.875e-11	-1.78125e-11	-2.25e-11	-2.3125e-11		40.25	0	-9.375e-13	3.125e-13	0	0	7.8125e-13	-3.125e-13	2.1875e-12	0	0	-4.6875e-13
40.3	3.125e-13	1.5625e-13	0	1.5625e-13	-1.5625e-13	1.40625e-12	0	-1.25e-12	0	0	-1.09375e-12		40.3	-1.5625e-11	-1.48437e-11	-7.65625e-12	-9.375e-12	-1.25e-11	-1.3125e-11	-1.23437e-11	-1.625e-11	-1.98437e-11	-2e-11	-2.25e-11		40.3	0	0	1.25e-12	-1.5625e-13	-8.4375e-12	0	0	0	-1.875e-12	-9.375e-13	-1.875e-12
40.35	0	1.5625e-13	0	1.25e-12	0	-2.34375e-12	0	-3.125e-13	0	0	0		40.35	-1.3125e-11	-7.5e-12	-7.5e-12	-9.84375e-12	-1.125e-11	-1.26562e-11	-1.59375e-11	-1.73438e-11	-1.82813e-11	-1.98437e-11	-2.0625e-11		40.35	0	-3.125e-13	1.25e-12	0	0	-2.34375e-12	-1.5625e-13	1.5625e-13	1.5625e-13	4.84375e-12	0
40.4	-9.84375e-12	1.25e-12	-3.28125e-12	1.25e-12	0	1.5625e-13	3.125e-12	0	-6.25e-13	0	0		40.4	-1.375e-11	-8.4375e-12	-8.4375e-12	-8.75e-12	-1.01563e-11	-1.1875e-11	-2.48438e-11	-1.84375e-11	-2.48438e-11	-2.0625e-11	-2e-11		40.4	0	0	-1.5625e-13	-4.6875e-13	7.8125e-13	-4.6875e-13	0	0	1.71875e-12	-2.1875e-12	-1.09375e-12
40.45	0	1.5625e-13	0	1.5625e-13	9.375e-13	-2.03125e-12	1.71875e-12	0	-9.375e-13	-3.125e-13	-6.25e-13		40.45	-1.48437e-11	-6.25e-12	-7.5e-12	-7.5e-12	-1e-11	-1.73438e-11	-1.5e-11	-1.60937e-11	-1.76563e-11	-1.9375e-11	-2.01563e-11		40.45	-1.5625e-13	1.875e-12	0	1.5625e-13	-7.8125e-13	-9.375e-13	0	1.5625e-13	1.25e-12	-1.875e-12	-6.25e-13
40.5	1.5625e-13	0	1.25e-12	7.8125e-13	1.5625e-13	0	2.03125e-12	-7.8125e-13	-6.71875e-12	1.25e-12	1.5625e-13		40.5	-1.375e-11	-9.84375e-12	-1.73438e-11	-1.0625e-11	-1.03125e-11	-1.5e-11	-1.5e-11	-1.64063e-11	-1.90625e-11	-3e-11	-2.01563e-11		40.5	1.5625e-13	2.34375e-12	-7.8125e-13	0	1.5625e-13	0	0	2.03125e-12	0	-6.25e-13	0
40.55	-2.5e-12	-4.84375e-12	4.6875e-13	2.03125e-12	-3.90625e-12	0	0	0	9.375e-13	1.5625e-13	0		40.55	-1.51562e-11	-8.90625e-12	-7.5e-12	-1.03125e-11	-9.375e-12	-1.98437e-11	-1.5e-11	-1.53125e-11	-2.1875e-11	-2e-11	-2.23438e-11		40.55	-1.5625e-13	6.25e-13	0	-5e-12	-2.96875e-12	0	-1.09375e-12	1.71875e-12	1.25e-12	0	0
40.6	1.09375e-12	1.875e-12	1.5625e-13	2.34375e-12	1.5625e-12	-1.5625e-13	-4.6875e-13	0	-1.5625e-13	2.1875e-12	-4.84375e-12		40.6	-1.28125e-11	-7.65625e-12	-9.0625e-12	-1.1875e-11	-6.25e-12	-1.28125e-11	-1.48437e-11	-1.57813e-11	-2.125e-11	-1.78125e-11	-2.25e-11		40.6	0	6.25e-13	-7.34375e-12	0	0	-4.84375e-12	-9.84375e-12	1.25e-12	1.25e-12	-1.09375e-12	-2.34375e-12
40.65	-2.34375e-12	1.5625e-13	6.25e-13	1.5625e-13	1.71875e-12	-9.375e-13	-9.84375e-12	1.71875e-12	1.25e-12	0	1.875e-12		40.65	-1.28125e-11	-8.125e-12	-1.23437e-11	-8.59375e-12	-1.0625e-11	-1.15625e-11	-1.65625e-11	-1.59375e-11	-2.67188e-11	-2.73438e-11	-2.375e-11		40.65	0	7.8125e-13	0	-4.21875e-12	0	-1.25e-12	1.5625e-13	1.5625e-13	-6.09375e-12	-4.84375e-12	-1.09375e-12
40.7	0	0	0	1.5625e-13	0	0	1.5625e-13	2.5e-12	6.25e-13	5.9375e-12	2.34375e-12		40.7	-1.98437e-11	-9.84375e-12	-9.6875e-12	-9.0625e-12	-1.0625e-11	-1.09375e-11	-1.71875e-11	-1.73438e-11	-1.9375e-11	-2.01563e-11	-2.54687e-11		40.7	-4.6875e-13	6.25e-13	-4.6875e-13	1.40625e-12	9.375e-13	0	-1.40625e-12	-4.6875e-13	0	-2.1875e-12	-4.6875e-13
40.75	0	1.5625e-13	6.25e-13	0	0	-1.5625e-13	1.09375e-12	1.5625e-13	-1.5625e-13	1.25e-12	1.875e-12		40.75	-1.15625e-11	-1.53125e-11	-8.75e-12	-1e-11	-1.04687e-11	-1.23437e-11	-1.375e-11	-1.8125e-11	-1.90625e-11	-1.75e-11	-2.125e-11		40.75	0	1.40625e-12	1.5625e-13	-6.25e-13	-2.1875e-12	0	3.125e-13	4.6875e-13	1.5625e-13	0	-1.5625e-13
40.8	0	1.875e-12	1.5625e-13	0	0	0	0	6.25e-13	-1.09375e-12	1.40625e-12	2.03125e-12		40.8	-1.23437e-11	-8.75e-12	-6.25e-12	-1.03125e-11	-1.10938e-11	-1.35937e-11	-1.48437e-11	-2.1875e-11	-1.96875e-11	-1.78125e-11	-2.1875e-11		40.8	-1.5625e-13	1.5625e-13	2.65625e-12	0	-1.875e-12	-4.6875e-13	7.8125e-13	0	-7.34375e-12	0	-1.5625e-12
40.85	0	4.6875e-13	1.5625e-13	2.34375e-12	-2.1875e-12	0	0	-7.34375e-12	1.71875e-12	-3.59375e-12	1.25e-12		40.85	-1.25e-11	-1e-11	-7.5e-12	-9.375e-12	-8.90625e-12	-1.25e-11	-1.25e-11	-1.64063e-11	-2.28125e-11	-1.9375e-11	-2.21875e-11		40.85	1.5625e-13	1.25e-12	3.125e-13	-7.34375e-12	2.5e-12	6.25e-13	2.65625e-12	1.5625e-13	1.5625e-13	0	-1.875e-12
40.9	-7.96875e-12	0	0	1.875e-12	0	0	-6.25e-13	2.34375e-12	6.25e-13	1.40625e-12	4.6875e-13		40.9	-2.10938e-11	-1.125e-11	-6.5625e-12	-1.60937e-11	-8.125e-12	-1.98437e-11	-1.48437e-11	-1.78125e-11	-1.9375e-11	-1.9375e-11	-2.125e-11		40.9	0	0	1.5625e-13	0	1.5625e-13	0	0	-6.25e-13	0	-1.5625e-13	-1.09375e-12
40.95	0	0	1.5625e-13	1.875e-12	0	-9.84375e-12	-2.96875e-12	1.25e-12	1.5625e-13	1.5625e-12	1.5625e-13		40.95	-1.40625e-11	-9.375e-12	-8.125e-12	-7.8125e-12	-7.34375e-12	-1.375e-11	-1.5625e-11	-1.625e-11	-1.84375e-11	-1.875e-11	-2.10938e-11		40.95	0	-6.25e-13	1.25e-12	-4.6875e-13	1.875e-12	0	-1.71875e-12	0	0	0	-8.59375e-12
41	0	-1.09375e-12	4.6875e-13	6.25e-13	1.5625e-13	-1.25e-12	0	-4.84375e-12	1.09375e-12	6.25e-13	0		41	-1.625e-11	-1.48437e-11	-7.1875e-12	-9.6875e-12	-1.15625e-11	-1.23437e-11	-1.46875e-11	-1.625e-11	-1.79687e-11	-1.79687e-11	-2.28125e-11		41	0	0	6.25e-13	0	1.5625e-13	1.5625e-13	0	0	6.25e-13	-1.09375e-12	0
41.05	0	-6.25e-13	2.34375e-12	1.5625e-13	1.5625e-12	0	-1.5625e-13	-1.40625e-12	1.40625e-12	1.25e-12	-6.25e-13		41.05	-2e-11	-8.90625e-12	-7.34375e-12	-1.96875e-11	-1e-11	-1.25e-11	-1.48437e-11	-1.5e-11	-1.85938e-11	-1.8125e-11	-2.20313e-11		41.05	-6.09375e-12	-4.6875e-13	-1.25e-12	0	-3.125e-12	0	9.375e-13	1.5625e-13	9.375e-13	-9.375e-13	0
41.1	6.25e-13	0	1.40625e-12	3.125e-13	0	1.71875e-12	0	-4.6875e-13	-4.6875e-13	2.65625e-12	0		41.1	-1.51562e-11	-1.0625e-11	-9.84375e-12	-1.04687e-11	-8.125e-12	-1.29688e-11	-1.625e-11	-1.82813e-11	-1.79687e-11	-2.48438e-11	-2.3125e-11		41.1	0	1.71875e-12	1.5625e-13	1.875e-12	0	6.25e-13	6.25e-13	1.5625e-13	1.25e-12	0	-4.6875e-13
41.15	9.375e-13	-3.125e-13	-1.25e-12	1.25e-12	-7.8125e-13	1.25e-12	0	-3.125e-13	-1.875e-12	1.5625e-13	-1.40625e-12		41.15	-1.25e-11	-1.23437e-11	-1.95313e-11	-8.75e-12	-1.23437e-11	-1.35937e-11	-2.48438e-11	-1.8125e-11	-1.75e-11	-1.9375e-11	-2.25e-11		41.15	0	-6.25e-13	1.25e-12	-9.84375e-12	-2.34375e-12	0	1.5625e-13	2.34375e-12	1.5625e-13	0	1.5625e-13
41.2	2.5e-12	0	4.375e-12	0	3.125e-13	6.25e-13	-2.34375e-12	-4.6875e-13	-4.6875e-13	-1.875e-12	0		41.2	-2.35937e-11	-8.75e-12	-1e-11	-8.75e-12	-1.40625e-11	-1.35937e-11	-1.51562e-11	-1.875e-11	-1.79687e-11	-1.75e-11	-2.17187e-11		41.2	0	9.375e-13	3.125e-13	0	0	0	1.5625e-13	0	-1.25e-12	0	6.25e-13
41.25	1.875e-12	0	4.6875e-13	-4.375e-12	6.25e-13	-1.5625e-13	-1.09375e-12	-2.5e-12	0	1.5625e-13	-7.34375e-12		41.25	-1.32812e-11	-1e-11	-8.4375e-12	-8.75e-12	-1.1875e-11	-1.95313e-11	-1.28125e-11	-1.75e-11	-1.98437e-11	-1.79687e-11	-3.04687e-11		41.25	0	1.5625e-13	0	-1.09375e-12	1.5625e-13	-3.125e-13	0	9.375e-13	-7.8125e-13	0	0
41.3	-7.34375e-12	-1.5625e-13	2.5e-12	0	6.25e-13	-6.25e-13	1.40625e-12	-1.09375e-12	0	1.5625e-13	0		41.3	-1.48437e-11	-8.75e-12	-8.75e-12	-7.34375e-12	-1.23437e-11	-1.46875e-11	-1.5e-11	-2.15625e-11	-2.01563e-11	-2.0625e-11	-2.125e-11		41.3	1.875e-12	0	-7.8125e-13	-2.34375e-12	1.25e-12	-2.1875e-12	0	-4.6875e-13	1.5625e-13	0	1.09375e-12
41.35	1.25e-12	1.5625e-13	1.25e-12	3.125e-13	0	1.5625e-13	1.09375e-12	0	0	2.1875e-12	0		41.35	-1.3125e-11	-1.98437e-11	-8.75e-12	-9.84375e-12	-1.34375e-11	-1.1875e-11	-1.73438e-11	-2.03125e-11	-1.90625e-11	-1.96875e-11	-2.04688e-11		41.35	1.25e-12	-6.25e-13	0	-4.6875e-13	1.5625e-13	0	0	0	2.34375e-12	0	-2.34375e-12
41.4	0	0	1.5625e-13	8.75e-12	0	0	1.875e-12	0	-4.6875e-13	2.34375e-12	-4.6875e-13		41.4	-1.34375e-11	-9.375e-12	-9.84375e-12	-1.98437e-11	-1.23437e-11	-1.35937e-11	-1.71875e-11	-1.89062e-11	-1.75e-11	-1.9375e-11	-2.0625e-11		41.4	1.5625e-13	-1.25e-12	0	-7.34375e-12	1.40625e-12	0	0	1.5625e-13	1.5625e-13	-3.59375e-12	-4.6875e-13
41.45	3.125e-12	-1.71875e-12	1.5625e-13	1.40625e-12	0	9.375e-13	2.65625e-12	0	-2.34375e-12	6.25e-13	0		41.45	-1.5e-11	-1e-11	-1.0625e-11	-1.1875e-11	-1.03125e-11	-1.3125e-11	-1.4375e-11	-1.73438e-11	-1.98437e-11	-1.98437e-11	-2e-11		41.45	2.03125e-12	0	-1.5625e-13	0	-1.09375e-12	0	-1.5625e-13	2.1875e-12	7.8125e-13	0	0
41.5	-1.25e-12	0	6.25e-13	1.5625e-13	-2.34375e-12	1.5625e-13	1.25e-12	-1.25e-12	0	-6.25e-13	0		41.5	-1.5e-11	-6.5625e-12	-8.75e-12	-1.17187e-11	-8.59375e-12	-1.5e-11	-1.34375e-11	-1.75e-11	-1.76563e-11	-2e-11	-2.01563e-11		41.5	1.5625e-13	1.40625e-12	-3.125e-13	1.5625e-13	-3.125e-13	0	-4.6875e-13	1.5625e-13	6.25e-13	-9.375e-13	-4.6875e-13
41.55	-1.40625e-12	0	1.5625e-13	1.09375e-12	2.65625e-12	0	1.40625e-12	0	0	1.875e-12	-4.84375e-12		41.55	-1.48437e-11	-7.65625e-12	-8.4375e-12	-1.375e-11	-8.75e-12	-1.375e-11	-1.5625e-11	-1.67188e-11	-1.98437e-11	-2.17187e-11	-2.03125e-11		41.55	2.03125e-12	4.6875e-13	0	1.875e-12	3.125e-13	0	-4.6875e-13	0	1.71875e-12	0	0
41.6	0	1.875e-12	1.5625e-13	2.03125e-12	2.34375e-12	0	1.5625e-13	-6.09375e-12	0	1.5625e-13	-1.09375e-12		41.6	-1.3125e-11	-1.14062e-11	-8.75e-12	-1.23437e-11	-9.84375e-12	-1.32812e-11	-1.5e-11	-2.48438e-11	-2.98437e-11	-2e-11	-2.04688e-11		41.6	1.5625e-13	2.03125e-12	-1.09375e-12	1.5625e-13	1.5625e-13	1.5625e-13	0	-1.5625e-13	7.5e-12	-4.6875e-13	-2.34375e-12
41.65	0	0	-7.34375e-12	0	1.25e-12	0	0	0	-2.5e-12	1.5625e-13	4.6875e-13		41.65	-1.48437e-11	-9.84375e-12	-1.23437e-11	-1e-11	-9.84375e-12	-1.26562e-11	-1.625e-11	-1.98437e-11	-2.0625e-11	-1.92188e-11	-2.25e-11		41.65	1.5625e-13	2.5e-12	-6.25e-13	-3.125e-13	1.25e-12	-2.34375e-12	2.5e-12	1.5625e-13	-4.6875e-13	6.25e-13	0
41.7	0	2.5e-12	0	1.25e-12	6.25e-13	0	6.25e-13	-2.1875e-12	-1.5625e-12	1.25e-12	1.5625e-13		41.7	-1.28125e-11	-9.84375e-12	-1.07812e-11	-9.375e-12	-1.125e-11	-1.60937e-11	-1.375e-11	-1.76563e-11	-1.75e-11	-2.07812e-11	-2.98437e-11		41.7	-2.1875e-12	1.5625e-13	-4.6875e-13	-7.8125e-13	0	-9.375e-13	6.25e-13	0	-1.875e-12	1.40625e-12	0
41.75	-7.5e-12	1.25e-12	7.8125e-13	1.5625e-13	1.5625e-12	2.03125e-12	1.5625e-13	0	0	-2.34375e-12	2.34375e-12		41.75	-1.35937e-11	-9.84375e-12	-1.85938e-11	-1.03125e-11	-1.125e-11	-1.26562e-11	-1.65625e-11	-1.71875e-11	-1.875e-11	-1.96875e-11	-2.25e-11		41.75	0	1.09375e-12	0	0	-1.25e-12	-1.25e-12	1.25e-12	2.03125e-12	1.5625e-13	1.25e-12	-4.6875e-13
41.8	0	1.5625e-13	1.25e-12	1.5625e-13	1.875e-12	2.03125e-12	1.5625e-12	0	1.25e-12	1.5625e-13	2.03125e-12		41.8	-1.98437e-11	-1e-11	-1e-11	-1e-11	-1.03125e-11	-1.23437e-11	-1.40625e-11	-1.625e-11	-1.98437e-11	-2.26562e-11	-2.07812e-11		41.8	1.5625e-12	3.125e-13	0	0	0	0	0	1.25e-12	1.5625e-13	-1.40625e-12	6.25e-13
41.85	0	1.25e-12	1.5625e-13	1.5625e-13	1.5625e-13	1.25e-12	1.25e-12	-1.875e-12	-6.25e-13	-9.84375e-12	9.375e-13		41.85	-1.34375e-11	-9.21875e-12	-7.5e-12	-2.5e-12	-1.04687e-11	-1.98437e-11	-1.40625e-11	-1.625e-11	-1.9375e-11	-2.03125e-11	-2.25e-11		41.85	9.375e-13	6.25e-13	0	-7.8125e-13	0	-1.5625e-12	0	1.5625e-13	1.09375e-12	-4.6875e-13	0
41.9	0	9.375e-13	-3.125e-13	0	0	0	2.34375e-12	0	-4.84375e-12	-1.25e-12	-6.25e-13		41.9	-1.875e-11	-1.01563e-11	-7.8125e-12	-9.84375e-12	-1.70312e-11	-1.5e-11	-1.6875e-11	-1.57813e-11	-1.75e-11	-1.98437e-11	-1.89062e-11		41.9	-9.375e-13	6.25e-13	6.25e-13	0	-1.09375e-12	-1.40625e-12	1.25e-12	9.375e-13	1.5625e-13	0	-1.09375e-12
41.95	0	1.5625e-13	-1.5625e-13	1.5625e-13	2.5e-12	0	1.5625e-13	0	0	0	-4.84375e-12		41.95	-1.51562e-11	-9.375e-12	-8.75e-12	-9.53125e-12	-9.53125e-12	-1.4375e-11	-1.48437e-11	-1.85938e-11	-1.9375e-11	-1.98437e-11	-1.9375e-11		41.95	0	1.40625e-12	-3.125e-13	1.5625e-13	0	0	-2.34375e-12	1.5625e-13	2.03125e-12	0	1.40625e-12
42	0	1.5625e-13	1.25e-12	0	1.09375e-12	0	6.25e-13	0	2.34375e-12	1.09375e-12	0		42	-1.46875e-11	-8.90625e-12	-1.09375e-11	-8.4375e-12	-9.84375e-12	-1.45312e-11	-1.625e-11	-1.98437e-11	-1.9375e-11	-2.25e-11	-2.0625e-11		42	-1.5625e-13	1.5625e-13	3.125e-13	0	3.125e-13	0	-1.25e-12	-3.125e-13	1.875e-12	-6.25e-13	2.03125e-12
42.05	0	2.65625e-12	1.25e-12	-2.1875e-12	1.25e-12	-9.21875e-12	1.5625e-13	-2.1875e-12	-9.375e-13	-1.09375e-12	1.5625e-13		42.05	-1.46875e-11	-1.42187e-11	-7.8125e-12	-1.01563e-11	-1.04687e-11	-1.35937e-11	-1.5e-11	-1.75e-11	-1.84375e-11	-2.07812e-11	-1.98437e-11		42.05	-2.1875e-12	6.25e-13	1.25e-12	0	1.5625e-13	-4.6875e-13	-2.34375e-12	0	1.5625e-13	-1.5625e-13	0
42.1	1.5625e-13	0	1.25e-12	-1.5625e-13	3.125e-13	-6.25e-13	0	-6.25e-13	-3.125e-13	-1.5625e-12	1.875e-12		42.1	-1.6875e-11	-1e-11	-7.65625e-12	-1e-11	-1.0625e-11	-1.1875e-11	-1.98437e-11	-1.5625e-11	-1.98437e-11	-2e-11	-1.92188e-11		42.1	-7.34375e-12	1.71875e-12	-4.6875e-13	-4.6875e-13	9.375e-13	1.5625e-13	0	0	1.25e-12	0	-7.8125e-13
42.15	-3.125e-13	-3.125e-13	-9.84375e-12	0	1.5625e-13	0	7.8125e-13	-7.03125e-12	-8.59375e-12	-9.375e-13	9.375e-13		42.15	-1.5e-11	-9.6875e-12	-8.59375e-12	-1.01563e-11	-1.09375e-11	-1.375e-11	-1.5e-11	-1.98437e-11	-1.96875e-11	-2.125e-11	-2e-11		42.15	0	0	-6.25e-13	-9.84375e-12	1.5625e-13	1.25e-12	0	0	0	-2.96875e-12	-8.4375e-12
42.2	0	-1.25e-12	0	0	0	-1.5625e-13	0	0	-4.6875e-13	-4.6875e-13	-4.6875e-13		42.2	-1.67188e-11	-9.0625e-12	-7.1875e-12	-7.03125e-12	-1e-11	-1.98437e-11	-1.98437e-11	-1.875e-11	-1.90625e-11	-2.25e-11	-2.1875e-11		42.2	4.6875e-13	2.1875e-12	1.5625e-13	0	-3.125e-13	0	1.25e-12	6.25e-13	-3.125e-13	0	0
42.25	-3.59375e-12	0	-1.875e-12	-7.8125e-13	2.65625e-12	7.8125e-13	6.25e-13	1.5625e-13	-9.84375e-12	0	0		42.25	-1.51562e-11	-9.84375e-12	-7.5e-12	-8.125e-12	-1.375e-11	-1.5e-11	-1.5e-11	-1.73438e-11	-2.03125e-11	-1.89062e-11	-2.1875e-11		42.25	0	0	1.5625e-13	0	-7.8125e-13	-1.875e-12	1.09375e-12	1.5625e-13	-4.375e-12	4.6875e-13	1.71875e-12
42.3	-1.875e-12	1.5625e-13	0	1.5625e-13	6.25e-13	1.5625e-13	0	1.5625e-13	-1.25e-12	-4.6875e-13	0		42.3	-1.48437e-11	-1.8125e-11	-9.0625e-12	-1e-11	-1.25e-11	-1.20313e-11	-2.23438e-11	-1.6875e-11	-1.92188e-11	-2.48438e-11	-2.125e-11		42.3	1.5625e-13	0	2.5e-12	-3.125e-13	0	6.25e-13	-2.03125e-12	3.125e-13	1.5625e-13	1.5625e-13	2.5e-12
42.35	0	-1.5625e-13	-1.09375e-12	2.1875e-12	6.25e-13	0	0	1.875e-12	-8.59375e-12	1.5625e-13	2.34375e-12		42.35	-1.28125e-11	-7.5e-12	-9.84375e-12	-9.84375e-12	-1e-11	-1.39063e-11	-1.23437e-11	-1.73438e-11	-1.92188e-11	-1.875e-11	-2.10938e-11		42.35	0	-6.25e-13	1.5625e-13	1.5625e-13	0	0	1.5625e-13	-7.96875e-12	0	1.25e-12	1.5625e-13
42.4	-1.09375e-12	0	1.5625e-13	1.5625e-13	1.25e-12	6.25e-13	0	1.875e-12	0	2.5e-12	-5.46875e-12		42.4	-1.48437e-11	-1.17187e-11	-6.5625e-12	-1e-11	-1.125e-11	-1.1875e-11	-1.28125e-11	-1.875e-11	-1.875e-11	-2.01563e-11	-2.09375e-11		42.4	1.40625e-12	-9.84375e-12	0	-3.125e-13	-4.84375e-12	0	0	0	1.5625e-12	-1.25e-12	0
42.45	-1.25e-12	-1.5625e-13	1.25e-12	1.875e-12	-1.25e-12	1.71875e-12	0	-7.34375e-12	0	6.25e-13	0		42.45	-1.5e-11	-6.5625e-12	-1.29688e-11	-1.23437e-11	-1.0625e-11	-1.42187e-11	-1.35937e-11	-1.75e-11	-1.79687e-11	-1.90625e-11	-2.23438e-11		42.45	0	1.5625e-13	-4.6875e-13	1.5625e-12	1.875e-12	-9.375e-13	1.875e-12	0	0	0	1.5625e-13
42.5	-6.25e-13	0	0	1.5625e-13	0	-1.5625e-13	-4.6875e-13	-7.8125e-13	1.25e-12	0	-4.6875e-13		42.5	-1.48437e-11	-6.875e-12	-1e-11	-1.125e-11	-1.23437e-11	-1.0625e-11	-1.32812e-11	-1.625e-11	-1.75e-11	-1.98437e-11	-2.10938e-11		42.5	0	4.6875e-12	0	0	1.5625e-12	0	0	0	-9.84375e-12	0	1.09375e-12
42.55	1.25e-12	0	-4.6875e-13	2.5e-12	1.25e-12	0	-8.59375e-12	0	6.25e-13	0	0		42.55	-1.67188e-11	-7.96875e-12	-9.84375e-12	-9.84375e-12	-1.25e-11	-1.25e-11	-1.3125e-11	-1.625e-11	-1.79687e-11	-2e-11	-2.21875e-11		42.55	-2.03125e-12	1.5625e-13	0	1.5625e-13	2.5e-12	-7.8125e-13	-2.34375e-12	-1.5625e-13	-1.5625e-12	-1.09375e-12	2.1875e-12
42.6	1.25e-12	0	-1.25e-12	6.25e-13	1.25e-12	0	0	1.5625e-13	1.25e-12	-9.84375e-12	-1.5625e-12		42.6	-1.35937e-11	-7.34375e-12	-7.8125e-12	-9.0625e-12	-1.98437e-11	-1.85938e-11	-1.54688e-11	-1.875e-11	-2.32813e-11	-2.48438e-11	-2.23438e-11		42.6	9.375e-13	6.25e-13	9.375e-13	1.40625e-12	1.5625e-13	-2.1875e-12	0	8.75e-12	6.25e-13	-4.6875e-13	0
42.65	1.5625e-13	0	2.03125e-12	2.5e-12	6.25e-13	1.5625e-12	0	-1.25e-12	2.5e-12	0	-7.8125e-13		42.65	-1.21875e-11	-8.75e-12	-6.40625e-12	-1.89062e-11	-1.09375e-11	-1.07812e-11	-1.5e-11	-1.79687e-11	-1.90625e-11	-2.25e-11	-2.1875e-11		42.65	0	1.5625e-13	1.5625e-13	-2.5e-12	1.875e-12	0	-1.5625e-13	0	-2.5e-12	0	1.40625e-12
42.7	-2.1875e-12	9.375e-13	2.1875e-12	1.5625e-13	1.09375e-12	1.5625e-13	-3.125e-13	0	1.5625e-13	-1.875e-12	-1.5625e-12		42.7	-1.39063e-11	-8.59375e-12	-9.84375e-12	-9.21875e-12	-1.03125e-11	-1.23437e-11	-1.6875e-11	-1.84375e-11	-1.875e-11	-2e-11	-2.15625e-11		42.7	-1.5625e-13	0	0	6.25e-13	1.25e-12	0	3.4375e-12	-2.65625e-12	1.25e-12	1.09375e-12	0
42.75	-4.6875e-13	1.25e-12	1.875e-12	1.25e-12	1.5625e-13	2.5e-12	1.5625e-13	-4.84375e-12	0	0	-9.375e-13		42.75	-1.3125e-11	-1.03125e-11	-8.90625e-12	-1e-11	-1.125e-11	-1.01563e-11	-1.5625e-11	-1.75e-11	-1.73438e-11	-3e-11	-2.23438e-11		42.75	0	-6.25e-13	0	-4.84375e-12	1.5625e-13	-9.84375e-12	0	-3.125e-13	1.5625e-13	1.25e-12	0
42.8	0	-2.34375e-12	1.09375e-12	0	1.875e-12	1.25e-12	0	0	-4.6875e-13	-2.34375e-12	-1.40625e-12		42.8	-1.25e-11	-7.8125e-12	-7.5e-12	-8.125e-12	-1.23437e-11	-1.09375e-11	-1.5e-11	-1.73438e-11	-1.98437e-11	-2.125e-11	-2e-11		42.8	-2.34375e-12	1.5625e-13	0	0	0	0	0	0	-9.375e-13	1.5625e-13	7.8125e-13
42.85	-9.375e-13	1.5625e-13	1.5625e-13	1.5625e-13	1.5625e-13	1.5625e-13	-1.71875e-12	0	0	1.5625e-13	0		42.85	-1.85938e-11	-7.5e-12	-1e-11	-8.75e-12	-2e-11	-1.125e-11	-1.32812e-11	-1.98437e-11	-2.10938e-11	-2e-11	-2.125e-11		42.85	0	0	-1.09375e-12	-1.09375e-12	1.5625e-13	-1.25e-12	0	-4.375e-12	1.5625e-13	1.25e-12	1.5625e-13
42.9	-1.875e-12	7.8125e-13	1.5625e-13	-3.125e-13	1.875e-12	1.5625e-13	1.25e-12	-3.125e-13	0	3.125e-12	-6.25e-13		42.9	-1.46875e-11	-8.28125e-12	-7.1875e-12	-1.125e-11	-1.15625e-11	-1.21875e-11	-1.23437e-11	-2.98437e-11	-2.15625e-11	-1.96875e-11	-2.15625e-11		42.9	-9.375e-13	1.25e-12	-9.375e-13	0	0	0	-1.09375e-12	-1.25e-12	1.25e-12	9.375e-13	4.6875e-13
42.95	-3.125e-13	0	0	-4.0625e-12	0	1.40625e-12	0	1.25e-12	-6.25e-13	1.25e-12	-1.09375e-12		42.95	-1.5e-11	-9.6875e-12	-9.84375e-12	-8.90625e-12	-1.73438e-11	-1.14062e-11	-1.375e-11	-1.875e-11	-1.96875e-11	-2e-11	-2.0625e-11		42.95	0	0	-4.84375e-12	-4.84375e-12	0	0	0	0	6.25e-13	-1e-11	-7.34375e-12
43	0	-4.6875e-13	0	1.25e-12	0	1.71875e-12	0	0	-1e-11	0	0		43	-1.95313e-11	-8.75e-12	-8.75e-12	-1.01563e-11	-9.375e-12	-1.35937e-11	-1.60937e-11	-1.64063e-11	-2.32813e-11	-2.03125e-11	-1.82813e-11		43	0	0	0	-1.25e-12	1.25e-12	-9.375e-13	-2.34375e-12	0	4.6875e-13	3.125e-13	0
43.05	0	0	0	1.875e-12	1.5625e-13	9.375e-13	0	0	0	-4.6875e-13	-9.375e-13		43.05	-1.625e-11	-9.375e-12	-7.03125e-12	-9.0625e-12	-9.0625e-12	-1.17187e-11	-1.25e-11	-1.67188e-11	-1.98437e-11	-1.8125e-11	-1.875e-11		43.05	0	1.875e-12	0	1.25e-12	1.25e-12	0	0	9.375e-13	-7.8125e-13	1.875e-12	0
43.1	1.5625e-13	0	2.65625e-12	0	6.25e-13	2.65625e-12	0	-1.5625e-13	-4.84375e-12	4.6875e-13	0		43.1	-1.4375e-11	-9.84375e-12	-1.26562e-11	-9.0625e-12	-9.84375e-12	-1.28125e-11	-1.375e-11	-1.625e-11	-1.78125e-11	-2.01563e-11	-1.98437e-11		43.1	1.5625e-13	1.5625e-13	-2.1875e-12	1.5625e-13	1.5625e-13	-1.5625e-13	-1.5625e-13	-1.5625e-12	0	0	0
43.15	-1.25e-12	0	0	0	1.5625e-13	2.34375e-12	0	0	1.25e-12	1.25e-12	1.5625e-13		43.15	-1.39063e-11	-8.4375e-12	-7.1875e-12	-8.59375e-12	-1.1875e-11	-1.375e-11	-1.60937e-11	-1.75e-11	-1.8125e-11	-1.84375e-11	-2e-11		43.15	0	1.5625e-13	0	0	0	0	0	0	1.875e-12	0	0
43.2	9.375e-13	1.5625e-13	0	4.6875e-13	1.5625e-13	1.875e-12	-3.125e-13	-2.5e-12	2.1875e-12	0	0		43.2	-1.375e-11	-7.1875e-12	-7.5e-12	-1.23437e-11	-1e-11	-1.25e-11	-1.625e-11	-1.8125e-11	-1.8125e-11	-1.96875e-11	-1.98437e-11		43.2	0	2.34375e-12	0	-4.84375e-12	0	-7.96875e-12	0	-6.25e-13	1.5625e-13	-1e-11	0
43.25	1.5625e-13	1.5625e-12	-1.25e-12	6.25e-13	6.25e-13	1.5625e-13	-9.21875e-12	0	1.25e-12	0	0		43.25	-1.25e-11	-8.28125e-12	-9.6875e-12	-9.84375e-12	-1e-11	-1.4375e-11	-1.4375e-11	-1.875e-11	-1.76563e-11	-1.96875e-11	-2.07812e-11		43.25	0	1.25e-12	0	0	0	1.25e-12	-4.6875e-13	2.1875e-12	0	0	-4.6875e-13
43.3	1.5625e-13	1.5625e-13	0	0	1.40625e-12	6.25e-13	-6.25e-13	0	2.03125e-12	0	0		43.3	-1.10938e-11	-8.125e-12	-1.26562e-11	-1.03125e-11	-1.48437e-11	-1.29688e-11	-1.26562e-11	-1.75e-11	-2.45312e-11	-2.03125e-11	-1.98437e-11		43.3	-1.5625e-13	7.8125e-13	0	1.5625e-13	-1.875e-12	-3.125e-13	-6.09375e-12	7.8125e-13	1.875e-12	-3.4375e-12	1.5625e-13
43.35	-2.34375e-12	3.75e-12	0	0	1.5625e-13	0	-1.09375e-12	0	6.25e-13	0	-6.25e-13		43.35	-1.10938e-11	-7.34375e-12	-9.6875e-12	-1.1875e-11	-1.14062e-11	-1.21875e-11	-1.29688e-11	-1.65625e-11	-2e-11	-2.10938e-11	-1.25e-11		43.35	-1.875e-12	1.5625e-13	0	1.5625e-12	-4.6875e-13	0	1.5625e-12	0	1.5625e-13	-4.6875e-13	-4.6875e-13
43.4	0	0	0	-3.90625e-12	2.1875e-12	-3.125e-13	0	0	-6.25e-13	-1.5625e-12	-2.8125e-12		43.4	-2.25e-11	-1.23437e-11	-8.4375e-12	-1e-11	-1.17187e-11	-1.14062e-11	-2.23438e-11	-1.75e-11	-2e-11	-2.23438e-11	-1.92188e-11		43.4	0	3.125e-13	-9.375e-13	1.5625e-13	-7.8125e-13	1.09375e-12	3.125e-13	0	1.09375e-12	0	0
43.45	0	1.25e-12	0	0	1.5625e-13	-1.5625e-12	1.40625e-12	0	0	-2.34375e-12	0		43.45	-1.375e-11	-9.84375e-12	-7.5e-12	-1.3125e-11	-9.21875e-12	-1.23437e-11	-1.4375e-11	-1.73438e-11	-2e-11	-2.10938e-11	-2.26562e-11		43.45	-9.375e-13	6.25e-13	-3.125e-13	2.03125e-12	-1.25e-12	0	0	-2.34375e-12	6.25e-13	1.71875e-12	1.5625e-13
43.5	0	2.5e-12	-1.09375e-12	0	1.875e-12	0	0	2.5e-12	-4.84375e-12	-1.09375e-12	0		43.5	-1.60937e-11	-1e-11	-9.84375e-12	-9.0625e-12	-1.54688e-11	-1.25e-11	-1.48437e-11	-1.625e-11	-1.76563e-11	-2.25e-11	-1.96875e-11		43.5	-3.125e-13	1.71875e-12	0	1.5625e-13	6.25e-13	2.03125e-12	-7.34375e-12	9.375e-13	0	1.5625e-13	0
43.55	1.09375e-12	0	-8.59375e-12	0	2.5e-12	-1.25e-12	1.5625e-13	-2.5e-12	-1.25e-12	1.5625e-13	0		43.55	-1.5e-11	-9.0625e-12	-8.4375e-12	-9.375e-12	-9.375e-12	-1.54688e-11	-1.85938e-11	-1.375e-11	-1.75e-11	-2.28125e-11	-2.07812e-11		43.55	-1.09375e-12	2.03125e-12	0	-1.5625e-13	0	0	0	0	1.25e-12	1.5625e-13	-1.875e-12
43.6	1.5625e-13	1.5625e-13	0	0	1.5625e-13	-1.5625e-13	6.25e-13	-9.375e-13	-4.6875e-13	0	-4.84375e-12		43.6	-1.5e-11	-8.125e-12	-9.53125e-12	-1e-11	-8.75e-12	-1.21875e-11	-1.48437e-11	-1.75e-11	-2.73438e-11	-2.85938e-11	-2.04688e-11		43.6	0	0	0	0	0	-7.8125e-13	-2.5e-12	6.25e-13	1.5625e-13	0	-1.25e-12
43.65	1.09375e-12	1.5625e-13	-4.6875e-13	-4.6875e-13	9.375e-13	2.5e-12	1.40625e-12	-1.5625e-12	-8.59375e-12	0	-1.5625e-13		43.65	-1.32812e-11	-1.35937e-11	-6.875e-12	-8.75e-12	-9.84375e-12	-1.1875e-11	-1.25e-11	-1.54688e-11	-1.75e-11	-2.125e-11	-2.53125e-11		43.65	-7.8125e-13	1.5625e-13	-1.09375e-12	1.25e-12	0	0	-1.09375e-12	-2.8125e-12	3.125e-13	-2.34375e-12	1.5625e-13
43.7	0	1.5625e-13	0	-8.90625e-12	1.40625e-12	2.5e-12	1.5625e-13	0	-1.875e-12	-3.59375e-12	-1.09375e-12		43.7	-1.3125e-11	-1.07812e-11	-7.8125e-12	-8.75e-12	-1.3125e-11	-1.23437e-11	-1.51562e-11	-1.75e-11	-1.73438e-11	-2.23438e-11	-2.14063e-11		43.7	-1.09375e-12	1.5625e-13	-1.09375e-12	0	3.125e-13	1.25e-12	0	1.25e-12	1.09375e-12	0	2.03125e-12
43.75	1.875e-12	-9.375e-13	0	0	1.25e-12	1.5625e-13	-1.25e-12	-5e-12	3.125e-13	1.5625e-13	-9.375e-13		43.75	-1.48437e-11	-9.21875e-12	-7.03125e-12	-9.375e-12	-1.25e-11	-1.28125e-11	-1.5e-11	-1.48437e-11	-1.90625e-11	-2.01563e-11	-2.0625e-11		43.75	0	3.125e-13	-2.34375e-12	0	0	-2.5e-12	-9.84375e-12	1.5625e-12	-3.28125e-12	1.5625e-13	1.25e-12
43.8	0	-6.25e-13	0	-3.125e-13	1.25e-12	6.25e-13	-4.21875e-12	0	-2.1875e-12	-2.5e-12	1.5625e-13		43.8	-1.5625e-11	-9.375e-12	-7.5e-12	-1.03125e-11	-1.10938e-11	-1.21875e-11	-1.53125e-11	-1.73438e-11	-2.01563e-11	-2.48438e-11	-2.03125e-11		43.8	0	0	0	0	0	9.375e-13	0	6.25e-13	-3.125e-13	0	1.25e-12
43.85	9.375e-13	0	0	0	3.125e-13	3.125e-12	-4.6875e-13	-4.84375e-12	-1.09375e-12	-1.25e-12	-2.65625e-12		43.85	-1.48437e-11	-7.96875e-12	-5.9375e-12	-7.96875e-12	-1.23437e-11	-1.1875e-11	-1.48437e-11	-1.71875e-11	-1.875e-11	-2.1875e-11	-2.29688e-11		43.85	0	1.25e-12	0	-9.375e-13	-1.09375e-12	0	6.25e-13	-9.375e-13	0	0	6.25e-13
43.9	-1.25e-12	1.875e-12	-6.25e-13	-4.21875e-12	0	1.875e-12	0	1.5625e-13	0	0	0		43.9	-1.25e-11	-1e-11	-7.5e-12	-9.84375e-12	-1.1875e-11	-1.98437e-11	-2.25e-11	-1.53125e-11	-1.98437e-11	-1.98437e-11	-2e-11		43.9	1.5625e-13	1.25e-12	1.09375e-12	1.5625e-13	1.5625e-13	0	1.25e-12	0	0	0	2.34375e-12
43.95	-7.34375e-12	7.8125e-13	-2.5e-12	0	0	2.5e-12	0	0	0	0	0		43.95	-2.53125e-11	-8.125e-12	-1.73438e-11	-9.0625e-12	-9.375e-12	-1.3125e-11	-1.34375e-11	-1.53125e-11	-1.875e-11	-2.96875e-11	-2.01563e-11		43.95	0	1.09375e-12	2.03125e-12	-3.125e-13	1.5625e-13	-1.25e-12	0	0	-1.5625e-12	-2.34375e-12	-7.34375e-12
44	-2.5e-12	0	-4.6875e-13	6.25e-13	-1.25e-12	1.40625e-12	1.09375e-12	0	0	-1.5625e-13	1.5625e-13		44	-1.5e-11	-9.21875e-12	-1.03125e-11	-9.21875e-12	-1e-11	-1.625e-11	-1.32812e-11	-1.89062e-11	-1.89062e-11	-2.29688e-11	-2e-11		44	0	-1.25e-12	1.5625e-13	-9.21875e-12	0	-9.21875e-12	-9.375e-13	0	0	1.5625e-13	1.25e-12
44.05	0	0	0	-1.25e-12	0	1.25e-12	1.25e-12	0	-1.875e-12	-1e-11	0		44.05	-1.35937e-11	-8.90625e-12	-1.01563e-11	-1e-11	-1.23437e-11	-1.1875e-11	-1.375e-11	-1.6875e-11	-1.95313e-11	-3.10937e-11	-1.90625e-11		44.05	0	0	-9.84375e-12	0	0	0	0	-1.09375e-12	0	0	7.8125e-13
44.1	-4.6875e-13	1.5625e-13	0	0	-2.34375e-12	1.5625e-13	1.5625e-13	-4.6875e-13	0	0	0		44.1	-1.48437e-11	-1.0625e-11	-9.84375e-12	-8.125e-12	-1.1875e-11	-1.125e-11	-2.5e-11	-1.60937e-11	-1.79687e-11	-2.25e-11	-2.3125e-11		44.1	-4.84375e-12	0	-7.8125e-13	6.25e-13	0	-1.09375e-12	-1.09375e-12	0	0	1.25e-12	1.5625e-13
44.15	-1.5625e-13	6.25e-13	0	-4.84375e-12	-3.125e-13	1.5625e-13	-8.59375e-12	0	-2.34375e-12	-1.09375e-12	0		44.15	-1.5625e-11	-9.21875e-12	-9.84375e-12	-7.5e-12	-1.10938e-11	-1.15625e-11	-1.40625e-11	-1.75e-11	-1.98437e-11	-1.85938e-11	-2.14063e-11		44.15	-7.8125e-13	-1.5625e-13	0	1.25e-12	-6.71875e-12	-1.71875e-12	0	-1.09375e-12	0	-1.5625e-13	-4.6875e-13
44.2	1.5625e-13	1.875e-12	0	0	0	1.875e-12	0	-4.6875e-13	-1.25e-12	0	-7.34375e-12		44.2	-2.23438e-11	-7.5e-12	-1.60937e-11	-9.6875e-12	-9.84375e-12	-1.28125e-11	-1.76563e-11	-1.84375e-11	-2.48438e-11	-1.8125e-11	-2.125e-11		44.2	-1.09375e-12	0	-1.5625e-13	2.34375e-12	0	-9.375e-13	-8.59375e-12	0	0	0	-1.5625e-13
44.25	1.5625e-13	1.875e-12	0	0	1.875e-12	3.125e-13	0	-1.25e-12	-9.375e-13	-1.09375e-12	0		44.25	-1.25e-11	-9.84375e-12	-8.75e-12	-8.75e-12	-1.04687e-11	-1.25e-11	-1.42187e-11	-1.89062e-11	-1.8125e-11	-1.85938e-11	-2.01563e-11		44.25	0	-1.09375e-12	-1.5625e-12	1.25e-12	0	-7.03125e-12	0	-1.5625e-13	0	0	0
44.3	-9.375e-13	2.65625e-12	0	-3.125e-13	1.09375e-12	1.25e-12	0	-9.84375e-12	0	-1.25e-12	-4.6875e-13		44.3	-1.375e-11	-9.84375e-12	-9.375e-12	-8.59375e-12	-1.95313e-11	-1.3125e-11	-1.5e-11	-1.8125e-11	-1.75e-11	-2e-11	-2.42188e-11		44.3	-1.25e-12	3.125e-13	-9.84375e-12	1.5625e-13	1.5625e-13	0	-2.1875e-12	1.5625e-13	-4.84375e-12	0	1.25e-12
44.35	0	1.25e-12	-2.34375e-12	1.40625e-12	0	1.25e-12	0	-1.40625e-12	0	-9.375e-13	0		44.35	-1.375e-11	-9.84375e-12	-6.71875e-12	-6.25e-12	-1.0625e-11	-1.51562e-11	-1.5e-11	-1.78125e-11	-1.82813e-11	-2e-11	-2.0625e-11		44.35	-1.5625e-13	-7.34375e-12	-9.375e-13	1.5625e-13	0	1.5625e-13	-4.84375e-12	2.5e-12	-3.125e-13	0	1.5625e-13
44.4	0	-1.40625e-12	1.5625e-13	0	0	0	0	-3.125e-13	0	-4.84375e-12	-1.09375e-12		44.4	-1.625e-11	-9.53125e-12	-7.03125e-12	-8.75e-12	-1.0625e-11	-1.23437e-11	-1.4375e-11	-1.875e-11	-1.875e-11	-2.0625e-11	-1.98437e-11		44.4	-1.5625e-13	0	-6.25e-13	0	0	0	-2.5e-12	0	0	0	-2.5e-12
44.45	-2.34375e-12	0	0	0	-4.375e-12	0	0	-1.5625e-12	-3.125e-13	-4.6875e-13	1.5625e-13		44.45	-1.42187e-11	-7.03125e-12	-1e-11	-9.375e-12	-8.28125e-12	-1.04687e-11	-1.32812e-11	-1.65625e-11	-1.98437e-11	-2.07812e-11	-1.9375e-11		44.45	0	0	0	-3.125e-13	-1.5625e-13	0	0	0	-1.5625e-13	-2.34375e-12	0
44.5	-1.09375e-12	-1.25e-12	1.5625e-13	1.25e-12	3.125e-13	1.5625e-12	-2.34375e-12	-3.125e-13	1.875e-12	0	-1.09375e-12		44.5	-1.625e-11	-7.5e-12	-8.4375e-12	-1.125e-11	-9.84375e-12	-1.0625e-11	-1.375e-11	-1.54688e-11	-2.125e-11	-2.57813e-11	-1.9375e-11		44.5	-1.09375e-12	0	0	0	0	0	-9.84375e-12	-4.84375e-12	-2.5e-12	-1.5625e-12	-4.53125e-12
44.55	-2.65625e-12	2.03125e-12	1.5625e-13	1.40625e-12	1.25e-12	1.25e-12	-1.25e-12	3.125e-13	1.25e-12	-1.71875e-12	0		44.55	-1.53125e-11	-6.875e-12	-7.8125e-12	-1e-11	-1.125e-11	-1.125e-11	-1.5e-11	-1.375e-11	-2e-11	-2.125e-11	-1.92188e-11		44.55	0	0	3.125e-12	1.71875e-12	1.25e-12	2.34375e-12	0	0	0	0	1.875e-12
44.6	1.5625e-13	2.34375e-12	6.25e-13	-2.34375e-12	1.40625e-12	1.5625e-13	-6.25e-13	0	-3.125e-13	-6.25e-13	0		44.6	-1.78125e-11	-7.65625e-12	-6.25e-12	-1.48437e-11	-1e-11	-4.0625e-12	-1.25e-11	-1.35937e-11	-2.23438e-11	-2e-11	-2e-11		44.6	-2.1875e-12	3.125e-13	-4.6875e-13	2.34375e-12	-1.40625e-12	1.5625e-12	-1.5625e-13	1.5625e-13	0	0	6.25e-13
44.65	-1.5625e-13	1.25e-12	1.5625e-13	0	1.25e-12	1.5625e-12	0	0	0	-9.84375e-12	-1.09375e-12		44.65	-1.46875e-11	-8.4375e-12	-1.32812e-11	-8.4375e-12	-1e-11	-1.15625e-11	-1.25e-11	-1.70312e-11	-1.75e-11	-2.03125e-11	-2.09375e-11		44.65	-3.125e-13	1.25e-12	0	0	0	1.40625e-12	0	0	0	1.5625e-13	0
44.7	1.5625e-13	3.125e-13	1.25e-12	0	-1.09375e-12	2.03125e-12	-1.09375e-12	7.8125e-13	-3.125e-13	-1.09375e-12	-7.8125e-13		44.7	-1.35937e-11	-7.96875e-12	-7.34375e-12	-9.84375e-12	-1.21875e-11	-1.48437e-11	-1.35937e-11	-1.48437e-11	-1.875e-11	-1.98437e-11	-2.26562e-11		44.7	-9.375e-13	1.25e-12	1.5625e-13	1.71875e-12	1.25e-12	1.5625e-13	0	-4.84375e-12	0	1.5625e-13	-7.34375e-12
44.75	1.40625e-12	1.25e-12	-4.6875e-13	0	0	1.40625e-12	-9.84375e-12	-4.6875e-13	-8.59375e-12	-3.59375e-12	0		44.75	-1.5e-11	-9.84375e-12	-8.75e-12	-1.75e-11	-1e-11	-1.23437e-11	-1.53125e-11	-1.375e-11	-2.48438e-11	-2.01563e-11	-2.15625e-11		44.75	0	6.25e-13	0	6.25e-13	1.25e-12	4.6875e-13	0	0	0	1.5625e-13	1.09375e-12
44.8	1.25e-12	1.25e-12	0	-4.6875e-13	6.25e-13	1.25e-12	0	-2.34375e-12	-1.5625e-13	-1.09375e-12	0		44.8	-1.39063e-11	-7.34375e-12	-6.5625e-12	-9.0625e-12	-9.84375e-12	-1.10938e-11	-1.46875e-11	-1.51562e-11	-1.75e-11	-2.14063e-11	-2.03125e-11		44.8	6.25e-13	1.5625e-13	1.25e-12	-6.25e-13	1.5625e-13	6.25e-13	-4.84375e-12	-1.25e-12	1.25e-12	1.25e-12	1.09375e-12
44.85	0	2.8125e-12	1.5625e-13	1.5625e-13	2.1875e-12	0	1.875e-12	-1.09375e-12	7.8125e-13	0	0		44.85	-1.3125e-11	-9.53125e-12	-1.54688e-11	-7.5e-12	-1.98437e-11	-1.92188e-11	-1.4375e-11	-1.54688e-11	-1.71875e-11	-2.98437e-11	-2.03125e-11		44.85	6.25e-13	1.5625e-13	3.125e-13	-4.84375e-12	1.5625e-13	7.03125e-12	-1.25e-12	0	-2.1875e-12	0	1.5625e-13
44.9	1.5625e-13	9.375e-13	0	1.5625e-13	0	1.5625e-13	1.875e-12	-2.34375e-12	0	0	-1.5625e-13		44.9	-1.375e-11	-7.34375e-12	-6.25e-12	-1.73438e-11	-1.25e-11	-1.09375e-11	-1.35937e-11	-2.48438e-11	-1.75e-11	-2.1875e-11	-2.82813e-11		44.9	1.5625e-13	0	6.25e-13	-2.5e-12	2.1875e-12	0	0	-6.09375e-12	0	-4.6875e-13	-7.8125e-13
44.95	0	3.125e-13	-2.34375e-12	1.25e-12	0	1.5625e-13	1.5625e-13	0	0	-1.25e-12	-4.84375e-12		44.95	-1.53125e-11	-7.5e-12	-1e-11	-8.28125e-12	-1.0625e-11	-1.15625e-11	-1.29688e-11	-1.75e-11	-1.98437e-11	-2.04688e-11	-2.09375e-11		44.95	1.5625e-13	0	0	0	0	0	-3.125e-13	0	-7.34375e-12	-5e-12	0
45	-1.5625e-12	2.1875e-12	1.5625e-13	0	-1.5625e-13	1.09375e-12	1.875e-12	0	-7.8125e-13	0	-1.875e-12		45	-1.5e-11	-1e-11	-1.48437e-11	-8.59375e-12	-1.125e-11	-1e-11	-1.98437e-11	-1.5e-11	-1.98437e-11	-1.9375e-11	-2.20313e-11		45	1.5625e-13	-1.5625e-13	-9.84375e-12	0	0	-8.90625e-12	-1.40625e-12	-1.25e-12	1.5625e-13	0	2.65625e-12
45.05	1.5625e-13	1.5625e-13	3.125e-13	0	6.25e-13	-3.125e-13	0	0	0	-3.125e-13	-9.84375e-12		45.05	-1.40625e-11	-8.75e-12	-1e-11	-8.75e-12	-9.84375e-12	-1.01563e-11	-1.625e-11	-1.51562e-11	-2.60938e-11	-2.0625e-11	-2.5e-11		45.05	-1.875e-12	1.25e-12	1.5625e-13	0	0	0	3.125e-13	0	0	-2.96875e-12	3.125e-13
45.1	0	1.40625e-12	0	1.5625e-13	-6.25e-13	-1.5625e-13	0	0	1.09375e-12	-9.375e-13	-1.09375e-12		45.1	-1.5e-11	-7.8125e-12	-8.75e-12	-9.84375e-12	-1.25e-11	-1.48437e-11	-1.54688e-11	-1.71875e-11	-2e-11	-3.17187e-11	-2.26562e-11		45.1	0	1.5625e-13	0	0	0	3.125e-13	0	-3.125e-13	-4.84375e-12	0	3.125e-13
45.15	0	2.03125e-12	0	0	0	-1.875e-12	0	1.875e-12	1.40625e-12	0	0		45.15	-1.25e-11	-8.4375e-12	-1.48437e-11	-1.25e-11	-1.125e-11	-1.04687e-11	-1.32812e-11	-1.48437e-11	-2.125e-11	-2.04688e-11	-2.73438e-11		45.15	-1.875e-12	4.6875e-13	-1.5625e-13	-1.09375e-12	1.5625e-13	2.03125e-12	0	0	-9.375e-13	0	1.5625e-13
45.2	-9.375e-13	0	0	1.25e-12	-1.09375e-12	0	1.5625e-12	1.25e-12	1.5625e-13	1.5625e-13	0		45.2	-1.25e-11	-6.5625e-12	-1e-11	-1.03125e-11	-1e-11	-1.25e-11	-1.375e-11	-1.4375e-11	-1.89062e-11	-2.28125e-11	-2.26562e-11		45.2	-6.25e-13	1.5625e-13	1.5625e-13	0	1.40625e-12	0	0	0	-7.96875e-12	0	0
45.25	0	1.5625e-13	1.5625e-13	1.71875e-12	2.34375e-12	-4.6875e-13	1.25e-12	0	-1.5625e-12	0	-4.6875e-13		45.25	-1.21875e-11	-6.875e-12	-8.59375e-12	-1.0625e-11	-1.125e-11	-9.375e-12	-1.64063e-11	-1.625e-11	-2e-11	-2.03125e-11	-2.28125e-11		45.25	0	-1.09375e-12	-7.8125e-13	2.03125e-12	-2.34375e-12	1.5625e-13	-8.59375e-12	0	-3.125e-13	0	-4.21875e-12
45.3	0	0	0	-4.84375e-12	2.03125e-12	0	-4.84375e-12	-1.5625e-12	-6.25e-13	1.5625e-13	1.5625e-13		45.3	-1.17187e-11	-7.8125e-12	-9.375e-12	-9.53125e-12	-1.125e-11	-1.04687e-11	-1.4375e-11	-2.625e-11	-1.8125e-11	-2.85938e-11	-2.1875e-11		45.3	0	-1.5625e-13	-4.6875e-13	3.125e-13	0	3.125e-13	0	3.125e-13	-1.5625e-13	0	1.25e-12
45.35	2.1875e-12	0	0	0	1.25e-12	0	0	0	1.5625e-13	0	4.0625e-12		45.35	-1.25e-11	-1.60937e-11	-1.0625e-11	-8.75e-12	-1.3125e-11	-1.125e-11	-1.53125e-11	-1.4375e-11	-2.01563e-11	-2.28125e-11	-2.25e-11		45.35	0	1.5625e-13	0	0	-6.25e-13	1.25e-12	-2.5e-12	2.5e-12	0	1.875e-12	2.34375e-12
45.4	-7.34375e-12	-2.96875e-12	1.5625e-13	-4.6875e-13	1.25e-12	0	0	0	2.03125e-12	0	0		45.4	-1.1875e-11	-7.1875e-12	-1.03125e-11	-9.375e-12	-1.15625e-11	-1.17187e-11	-1.3125e-11	-1.95313e-11	-1.8125e-11	-2.15625e-11	-2e-11		45.4	-1.5625e-12	4.6875e-13	0	1.5625e-13	-1.5625e-12	-4.6875e-13	-1.71875e-12	1.5625e-13	-6.09375e-12	6.25e-13	6.25e-13
45.45	0	1.25e-12	0	0	-6.25e-13	1.5625e-13	-9.375e-13	0	-1.5625e-12	0	-1.5625e-13		45.45	-1.26562e-11	-9.0625e-12	-1.09375e-11	-8.59375e-12	-1.01563e-11	-1.23437e-11	-1.60937e-11	-1.5625e-11	-1.6875e-11	-2.1875e-11	-1.89062e-11		45.45	0	-2.34375e-12	0	6.25e-13	-4.6875e-13	3.125e-13	0	-1.25e-12	0	1.5625e-12	0
45.5	-9.375e-13	1.5625e-13	0	0	0	1.25e-12	-1.71875e-12	1.5625e-13	1.25e-12	0	-1.25e-12		45.5	-1.67188e-11	-1e-11	-8.125e-12	-9.84375e-12	-1.01563e-11	-1.40625e-11	-1.65625e-11	-1.375e-11	-1.64063e-11	-1.78125e-11	-2.23438e-11		45.5	0	1.875e-12	0	1.5625e-13	0	0	0	0	-4.6875e-13	0	2.8125e-12
45.55	0	1.25e-12	0	0	-8.59375e-12	1.5625e-13	-3.125e-13	2.34375e-12	0	0	-3.125e-13		45.55	-1.48437e-11	-9.375e-12	-9.84375e-12	-9.0625e-12	-9.375e-12	-1.21875e-11	-2.35937e-11	-1.40625e-11	-1.75e-11	-1.78125e-11	-2.25e-11		45.55	1.5625e-13	0	2.03125e-12	1.875e-12	3.125e-13	3.125e-13	-6.25e-13	-1.40625e-12	-3.59375e-12	0	-1.5625e-12
45.6	2.5e-12	2.34375e-12	-1.25e-12	0	0	2.34375e-12	0	2.5e-12	-1.5625e-13	0	6.25e-13		45.6	-1.70312e-11	-7.5e-12	-9.0625e-12	-8.75e-12	-9.84375e-12	-1.125e-11	-1.5e-11	-1.53125e-11	-1.78125e-11	-1.85938e-11	-2.23438e-11		45.6	0	1.5625e-13	2.34375e-12	2.03125e-12	2.5e-12	1.25e-12	1.25e-12	0	-6.25e-13	-2.34375e-12	-6.25e-13
45.65	1.5625e-13	1.5625e-12	-8.59375e-12	0	1.5625e-13	1.40625e-12	2.03125e-12	1.5625e-13	0	-6.25e-13	-2.34375e-12		45.65	-1.26562e-11	-9.6875e-12	-9.0625e-12	-7.8125e-12	-1.10938e-11	-1.25e-11	-1.59375e-11	-1.59375e-11	-1.75e-11	-2.01563e-11	-2.25e-11		45.65	0	0	-4.84375e-12	1.09375e-12	1.875e-12	1.5625e-13	0	-4.6875e-13	-8.59375e-12	-1.09375e-12	-1.5625e-13
45.7	1.5625e-13	2.1875e-12	-1.25e-12	0	-1.5625e-12	1.5625e-13	1.5625e-13	1.5625e-13	0	0	0		45.7	-1.28125e-11	-1.23437e-11	-8.28125e-12	-1.07812e-11	-1.25e-11	-1.26562e-11	-1.375e-11	-1.73438e-11	-1.85938e-11	-2e-11	-2.15625e-11		45.7	0	2.65625e-12	-1.5625e-12	-1.5625e-13	7.8125e-13	-4.6875e-13	-9.375e-13	-1.5625e-13	-3.125e-13	-1.5625e-13	0
45.75	0	2.65625e-12	1.71875e-12	-6.25e-12	1.40625e-12	1.5625e-13	1.25e-12	3.125e-13	0	0	0		45.75	-1.375e-11	-9.84375e-12	-1.09375e-11	-9.375e-12	-1.23437e-11	-1.26562e-11	-1.35937e-11	-2.48438e-11	-1.98437e-11	-1.57813e-11	-2.20313e-11		45.75	1.5625e-13	1.71875e-12	0	0	1.5625e-13	0	-9.84375e-12	0	2.03125e-12	1.25e-12	1.5625e-13
45.8	0	1.5625e-13	1.5625e-13	1.09375e-12	1.5625e-13	-4.21875e-12	1.5625e-13	1.25e-12	0	-1.25e-12	0		45.8	-1.5e-11	-8.75e-12	-8.125e-12	-9.84375e-12	-1.21875e-11	-9.84375e-12	-1.34375e-11	-1.75e-11	-1.8125e-11	-1.98437e-11	-2.23438e-11		45.8	6.25e-13	1.5625e-13	1.5625e-12	1.5625e-13	1.71875e-12	-3.4375e-12	-3.125e-13	-1.5625e-13	0	7.8125e-13	-1.875e-12
45.85	1.5625e-13	1.5625e-13	1.875e-12	1.5625e-13	1.5625e-12	-1.5625e-12	1.5625e-13	1.875e-12	0	4.6875e-13	0		45.85	-1.28125e-11	-7.5e-12	-6.875e-12	-1e-11	-1.04687e-11	-1.125e-11	-1e-11	-1.625e-11	-2e-11	-2.25e-11	-3.04687e-11		45.85	-4.6875e-13	2.03125e-12	1.25e-12	0	1.5625e-13	0	-1.5625e-13	0	-1.5625e-13	-6.25e-13	-4.6875e-13
45.9	1.5625e-13	1.5625e-13	-6.25e-13	7.8125e-13	1.875e-12	-1.5625e-13	1.40625e-12	2.34375e-12	0	-1.40625e-12	-1.5625e-13		45.9	-1.375e-11	-8.75e-12	-8.75e-12	-1.15625e-11	-1.01563e-11	-1.21875e-11	-1.73438e-11	-1.42187e-11	-1.79687e-11	-1.98437e-11	-1.98437e-11		45.9	-4.6875e-13	1.5625e-13	1.5625e-13	0	0	-1.5625e-13	0	0	0	-6.25e-13	0
45.95	1.25e-12	3.125e-13	0	4.6875e-13	1.5625e-13	0	1.5625e-13	2.1875e-12	2.5e-12	-1.25e-12	-9.84375e-12		45.95	-1.21875e-11	-7.34375e-12	-7.8125e-12	-1e-11	-1.125e-11	-1.51562e-11	-1.67188e-11	-1.35937e-11	-2e-11	-2e-11	-2.0625e-11		45.95	-1.25e-12	1.5625e-13	1.5625e-13	0	0	0	-1.875e-12	-2.65625e-12	0	0	0
46	0	1.5625e-13	-9.375e-13	7.8125e-13	-1.25e-12	-4.6875e-13	1.5625e-13	1.71875e-12	1.5625e-13	-6.25e-13	-6.25e-13		46	-1.28125e-11	-7.5e-12	-8.125e-12	-8.75e-12	-9.84375e-12	-1.28125e-11	-1.5e-11	-1.4375e-11	-1.75e-11	-2.0625e-11	-2.48438e-11		46	5e-12	1.5625e-13	0	1.5625e-13	0	-7.34375e-12	-7.8125e-13	0	0	-1.5625e-13	0
46.05	6.25e-13	1.40625e-12	2.5e-12	1.5625e-13	1.5625e-13	0	-9.84375e-12	6.25e-13	9.375e-13	0	0		46.05	-1.375e-11	-7.5e-12	-7.96875e-12	-6.25e-12	-1.34375e-11	-1.1875e-11	-1.5e-11	-1.625e-11	-1.64063e-11	-2.1875e-11	-2e-11		46.05	6.25e-13	0	0	1.5625e-13	0	0	-1.5625e-13	-1.5625e-13	0	9.375e-13	0
46.1	2.65625e-12	2.03125e-12	2.03125e-12	0	-9.375e-13	-6.25e-13	-1.875e-12	9.375e-13	-1.5625e-13	-1.875e-12	-1.5625e-13		46.1	-1.98437e-11	-7.34375e-12	-7.96875e-12	-8.75e-12	-1.09375e-11	-1.1875e-11	-1.375e-11	-1.98437e-11	-1.59375e-11	-1.96875e-11	-2.01563e-11		46.1	0	0	-4.6875e-13	-1.875e-12	0	7.8125e-13	0	-6.25e-13	-6.40625e-12	1.5625e-13	0
46.15	1.5625e-13	0	9.375e-13	-1.25e-12	-1.5625e-12	0	1.25e-12	0	0	3.125e-13	0		46.15	-1.28125e-11	-1.17187e-11	-7.34375e-12	-8.59375e-12	-1.03125e-11	-1.5e-11	-1.48437e-11	-1.84375e-11	-1.85938e-11	-2e-11	-2.14063e-11		46.15	-9.84375e-12	0	0	-4.6875e-13	-1.5625e-13	0	0	-1.25e-12	-4.6875e-13	-9.375e-13	1.5625e-13
46.2	1.25e-12	1.5625e-13	1.5625e-12	-1.09375e-12	-1.09375e-12	-8.59375e-12	0	2.5e-12	0	-1.875e-12	1.25e-12		46.2	-1.35937e-11	-9.21875e-12	-1e-11	-1.67188e-11	-1.1875e-11	-1.4375e-11	-1.39063e-11	-2.60938e-11	-1.60937e-11	-2.82813e-11	-2.25e-11		46.2	0	1.5625e-13	1.5625e-13	-1.5625e-13	-1.09375e-12	1.40625e-12	1.5625e-13	1.5625e-13	0	-4.6875e-13	-3.4375e-12
46.25	7.8125e-13	2.03125e-12	1.25e-12	-1.5625e-13	9.375e-13	0	0	1.5625e-13	-2.96875e-12	0	3.125e-13		46.25	-1.04687e-11	-8.75e-12	-9.6875e-12	-8.75e-12	-1e-11	-1.28125e-11	-1.625e-11	-1.75e-11	-2.17187e-11	-2.0625e-11	-2.15625e-11		46.25	0	1.40625e-12	1.5625e-13	1.25e-12	1.40625e-12	1.5625e-13	0	1.09375e-12	0	0	-1.25e-12
46.3	-1.25e-12	3.125e-13	1.5625e-13	1.25e-12	1.875e-12	1.5625e-13	1.5625e-13	2.03125e-12	0	1.25e-12	1.25e-12		46.3	-1.40625e-11	-7.34375e-12	-1.0625e-11	-9.6875e-12	-1e-11	-1.23437e-11	-1.5e-11	-1.57813e-11	-1.875e-11	-2.04688e-11	-2.125e-11		46.3	-9.6875e-12	1.25e-12	2.1875e-12	2.5e-12	1.5625e-13	1.25e-12	-6.25e-13	1.09375e-12	0	-1.5625e-13	-6.25e-13
46.35	-8.59375e-12	-1.25e-12	2.65625e-12	1.5625e-13	1.875e-12	0	0	4.6875e-13	0	0	1.5625e-13		46.35	-1.5e-11	-7.34375e-12	-1.23437e-11	-9.84375e-12	-2e-11	-1.23437e-11	-1.5625e-11	-1.75e-11	-1.9375e-11	-2.9375e-11	-2.10938e-11		46.35	0	2.34375e-12	2.03125e-12	1.5625e-13	4.6875e-13	3.125e-13	0	7.8125e-13	-3.28125e-12	-9.375e-13	-3.125e-12
46.4	0	1.5625e-13	0	-2.5e-12	2.34375e-12	0	0	6.71875e-12	-1e-11	-1.5625e-13	-1.25e-12		46.4	-1.26562e-11	-9.84375e-12	-1.01563e-11	-1.03125e-11	-9.6875e-12	-1.3125e-11	-1.48437e-11	-1.625e-11	-2.125e-11	-2.125e-11	-2.32813e-11		46.4	-6.09375e-12	1.5625e-13	1.25e-12	1.25e-12	0	-6.71875e-12	0	9.84375e-12	-1.5625e-13	-4.6875e-13	0
46.45	1.875e-12	2.1875e-12	-6.25e-13	-1.5625e-13	1.71875e-12	-1.09375e-12	0	1.71875e-12	-3.125e-13	0	0		46.45	-1.4375e-11	-1.29688e-11	-1.0625e-11	-8.59375e-12	-1.32812e-11	-1.125e-11	-1.625e-11	-1.875e-11	-1.73438e-11	-1.8125e-11	-2.01563e-11		46.45	0	2.1875e-12	1.25e-12	1.5625e-12	0	1.71875e-12	-3.59375e-12	1.40625e-12	-9.375e-13	1.5625e-13	0
46.5	1.875e-12	3.125e-13	0	0	0	0	-1.5625e-13	-2.1875e-12	0	1.71875e-12	-2.34375e-12		46.5	-1.48437e-11	-7.5e-12	-8.75e-12	-9.84375e-12	-9.84375e-12	-1.4375e-11	-1.48437e-11	-1.5625e-11	-1.70312e-11	-1.98437e-11	-2.0625e-11		46.5	0	3.125e-13	-4.6875e-13	9.375e-13	0	2.03125e-12	0	-3.125e-13	-1.5625e-13	1.25e-12	0
46.55	1.5625e-13	2.5e-12	1.5625e-13	1.5625e-13	0	2.1875e-12	1.5625e-13	1.5625e-13	-1.09375e-12	1.875e-12	-9.375e-13		46.55	-1.5e-11	-6.40625e-12	-1.48437e-11	-1.09375e-11	-1.10938e-11	-1.21875e-11	-1.5e-11	-1.48437e-11	-1.875e-11	-2.15625e-11	-2.09375e-11		46.55	0	0	-1.09375e-12	-4.6875e-13	-2.34375e-12	6.25e-13	4.6875e-13	-9.375e-13	-5.3125e-12	-8.75e-12	-8.28125e-12
46.6	0	1.5625e-13	1.5625e-13	4.6875e-13	3.125e-13	1.5625e-13	1.875e-12	1.40625e-12	1.5625e-13	0	-7.34375e-12		46.6	-1.98437e-11	-8.125e-12	-7.8125e-12	-1.0625e-11	-1e-11	-1.21875e-11	-1.40625e-11	-1.57813e-11	-1.98437e-11	-1.98437e-11	-2.09375e-11		46.6	0	-4.375e-12	-3.75e-12	0	1.5625e-13	0	-3.125e-12	1.5625e-13	-6.25e-13	0	0
46.65	1.875e-12	2.1875e-12	1.25e-12	6.25e-13	7.8125e-13	1.5625e-13	0	1.5625e-13	-4.6875e-13	0	0		46.65	-1.5e-11	-1e-11	-8.59375e-12	-1.23437e-11	-1e-11	-1.25e-11	-1.73438e-11	-1.65625e-11	-1.73438e-11	-2e-11	-2e-11		46.65	9.375e-13	0	-1.09375e-12	-1.09375e-12	1.5625e-13	0	0	0	-3.125e-13	-4.84375e-12	-7.8125e-13
46.7	1.40625e-12	1.5625e-13	0	-1.5625e-13	0	-1.5625e-13	0	1.25e-12	0	0	1.40625e-12		46.7	-1.39063e-11	-8.75e-12	-8.4375e-12	-9.84375e-12	-1.1875e-11	-1.25e-11	-1.57813e-11	-1.5e-11	-2.35937e-11	-2.07812e-11	-2.48438e-11		46.7	-1.09375e-12	0	1.09375e-12	1.5625e-13	-3.125e-13	1.875e-12	-3.125e-13	2.03125e-12	-1.5625e-13	0	0
46.75	3.125e-13	1.5625e-13	2.65625e-12	0	-4.375e-12	2.03125e-12	-6.25e-13	0	1.5625e-13	1.5625e-13	0		46.75	-1.23437e-11	-7.34375e-12	-7.5e-12	-9.0625e-12	-1.1875e-11	-1.21875e-11	-1.25e-11	-1.5e-11	-1.75e-11	-2e-11	-1.82813e-11		46.75	-4.84375e-12	0	1.5625e-13	-3.125e-13	0	2.34375e-12	0	3.4375e-12	-1.25e-12	-1.25e-12	0
46.8	0	3.125e-13	1.25e-12	-4.6875e-13	2.34375e-12	-1.40625e-12	-4.84375e-12	3.75e-12	0	0	0		46.8	-1.23437e-11	-1e-11	-8.75e-12	-1.15625e-11	-1.10938e-11	-1.25e-11	-1.375e-11	-1.59375e-11	-1.875e-11	-1.75e-11	-1.92188e-11		46.8	1.5625e-13	0	6.25e-13	1.5625e-13	0	2.65625e-12	0	1.5625e-13	0	0	-2.96875e-12
46.85	0	2.03125e-12	1.5625e-13	0	7.8125e-13	0	0	1.40625e-12	0	-1.5625e-12	-4.84375e-12		46.85	-1.20313e-11	-9.6875e-12	-8.75e-12	-9.6875e-12	-1.67188e-11	-1.125e-11	-1.375e-11	-1.73438e-11	-1.73438e-11	-1.625e-11	-2.07812e-11		46.85	1.875e-12	6.25e-13	1.5625e-13	-1.5625e-13	0	1.25e-12	1.5625e-13	1.5625e-13	-1.09375e-12	-7.34375e-12	-1.5625e-13
46.9	1.5625e-13	0	1.25e-12	0	0	0	-4.6875e-13	1.5625e-13	0	-1.25e-12	-1.875e-12		46.9	-1.20313e-11	-1.75e-11	-9.375e-12	-9.84375e-12	-1.23437e-11	-1.125e-11	-1.48437e-11	-2.73438e-11	-2.0625e-11	-1.71875e-11	-2.25e-11		46.9	0	2.34375e-12	2.5e-12	-3.59375e-12	2.5e-12	0	-1.25e-12	1.25e-12	-6.25e-13	0	-3.125e-13
46.95	2.5e-12	-1.5625e-12	3.125e-13	0	0	0	0	1.5625e-13	1.875e-12	-6.25e-13	-7.8125e-13		46.95	-1.26562e-11	-8.75e-12	-1.14062e-11	-1e-11	-9.375e-12	-1.07812e-11	-1.42187e-11	-1.875e-11	-1.8125e-11	-1.75e-11	-2.1875e-11		46.95	0	2.1875e-12	1.5625e-13	0	1.875e-12	-1.25e-12	1.5625e-13	1.40625e-12	7.8125e-13	0	0
47	6.25e-13	-1.5625e-13	1.5625e-13	1.5625e-13	0	-1.5625e-13	-1.09375e-12	1.5625e-13	1.5625e-12	0	-1.875e-12		47	-1.48437e-11	-1.23437e-11	-9.6875e-12	-9.84375e-12	-9.6875e-12	-1.04687e-11	-1.5e-11	-1.625e-11	-1.6875e-11	-2.96875e-11	-2.0625e-11		47	-6.25e-13	2.03125e-12	3.125e-13	0	1.875e-12	-1.5625e-13	1.5625e-13	9.375e-13	0	1.5625e-13	-4.84375e-12
47.05	-4.6875e-13	-6.71875e-12	0	3.125e-13	1.5625e-13	0	1.5625e-13	-4.84375e-12	0	-3.125e-13	1.25e-12		47.05	-2.29688e-11	-8.59375e-12	-9.375e-12	-1.03125e-11	-1e-11	-1.0625e-11	-1.78125e-11	-1.625e-11	-1.6875e-11	-1.75e-11	-2.45312e-11		47.05	0	1.5625e-13	-1.25e-12	1.5625e-12	1.5625e-13	6.25e-13	2.5e-12	0	0	-1.25e-12	0
47.1	0	2.03125e-12	2.5e-12	1.25e-12	1.25e-12	0	-3.125e-13	0	0	0	1.25e-12		47.1	-1.5e-11	-8.75e-12	-8.59375e-12	-1.375e-11	-9.21875e-12	-1.25e-11	-1.375e-11	-1.53125e-11	-1.8125e-11	-1.79687e-11	-1.96875e-11		47.1	9.375e-13	1.875e-12	0	6.25e-13	1.5625e-13	6.25e-13	-2.1875e-12	-7.34375e-12	1.25e-12	-7.03125e-12	-3.125e-13
47.15	-3.125e-13	1.5625e-12	2.5e-12	1.40625e-12	1.71875e-12	-3.4375e-12	1.25e-12	0	0	0	1.71875e-12		47.15	-1.125e-11	-1.90625e-11	-9.84375e-12	-8.75e-12	-1.76563e-11	-1.42187e-11	-1.5e-11	-1.51562e-11	-2.09375e-11	-1.75e-11	-2.15625e-11		47.15	1.5625e-12	3.125e-13	-1.09375e-12	0	0	1.875e-12	0	0	-1.09375e-12	-6.25e-13	-2.5e-12
47.2	0	2.5e-12	6.25e-13	1.40625e-12	1.5625e-13	0	1.875e-12	8.75e-12	-1.09375e-12	0	1.5625e-13		47.2	-1.03125e-11	-1e-11	-1.03125e-11	-9.84375e-12	-8.59375e-12	-1.125e-11	-1.375e-11	-1.45312e-11	-2e-11	-1.8125e-11	-2.23438e-11		47.2	1.5625e-13	-1.71875e-12	0	1.40625e-12	0	2.03125e-12	0	0	0	0	-1.875e-12
47.25	1.5625e-13	1.5625e-13	1.5625e-13	7.8125e-13	1.25e-12	-3.125e-13	1.5625e-13	2.5e-12	1.25e-12	-8.59375e-12	1.875e-12		47.25	-1.20313e-11	-1.125e-11	-7.5e-12	-1.9375e-11	-8.59375e-12	-1.75e-11	-1.5e-11	-1.625e-11	-1.76563e-11	-1.96875e-11	-2.125e-11		47.25	2.65625e-12	6.25e-13	-1.09375e-12	0	0	1.5625e-13	0	0	-1.09375e-12	0	-7.34375e-12
47.3	2.03125e-12	0	1.25e-12	1.5625e-13	6.25e-13	0	1.5625e-13	1.5625e-13	1.5625e-13	1.5625e-13	-1.40625e-12		47.3	-1.23437e-11	-1e-11	-8.4375e-12	-1.0625e-11	-8.90625e-12	-1.375e-11	-1.5625e-11	-1.28125e-11	-1.70312e-11	-1.98437e-11	-2e-11		47.3	1.5625e-13	0	-3.125e-13	-1.5625e-13	-1e-11	1.5625e-13	0	0	0	-7.34375e-12	0
47.35	1.5625e-13	1.5625e-12	1.5625e-12	6.25e-13	-9.21875e-12	-1e-11	6.25e-13	1.875e-12	0	-3.125e-13	-1.09375e-12		47.35	-1.25e-11	-8.4375e-12	-7.5e-12	-1.0625e-11	-1.09375e-11	-1.25e-11	-1.4375e-11	-1.75e-11	-1.96875e-11	-1.98437e-11	-2e-11		47.35	0	0	-7.96875e-12	-1.40625e-12	0	0	0	0	0	0	0
47.4	2.1875e-12	1.875e-12	0	-4.6875e-13	0	-3.125e-13	0	0	1.25e-12	0	0		47.4	-1.32812e-11	-8.59375e-12	-7.5e-12	-1.04687e-11	-1e-11	-1.26562e-11	-1.5e-11	-1.60937e-11	-1.75e-11	-2.03125e-11	-1.98437e-11		47.4	-1.09375e-12	9.375e-13	0	9.375e-13	-4.375e-12	1.5625e-13	0	1.5625e-13	1.5625e-13	-6.25e-13	0
47.45	6.25e-13	0	1.5625e-13	1.5625e-13	2.34375e-12	0	-1.875e-12	1.25e-12	2.1875e-12	-1.09375e-12	0		47.45	-1.89062e-11	-1.73438e-11	-7.5e-12	-9.0625e-12	-9.375e-12	-1.25e-11	-1.25e-11	-1.5e-11	-1.98437e-11	-2.25e-11	-2.10938e-11		47.45	-1.5625e-12	1.5625e-13	2.34375e-12	0	0	3.125e-13	0	0	0	-9.375e-12	-1.5625e-13
47.5	4.6875e-13	0	3.125e-13	1.5625e-13	1.09375e-12	1.5625e-13	0	-5.78125e-12	2.5e-12	0	-1.09375e-12		47.5	-1.1875e-11	-7.96875e-12	-8.75e-12	-8.90625e-12	-1.35937e-11	-1.42187e-11	-2.23438e-11	-1.5625e-11	-1.9375e-11	-1.98437e-11	-2.125e-11		47.5	-4.6875e-13	2.5e-12	1.25e-12	0	0	0	0	-9.84375e-12	1.5625e-13	-1.71875e-12	1.5625e-13
47.55	0	1.5625e-13	1.5625e-13	1.5625e-12	-3.125e-13	1.5625e-13	0	1.25e-12	1.5625e-13	0	-4.84375e-12		47.55	-1.5e-11	-1e-11	-5.9375e-12	-7.65625e-12	-1.0625e-11	-1.375e-11	-1.54688e-11	-1.73438e-11	-1.9375e-11	-1.98437e-11	-2.125e-11		47.55	0	1.25e-12	-3.75e-12	-2.5e-12	0	1.40625e-12	-1.09375e-12	0	-2.5e-12	0	0
47.6	1.875e-12	-4.6875e-13	6.25e-13	0	0	6.25e-13	-4.6875e-13	4.6875e-13	1.25e-12	0	-3.125e-13		47.6	-1.32812e-11	-8.4375e-12	-1.48437e-11	-7.5e-12	-1.40625e-11	-1.3125e-11	-1.60937e-11	-1.73438e-11	-2e-11	-2.25e-11	-2.3125e-11		47.6	0	2.1875e-12	2.1875e-12	-1.875e-12	0	2.5e-12	2.03125e-12	-9.375e-13	-1.09375e-12	1.5625e-13	0
47.65	2.1875e-12	0	1.25e-12	0	0	9.375e-13	6.25e-13	2.03125e-12	1.5625e-13	0	-3.59375e-12		47.65	-1.375e-11	-8.59375e-12	-8.4375e-12	-8.4375e-12	-1.4375e-11	-1.14062e-11	-1.5e-11	-1.5625e-11	-1.6875e-11	-2.125e-11	-2.23438e-11		47.65	6.25e-13	1.5625e-13	2.1875e-12	0	0	2.34375e-12	0	0	-4.84375e-12	0	0
47.7	-6.5625e-12	0	2.5e-12	0	0	1.25e-12	1.5625e-13	1.71875e-12	0	0	0		47.7	-1.23437e-11	-1e-11	-7.34375e-12	-1.35937e-11	-1.10938e-11	-1.48437e-11	-1.53125e-11	-1.54688e-11	-1.84375e-11	-2e-11	-2.10938e-11		47.7	6.25e-13	0	1.5625e-13	0	-1.25e-12	2.1875e-12	0	0	-1.09375e-12	-1.25e-12	-6.40625e-12
47.75	0	1.40625e-12	1.5625e-13	-2.34375e-12	0	-7.8125e-13	1.25e-12	1.5625e-13	0	-2.8125e-12	-6.25e-13		47.75	-1.10938e-11	-6.25e-12	-1.03125e-11	-9.84375e-12	-1.98437e-11	-1.21875e-11	-1.65625e-11	-1.51562e-11	-2.73438e-11	-1.9375e-11	-2.125e-11		47.75	1.5625e-13	1.25e-12	1.25e-12	1.40625e-12	-6.25e-13	0	0	-2.1875e-12	-9.84375e-12	0	-3.125e-13
47.8	-1.25e-12	3.125e-13	2.5e-12	0	-1e-11	-3.125e-13	3.125e-13	1.5625e-13	-1.09375e-12	0	-1.5625e-13		47.8	-1.25e-11	-1.32812e-11	-7.03125e-12	-9.6875e-12	-1.21875e-11	-1.28125e-11	-1.28125e-11	-1.45312e-11	-1.85938e-11	-1.84375e-11	-2.25e-11		47.8	1.09375e-12	6.25e-13	1.5625e-13	1.25e-12	0	2.1875e-12	-4.6875e-13	0	0	0	-7.8125e-13
47.85	0	2.5e-12	1.5625e-13	2.03125e-12	0	0	-9.84375e-12	0	0	0	-4.6875e-13		47.85	-1e-11	-7.5e-12	-1.42187e-11	-1e-11	-1.29688e-11	-1.25e-11	-1.35937e-11	-1.78125e-11	-1.76563e-11	-1.95313e-11	-2.48438e-11		47.85	6.25e-13	2.65625e-12	1.25e-12	1.5625e-13	0	2.65625e-12	2.34375e-12	0	0	-6.25e-13	0
47.9	-6.09375e-12	1.5625e-13	2.03125e-12	2.5e-12	-3.4375e-12	-1.40625e-12	1.5625e-13	1.5625e-13	-1.5625e-13	-4.6875e-13	-3.59375e-12		47.9	-1.98437e-11	-9.375e-12	-7.65625e-12	-1e-11	-1.10938e-11	-1.10938e-11	-1.57813e-11	-1.625e-11	-1.875e-11	-2.0625e-11	-2.03125e-11		47.9	1.25e-12	6.25e-13	7.8125e-13	-7.34375e-12	-6.25e-13	3.125e-13	1.5625e-13	-4.84375e-12	1.5625e-13	0	0
47.95	0	2.1875e-12	1.875e-12	1.5625e-13	0	-3.125e-13	0	0	0	0	1.5625e-13		47.95	-1.10938e-11	-1.0625e-11	-8.75e-12	-1.1875e-11	-1.125e-11	-1.3125e-11	-1.98437e-11	-1.5625e-11	-2e-11	-2.01563e-11	-2.1875e-11		47.95	1.5625e-13	0	2.5e-12	-1.875e-12	1.25e-12	3.125e-13	0	2.03125e-12	-1.25e-12	0	-7.8125e-13
48	-1.25e-12	-3.125e-12	0	1.875e-12	1.875e-12	-6.25e-13	-2.34375e-12	-4.84375e-12	1.5625e-13	0	-1.5625e-12		48	-1.4375e-11	-8.4375e-12	-8.75e-12	-1.25e-11	-1.10938e-11	-1.01563e-11	-1.51562e-11	-1.5625e-11	-1.875e-11	-2.48438e-11	-2.23438e-11		48	0	0	1.40625e-12	0	1.5625e-13	1.5625e-13	1.5625e-13	1.09375e-12	-4.53125e-12	-2.1875e-12	1.5625e-13
48.05	1.25e-12	1.875e-12	2.1875e-12	1.5625e-13	1.25e-12	0	-1.09375e-12	1.5625e-12	1.25e-12	0	1.5625e-13		48.05	-1.25e-11	-8.28125e-12	-1e-11	-8.4375e-12	-1e-11	-1.98437e-11	-1.98437e-11	-1.76563e-11	-1.875e-11	-1.98437e-11	-1.92188e-11		48.05	1.09375e-12	1.5625e-13	3.125e-13	0	1.5625e-13	0	-1.25e-12	1.25e-12	-1.875e-12	-9.84375e-12	1.875e-12
48.1	1.71875e-12	0	0	-1.25e-12	2.1875e-12	-2.34375e-12	-6.71875e-12	1.09375e-12	0	-2.5e-12	2.03125e-12		48.1	-1.26562e-11	-1.48437e-11	-9.84375e-12	-8.75e-12	-1.23437e-11	-1.28125e-11	-1.1875e-11	-1.5625e-11	-1.875e-11	-1.92188e-11	-1.89062e-11		48.1	0	1.875e-12	0	1.40625e-12	1.25e-12	-3.28125e-12	-1.25e-12	6.25e-13	-8.90625e-12	0	1.5625e-13
48.15	6.25e-13	0	3.125e-13	-4.6875e-13	1.25e-12	-1.09375e-12	0	7.5e-12	2.34375e-12	2.03125e-12	0		48.15	-1.64063e-11	-8.4375e-12	-1.125e-11	-8.75e-12	-1.09375e-11	-1.23437e-11	-1.4375e-11	-1.54688e-11	-2.48438e-11	-1.875e-11	-2.26562e-11		48.15	0	-4.84375e-12	0	1.5625e-13	2.34375e-12	1.40625e-12	0	1.25e-12	0	-1.09375e-12	0
48.2	-1.09375e-12	-7.34375e-12	2.65625e-12	0	1.5625e-13	-6.25e-13	-2.1875e-12	-4.6875e-13	-1.25e-12	-9.84375e-12	0		48.2	-1.3125e-11	-1.0625e-11	-1.0625e-11	-9.84375e-12	-1.0625e-11	-2e-11	-1.25e-11	-1.64063e-11	-1.75e-11	-1.75e-11	-2.0625e-11		48.2	1.25e-12	-1.25e-12	0	0	1.25e-12	2.1875e-12	-1.5625e-13	0	-1.5625e-13	0	-4.21875e-12
48.25	-2.5e-12	2.1875e-12	1.5625e-13	7.8125e-13	0	-1.40625e-12	0	-1.09375e-12	0	-9.375e-13	0		48.25	-1.28125e-11	-7.96875e-12	-1.23437e-11	-7.34375e-12	-1.98437e-11	-1.125e-11	-1.78125e-11	-1.76563e-11	-1.85938e-11	-2.03125e-11	-1.90625e-11		48.25	1.5625e-13	1.25e-12	-6.71875e-12	-6.25e-13	-6.25e-13	1.5625e-13	0	6.25e-13	-2.5e-12	-5.46875e-12	-1.09375e-12
48.3	0	6.25e-13	2.5e-12	1.5625e-13	-2.34375e-12	-3.125e-13	-1.5625e-13	0	0	0	0		48.3	-1.0625e-11	-8.75e-12	-8.59375e-12	-9.6875e-12	-1.25e-11	-1.6875e-11	-1.59375e-11	-1.51562e-11	-1.75e-11	-1.84375e-11	-2.25e-11		48.3	1.25e-12	1.5625e-13	1.25e-12	0	0	1.875e-12	0	1.5625e-13	-1.5625e-13	0	1.5625e-13
48.35	4.6875e-13	1.5625e-13	1.25e-12	1.5625e-13	-9.375e-13	0	-7.34375e-12	0	0	1.875e-12	0		48.35	-1.57813e-11	-8.90625e-12	-8.75e-12	-1.125e-11	-1e-11	-1.3125e-11	-1.375e-11	-1.98437e-11	-2.46875e-11	-1.76563e-11	-2e-11		48.35	7.8125e-13	1.5625e-13	1.5625e-13	0	-2.34375e-12	1.25e-12	0	2.1875e-12	0	-4.6875e-13	0
48.4	9.375e-13	1.25e-12	6.25e-13	2.1875e-12	0	-1.5625e-12	-2.1875e-12	-4.6875e-13	-3.59375e-12	2.5e-12	0		48.4	-1.25e-11	-9.0625e-12	-8.125e-12	-1.57813e-11	-1e-11	-1.1875e-11	-1.5e-11	-1.5625e-11	-1.875e-11	-2.03125e-11	-1.98437e-11		48.4	6.25e-13	1.5625e-13	1.875e-12	1.5625e-13	0	2.5e-12	4.6875e-13	1.09375e-12	0	0	0
48.45	1.40625e-12	-9.21875e-12	6.25e-12	1.5625e-13	0	-9.84375e-12	0	1.5625e-13	6.25e-13	1.5625e-13	0		48.45	-1.34375e-11	-9.0625e-12	-1e-11	-1.1875e-11	-1.23437e-11	-1.48437e-11	-1.75e-11	-1.6875e-11	-2.20313e-11	-2.0625e-11	-2e-11		48.45	-4.6875e-13	-4.6875e-13	1.5625e-13	6.25e-13	-6.25e-13	1.25e-12	1.5625e-12	2.1875e-12	0	-1.25e-12	-6.25e-13
48.5	0	0	-1.09375e-12	4.6875e-13	0	-2.03125e-12	-1.71875e-12	1.25e-12	1.5625e-13	0	-3.90625e-12		48.5	-1.5e-11	-7.5e-12	-6.25e-12	-1.125e-11	-8.4375e-12	-1.39063e-11	-1.625e-11	-1.53125e-11	-1.6875e-11	-1.9375e-11	-2e-11		48.5	-1.25e-12	0	1.71875e-12	1.5625e-13	0	1.5625e-13	1.5625e-13	1.5625e-13	6.25e-13	0	0
48.55	1.5625e-13	0	-3.125e-13	1.875e-12	1.40625e-12	0	0	0	1.25e-12	-1.5625e-12	0		48.55	-1.54688e-11	-1.82813e-11	-9.84375e-12	-1.04687e-11	-8.75e-12	-1.32812e-11	-1.46875e-11	-2.23438e-11	-1.9375e-11	-1.98437e-11	-2.125e-11		48.55	-7.96875e-12	9.375e-13	6.25e-13	1.5625e-13	0	6.25e-13	0	1.5625e-13	0	-7.34375e-12	-1.09375e-12
48.6	3.125e-13	0	0	1.25e-12	1.25e-12	0	0	1.5625e-13	0	-1.09375e-12	-1.09375e-12		48.6	-1.5e-11	-9.6875e-12	-9.84375e-12	-1.04687e-11	-8.75e-12	-1.67188e-11	-1.48437e-11	-1.53125e-11	-1.625e-11	-1.75e-11	-2e-11		48.6	0	2.34375e-12	8.59375e-12	1.5625e-13	-1.5625e-13	3.125e-13	0	2.5e-12	-9.84375e-12	0	-4.6875e-13
48.65	-7.34375e-12	1.5625e-13	0	1.875e-12	1.5625e-13	0	-1.5625e-13	-1.25e-12	1.25e-12	-1.5625e-13	3.59375e-12		48.65	-1.39063e-11	-1.25e-11	-9.6875e-12	-1.0625e-11	-9.84375e-12	-1.25e-11	-1.5e-11	-1.84375e-11	-2.48438e-11	-1.875e-11	-2.9375e-11		48.65	2.1875e-12	3.75e-12	1.25e-12	1.5625e-13	-1.5625e-13	2.65625e-12	1.5625e-12	1.71875e-12	-1.25e-12	-1.09375e-12	-7.34375e-12
48.7	1.25e-12	6.25e-13	1.09375e-12	0	1.5625e-13	-9.84375e-12	-6.25e-13	-4.84375e-12	4.6875e-13	-4.6875e-13	1.5625e-13		48.7	-1.39063e-11	-8.75e-12	-7.8125e-12	-1.03125e-11	-1.09375e-11	-1.34375e-11	-1.60937e-11	-1.73438e-11	-1.6875e-11	-1.95313e-11	-2.14063e-11		48.7	1.5625e-13	-4.6875e-13	1.5625e-13	1.25e-12	0	0	1.5625e-13	0	0	-3.59375e-12	0
48.75	1.25e-12	1.40625e-12	1.5625e-12	-1.09375e-12	1.5625e-13	-1.5625e-13	0	-1.5625e-12	0	0	6.25e-13		48.75	-1.375e-11	-1.0625e-11	-8.28125e-12	-9.6875e-12	-1.28125e-11	-1.5e-11	-1.4375e-11	-1.6875e-11	-2e-11	-1.85938e-11	-2e-11		48.75	0	-1.5625e-13	1.5625e-13	0	1.5625e-13	7.8125e-13	1.5625e-13	1.25e-12	0	-1.875e-12	-4.6875e-13
48.8	1.5625e-13	2.5e-12	2.03125e-12	0	-3.125e-13	0	-1.5625e-13	1.5625e-13	-2.34375e-12	1.25e-12	-4.21875e-12		48.8	-1.26562e-11	-1.98437e-11	-1e-11	-8.75e-12	-1.98437e-11	-1.34375e-11	-1.48437e-11	-1.5e-11	-1.85938e-11	-1.98437e-11	-2.04688e-11		48.8	-4.6875e-13	1.5625e-13	9.375e-13	-4.6875e-12	-2.34375e-12	1.5625e-13	1.5625e-13	1.5625e-13	0	-1.25e-12	0
48.85	0	1.25e-12	-1.09375e-12	0	-6.25e-13	-4.6875e-13	0	-1.875e-12	0	1.5625e-13	0		48.85	-1.23437e-11	-1e-11	-8.125e-12	-1.04687e-11	-1.375e-11	-1.21875e-11	-1.03125e-11	-2.42188e-11	-1.78125e-11	-1.9375e-11	-1.98437e-11		48.85	-2.5e-12	1.40625e-12	2.34375e-12	-6.25e-13	1.25e-12	1.25e-12	0	2.5e-12	6.09375e-12	-3.125e-13	1.5625e-13
48.9	4.6875e-13	1.40625e-12	1.25e-12	0	1.25e-12	0	1.5625e-13	-9.84375e-12	-9.375e-13	0	-4.6875e-13		48.9	-1.48437e-11	-1.48437e-11	-9.84375e-12	-8.125e-12	-1.10938e-11	-1.3125e-11	-1.42187e-11	-1.53125e-11	-2.73438e-11	-2e-11	-1.98437e-11		48.9	1.25e-12	2.1875e-12	1.40625e-12	0	1.09375e-12	1.5625e-13	0	7.8125e-13	-2.34375e-12	0	0
48.95	1.71875e-12	-9.0625e-12	1.71875e-12	1.5625e-13	0	0	-1.5625e-13	0	0	0	-4.6875e-13		48.95	-1.40625e-11	-8.75e-12	-7.65625e-12	-1.35937e-11	-2.09375e-11	-1.09375e-11	-1.5e-11	-1.78125e-11	-1.71875e-11	-1.8125e-11	-1.9375e-11		48.95	1.5625e-13	7.8125e-13	0	0	3.125e-13	1.875e-12	1.25e-12	-9.84375e-12	-1.40625e-12	-3.125e-13	-1.09375e-12
49	1.5625e-13	2.03125e-12	1.25e-12	0	1.5625e-13	0	-6.09375e-12	0	-7.34375e-12	-1.71875e-12	0		49	-1.375e-11	-8.125e-12	-8.59375e-12	-9.375e-12	-1.15625e-11	-2.04688e-11	-1.98437e-11	-1.46875e-11	-1.875e-11	-1.875e-11	-1.875e-11		49	1.40625e-12	6.25e-13	-1.25e-12	1.25e-12	1.5625e-13	1.5625e-13	1.875e-12	-6.25e-13	-1.25e-12	-4.6875e-13	0
49.05	1.5625e-13	6.25e-13	3.125e-13	0	1.71875e-12	0	0	0	0	-3.125e-13	-1.09375e-12		49.05	-1.53125e-11	-9.53125e-12	-8.75e-12	-8.75e-12	-1e-11	-1.21875e-11	-1.78125e-11	-1.875e-11	-1.67188e-11	-1.98437e-11	-2.85938e-11		49.05	-1.5625e-13	1.09375e-12	2.1875e-12	0	9.375e-13	4.6875e-13	6.25e-13	1.5625e-13	-4.6875e-13	-1.09375e-12	0
49.1	1.875e-12	2.5e-12	1.40625e-12	1.25e-12	0	1.5625e-13	0	-1.09375e-12	-6.25e-13	3.125e-13	-6.25e-13		49.1	-1.625e-11	-1.10938e-11	-6.09375e-12	-9.375e-12	-1.35937e-11	-1.4375e-11	-1.54688e-11	-1.9375e-11	-1.98437e-11	-2.0625e-11	-2e-11		49.1	-6.71875e-12	1.25e-12	1.5625e-13	1.5625e-12	-4.6875e-13	2.5e-12	2.34375e-12	2.34375e-12	4.6875e-13	0	-7.8125e-13
49.15	1.5625e-13	1.5625e-13	1.5625e-13	1.5625e-13	1.25e-12	-9.84375e-12	0	0	1.5625e-13	-2.65625e-12	0		49.15	-1.28125e-11	-1.10938e-11	-8.90625e-12	-8.125e-12	-1.23437e-11	-1.96875e-11	-1.5625e-11	-1.75e-11	-2.07812e-11	-1.8125e-11	-2.375e-11		49.15	0	6.25e-13	1.5625e-13	1.40625e-12	-7.34375e-12	1.5625e-13	1.5625e-13	1.875e-12	1.25e-12	-2.5e-12	-1.25e-12
49.2	1.25e-12	1.40625e-12	0	-1.25e-12	0	1.5625e-13	-9.375e-13	-6.25e-13	0	1.25e-12	-1.5625e-12		49.2	-1.85938e-11	-1e-11	-9.375e-12	-8.59375e-12	-1.09375e-11	-1.5e-11	-1.51562e-11	-1.625e-11	-1.98437e-11	-1.82813e-11	-1.98437e-11		49.2	-6.25e-13	2.03125e-12	0	0	0	2.03125e-12	2.34375e-12	0	1.5625e-13	-9.375e-13	0
49.25	2.03125e-12	0	3.125e-13	0	0	-4.6875e-13	3.125e-13	-6.71875e-12	1.25e-12	1.25e-12	7.8125e-13		49.25	-1.53125e-11	-9.84375e-12	-1.0625e-11	-1.125e-11	-1e-11	-1.25e-11	-1.375e-11	-1.73438e-11	-1.79687e-11	-1.73438e-11	-1.79687e-11		49.25	0	2.8125e-12	0	0	-4.6875e-13	6.25e-13	4.6875e-13	-3.125e-13	0	0	-4.6875e-13
49.3	9.375e-13	1.5625e-13	1.875e-12	0	-2.1875e-12	1.5625e-13	9.375e-13	0	1.5625e-13	2.34375e-12	1.25e-12		49.3	-1.48437e-11	-1.29688e-11	-8.75e-12	-1.92188e-11	-1e-11	-1.25e-11	-1.3125e-11	-1.78125e-11	-1.96875e-11	-1.85938e-11	-1.875e-11		49.3	0	1.5625e-13	0	0	2.5e-12	2.5e-12	1.5625e-13	0	-3.59375e-12	-3.125e-13	0
49.35	1.5625e-13	6.25e-13	2.65625e-12	0	2.03125e-12	-3.125e-13	3.125e-13	6.25e-13	-4.6875e-13	1.5625e-13	-1.09375e-12		49.35	-1.28125e-11	-9.375e-12	-7.5e-12	-1.0625e-11	-8.75e-12	-1.14062e-11	-1.23437e-11	-1.57813e-11	-1.75e-11	-2e-11	-1.98437e-11		49.35	-2.34375e-12	1.25e-12	-3.125e-13	2.5e-12	1.5625e-13	1.25e-12	7.8125e-13	0	0	0	-1.09375e-12
49.4	-6.71875e-12	-2.1875e-12	6.25e-13	1.875e-12	2.34375e-12	-1.875e-12	-2.5e-12	1.09375e-12	-7.34375e-12	1.25e-12	-9.84375e-12		49.4	-1.73438e-11	-7.5e-12	-6.875e-12	-9.6875e-12	-1e-11	-1.10938e-11	-1.375e-11	-1.60937e-11	-2.73438e-11	-1.875e-11	-2.48438e-11		49.4	0	6.25e-13	6.25e-13	1.5625e-13	1.25e-12	7.8125e-13	2.65625e-12	-2.96875e-12	1.5625e-13	0	-3.125e-13
49.45	0	0	-1.5625e-13	2.34375e-12	1.875e-12	-1.25e-12	1.25e-12	0	0	0	-2.5e-12		49.45	-1.375e-11	-6.25e-12	-9.84375e-12	-1.0625e-11	-1.10938e-11	-1.125e-11	-1.60937e-11	-1.71875e-11	-1.6875e-11	-1.82813e-11	-2.375e-11		49.45	-4.6875e-13	-1.25e-12	0	0	0	2.65625e-12	1.5625e-12	-1.5625e-13	-1e-11	-1.5625e-13	-1.5625e-13
49.5	3.125e-13	1.25e-12	-1.5625e-13	1.25e-12	3.125e-13	0	-2.34375e-12	0	1.5625e-13	1.5625e-13	0		49.5	-1.48437e-11	-1.125e-11	-9.84375e-12	-8.75e-12	-1.98437e-11	-1.10938e-11	-1.51562e-11	-1.73438e-11	-2e-11	-1.98437e-11	-2.09375e-11		49.5	0	-6.25e-13	0	0	-1.25e-12	1.40625e-12	1.5625e-13	0	0	0	3.125e-13
49.55	0	1.40625e-12	1.5625e-13	1.5625e-13	1.09375e-12	1.5625e-13	-4.6875e-13	0	0	0	0		49.55	-1.26562e-11	-9.6875e-12	-1.14062e-11	-1e-11	-1.25e-11	-1.39063e-11	-1.48437e-11	-1.9375e-11	-1.6875e-11	-1.85938e-11	-2.04688e-11		49.55	-3.90625e-12	-4.84375e-12	2.1875e-12	-1.09375e-12	-4.6875e-13	-3.125e-13	1.5625e-13	9.375e-13	1.875e-12	-1.09375e-12	7.8125e-13
49.6	-7.34375e-12	9.375e-13	0	-3.125e-13	0	-3.125e-12	0	3.125e-13	-1.09375e-12	1.5625e-13	0		49.6	-1.48437e-11	-1.0625e-11	-8.59375e-12	-8.90625e-12	-7.5e-12	-1.1875e-11	-1.375e-11	-2.67188e-11	-1.73438e-11	-2.01563e-11	-1.98437e-11		49.6	-6.25e-13	-1.5625e-13	1.5625e-13	0	-6.09375e-12	1.5625e-13	1.5625e-13	1.09375e-12	1.5625e-13	-1.5625e-12	0
49.65	0	0	1.25e-12	0	-7.96875e-12	1.25e-12	0	-9.375e-13	-1.25e-12	-3.125e-13	-7.96875e-12		49.65	-1.45312e-11	-1e-11	-9.84375e-12	-1.48437e-11	-1e-11	-1.1875e-11	-1.48437e-11	-1.875e-11	-1.875e-11	-2.60938e-11	-2.04688e-11		49.65	0	-4.84375e-12	2.65625e-12	0	1.25e-12	3.125e-13	1.09375e-12	1.5625e-13	0	-6.25e-13	-4.84375e-12
49.7	3.125e-13	0	1.40625e-12	0	0	1.5625e-13	0	0	0	-7.96875e-12	-1.875e-12		49.7	-1.5e-11	-1.1875e-11	-7.65625e-12	-7.96875e-12	-8.28125e-12	-1.25e-11	-1.4375e-11	-1.5625e-11	-1.85938e-11	-1.85938e-11	-2e-11		49.7	2.03125e-12	0	0	-4.84375e-12	0	1.25e-12	1.71875e-12	1.5625e-13	0	-1.875e-12	1.5625e-13
49.75	-1.71875e-12	0	-3.125e-13	0	-1.5625e-13	1.25e-12	0	0	0	0	0		49.75	-1.375e-11	-9.6875e-12	-7.5e-12	-1e-11	-8.28125e-12	-1.10938e-11	-1.21875e-11	-1.65625e-11	-1.98437e-11	-2e-11	-1.84375e-11		49.75	2.5e-12	-6.25e-13	-7.34375e-12	0	-9.375e-13	1.875e-12	6.25e-13	0	-2.03125e-12	-6.25e-13	1.5625e-13
49.8	0	0	-1.09375e-12	-9.21875e-12	2.5e-12	0	0	0	-1.09375e-12	0	0		49.8	-1.5e-11	-7.96875e-12	-6.40625e-12	-9.84375e-12	-8.125e-12	-1.23437e-11	-1.3125e-11	-1.85938e-11	-1.78125e-11	-1.78125e-11	-1.875e-11		49.8	1.5625e-13	0	6.25e-13	0	-3.4375e-12	1.25e-12	-9.375e-13	0	-4.6875e-13	-1.5625e-13	0
49.85	0	-2.1875e-12	1.5625e-13	1.5625e-12	1.5625e-13	0	-6.09375e-12	-8.59375e-12	-4.21875e-12	-2.34375e-12	-2.34375e-12		49.85	-1.32812e-11	-5.46875e-12	-7.8125e-12	-9.84375e-12	-1e-11	-1.57813e-11	-1.5e-11	-1.79687e-11	-1.98437e-11	-2.48438e-11	-2.875e-11		49.85	0	0	-1.25e-12	-7.8125e-13	1.25e-12	1.5625e-13	1.25e-12	0	0	-1.5625e-13	-3.125e-13
49.9	-7.8125e-13	0	2.03125e-12	1.5625e-13	1.5625e-13	0	0	-1.25e-12	0	0	0		49.9	-1.98437e-11	-7.34375e-12	-1e-11	-1.03125e-11	-9.84375e-12	-1.40625e-11	-2.42188e-11	-1.65625e-11	-1.78125e-11	-2.03125e-11	-1.92188e-11		49.9	0	3.125e-13	-8.59375e-12	-1.5625e-13	1.5625e-12	-1.71875e-12	7.8125e-13	-2.5e-12	-1.25e-12	-1.09375e-12	-2.34375e-12
49.95	3.125e-13	0	1.5625e-13	0	0	0	-1.875e-12	-4.6875e-13	-3.125e-13	1.5625e-13	-9.375e-13		49.95	-1.34375e-11	-6.71875e-12	-6.71875e-12	-1.01563e-11	-1.48437e-11	-1.26562e-11	-1.40625e-11	-1.60937e-11	-1.98437e-11	-2.4375e-11	-2.25e-11		49.95	0	2.5e-12	0	0	3.125e-13	4.6875e-13	1.25e-12	2.34375e-12	0	0	-7.8125e-13
50	0	9.375e-12	2.5e-12	0	0	-1.25e-12	1.5625e-13	0	0	1.875e-12	0		50	-1.48437e-11	-1.82813e-11	-1.10938e-11	-1.14062e-11	-9.84375e-12	-1.4375e-11	-1.48437e-11	-1.9375e-11	-2.48438e-11	-2e-11	-2.07812e-11		50	0	1.875e-12	1.25e-12	-3.125e-13	-1.25e-12	1.5625e-13	6.25e-13	1.5625e-13	0	-9.375e-13	0
50.05	-2.34375e-12	0	1.5625e-13	1.5625e-13	0	1.5625e-13	3.125e-13	0	0	1.875e-12	0		50.05	-1.98437e-11	-7.5e-12	-9.84375e-12	-1e-11	-1.3125e-11	-1.3125e-11	-1.375e-11	-1.76563e-11	-2.04688e-11	-1.82813e-11	-2.25e-11		50.05	-4.6875e-13	1.5625e-12	1.71875e-12	7.34375e-12	0	-2.1875e-12	0	1.5625e-13	0	-1.40625e-12	0
50.1	-4.6875e-13	-2.34375e-12	2.1875e-12	1.25e-12	0	1.5625e-13	1.5625e-13	0	-1.5625e-13	1.09375e-12	0		50.1	-1.64063e-11	-8.125e-12	-8.59375e-12	-9.6875e-12	-1.04687e-11	-1.28125e-11	-1.375e-11	-1.98437e-11	-2.60938e-11	-1.875e-11	-2e-11		50.1	1.5625e-13	0	1.5625e-13	-1.09375e-12	0	3.125e-13	1.5625e-13	-1.5625e-13	0	0	-1.5625e-13
50.15	0	0	7.8125e-13	1.875e-12	1.5625e-13	0	3.125e-13	0	0	1.5625e-13	-2.34375e-12		50.15	-2.48438e-11	-1.48437e-11	-8.75e-12	-9.53125e-12	-1e-11	-1.98437e-11	-1.375e-11	-1.75e-11	-1.8125e-11	-1.85938e-11	-2.23438e-11		50.15	1.5625e-13	1.5625e-13	9.375e-13	-1.71875e-12	-2.34375e-12	1.09375e-12	2.5e-12	0	0	-4.21875e-12	0
50.2	0	-3.125e-13	2.1875e-12	2.03125e-12	-6.25e-13	0	3.125e-13	-1.5625e-13	3.125e-13	0	-4.6875e-13		50.2	-1.60937e-11	-1e-11	-7.1875e-12	-9.6875e-12	-1.15625e-11	-1.375e-11	-1.5e-11	-1.8125e-11	-1.98437e-11	-1.625e-11	-2.3125e-11		50.2	0	1.5625e-13	-2.8125e-12	1.5625e-13	1.5625e-13	1.40625e-12	1.5625e-13	0	1.5625e-13	-2.5e-12	0
50.25	0	0	-6.09375e-12	-4.21875e-12	0	0	0	-1.09375e-12	2.03125e-12	-4.6875e-13	6.25e-13		50.25	-1.5e-11	-8.90625e-12	-4.21875e-12	-8.90625e-12	-1.125e-11	-1.73438e-11	-1.60937e-11	-1.60937e-11	-1.76563e-11	-2.01563e-11	-2e-11		50.25	0	1.5625e-13	0	3.125e-13	2.5e-12	3.125e-13	2.5e-12	0	-4.84375e-12	-2.03125e-12	0
50.3	0	-4.84375e-12	1.25e-12	0	0	-1.09375e-12	-4.6875e-13	-1.25e-12	1.5625e-13	0	-1.875e-12		50.3	-1.3125e-11	-9.6875e-12	-7.34375e-12	-8.90625e-12	-1.98437e-11	-1.20313e-11	-1.73438e-11	-1.6875e-11	-1.73438e-11	-1.9375e-11	-2e-11		50.3	1.5625e-13	3.125e-13	0	9.375e-13	0	1.5625e-13	1.25e-12	1.5625e-13	1.25e-12	-1.5625e-13	0
50.35	-4.6875e-13	0	2.5e-12	0	0	2.65625e-12	1.25e-12	0	0	-4.6875e-13	-1.25e-12		50.35	-1.23437e-11	-9.6875e-12	-8.75e-12	-7.5e-12	-1.26562e-11	-1.29688e-11	-1.67188e-11	-1.71875e-11	-2e-11	-1.875e-11	-1.78125e-11		50.35	1.5625e-13	1.25e-12	-3.125e-13	1.25e-12	0	1.5625e-13	3.125e-13	-4.6875e-13	1.875e-12	0	0
50.4	-1.09375e-12	1.5625e-13	-9.375e-13	-1.25e-12	-2.34375e-12	-3.28125e-12	0	0	0	-1.25e-12	3.125e-13		50.4	-1.3125e-11	-1.1875e-11	-8.125e-12	-1e-11	-1.48437e-11	-1.5625e-11	-1.57813e-11	-1.85938e-11	-1.60937e-11	-1.875e-11	-1.375e-11		50.4	1.25e-12	1.875e-12	1.5625e-13	1.5625e-13	0	0	0	0	1.25e-12	-1.71875e-12	-6.25e-13
50.45	-6.25e-13	1.5625e-13	6.25e-13	-1.09375e-12	-1.09375e-12	0	1.25e-12	1.5625e-13	-1.09375e-12	0	0		50.45	-1.625e-11	-9.53125e-12	-8.4375e-12	-9.375e-12	-1.23437e-11	-1.46875e-11	-1.5e-11	-1.8125e-11	-1.75e-11	-2.48438e-11	-1.85938e-11		50.45	1.5625e-13	1.5625e-13	9.375e-13	2.5e-12	0	0	-1.25e-12	2.34375e-12	3.125e-13	6.25e-12	-9.84375e-12
50.5	-2.34375e-12	1.875e-12	1.5625e-13	-6.25e-13	-3.125e-13	-9.375e-13	1.25e-12	0	0	0	-9.375e-13		50.5	-1.57813e-11	-1.03125e-11	-1.29688e-11	-9.53125e-12	-1e-11	-1.3125e-11	-1.48437e-11	-2.48438e-11	-1.73438e-11	-1.875e-11	-2.14063e-11		50.5	1.25e-12	0	1.25e-12	6.25e-13	0	-4.6875e-13	-3.90625e-12	1.09375e-12	1.5625e-13	0	-1.5625e-12
50.55	-2.03125e-12	1.09375e-12	0	0	6.25e-13	1.5625e-13	1.5625e-13	-6.09375e-12	-2.34375e-12	2.1875e-12	-7.34375e-12		50.55	-1.39063e-11	-9.0625e-12	-8.4375e-12	-8.90625e-12	-1.03125e-11	-1.5625e-11	-1.3125e-11	-1.625e-11	-2.54687e-11	-2e-11	-1.98437e-11		50.55	1.25e-12	-1.5625e-13	1.5625e-13	-6.25e-13	1.25e-12	-7.8125e-13	-1.5625e-13	2.65625e-12	-1.875e-12	0	0
50.6	0	4.6875e-13	1.25e-12	0	0	0	-1.5625e-13	-3.125e-13	-2.5e-12	-1.09375e-12	-6.25e-13		50.6	-1.375e-11	-1.01563e-11	-8.4375e-12	-8.59375e-12	-1.3125e-11	-1.21875e-11	-1.375e-11	-1.75e-11	-1.6875e-11	-1.9375e-11	-1.85938e-11		50.6	1.5625e-13	2.5e-12	1.5625e-13	2.1875e-12	0	-1.09375e-12	-3.125e-13	1.5625e-13	-9.84375e-12	-8.59375e-12	-9.375e-12
50.65	-1.5625e-13	1.5625e-12	0	0	-4.6875e-13	0	1.875e-12	-4.6875e-13	0	1.5625e-13	0		50.65	-1.48437e-11	-1.0625e-11	-8.4375e-12	-7.34375e-12	-1.03125e-11	-1.26562e-11	-1.375e-11	-1.71875e-11	-1.75e-11	-1.96875e-11	-1.90625e-11		50.65	0	2.1875e-12	1.5625e-13	6.25e-13	0	-6.25e-13	0	1.875e-12	0	-6.25e-13	0
50.7	0	-2.34375e-12	-9.375e-13	-6.25e-13	0	-4.6875e-13	1.25e-12	-9.84375e-12	0	1.25e-12	0		50.7	-1.8125e-11	-1.03125e-11	-1e-11	-7.65625e-12	-1.14062e-11	-1.5e-11	-1.375e-11	-1.85938e-11	-1.5625e-11	-2.03125e-11	-1.9375e-11		50.7	-2.5e-12	2.34375e-12	0	-9.6875e-12	-9.375e-13	0	0	1.5625e-13	-1.09375e-12	0	0
50.75	0	0	-1.875e-12	0	-6.25e-13	-1.25e-12	6.25e-13	-2.5e-12	0	1.5625e-13	0		50.75	-1.48437e-11	-1.01563e-11	-9.0625e-12	-1.04687e-11	-1.09375e-11	-2e-11	-1.71875e-11	-1.875e-11	-2.23438e-11	-2e-11	-2.04688e-11		50.75	-2.34375e-12	1.5625e-13	0	0	0	1.5625e-13	1.5625e-13	1.5625e-13	-1.40625e-12	-1.5625e-13	-1.5625e-13
50.8	-4.84375e-12	-1.25e-12	6.25e-13	-1.875e-12	-2.1875e-12	2.65625e-12	1.25e-12	-4.6875e-13	1.5625e-13	0	-2.34375e-12		50.8	-1.40625e-11	-1e-11	-7.5e-12	-8.4375e-12	-1e-11	-1.375e-11	-1.53125e-11	-1.85938e-11	-1.60937e-11	-2.23438e-11	-2.03125e-11		50.8	-1.09375e-12	4.6875e-13	0	1.875e-12	-8.75e-12	-1.5625e-13	-1.875e-12	1.5625e-13	0	-4.6875e-13	1.875e-12
50.85	1.875e-12	1.5625e-13	0	-3.125e-13	0	-4.6875e-13	3.125e-13	1.5625e-13	1.25e-12	-4.21875e-12	-1.25e-12		50.85	-1.73438e-11	-1.26562e-11	-7.96875e-12	-9.375e-12	-9.21875e-12	-1.67188e-11	-1.51562e-11	-1.82813e-11	-1.60937e-11	-2.46875e-11	-1.8125e-11		50.85	-7.34375e-12	1.5625e-13	-9.6875e-12	1.09375e-12	-3.125e-13	0	0	-1.5625e-13	1.71875e-12	-2.34375e-12	1.25e-12
50.9	9.375e-13	1.5625e-13	0	-4.6875e-13	-1.09375e-12	-1.5625e-13	1.5625e-13	0	2.5e-12	0	3.125e-13		50.9	-1.5e-11	-9.84375e-12	-9.375e-12	-9.6875e-12	-8.59375e-12	-1.28125e-11	-1.6875e-11	-1.5625e-11	-1.875e-11	-2.25e-11	-1.71875e-11		50.9	0	1.875e-12	1.875e-12	3.125e-13	0	1.5625e-13	0	1.5625e-13	2.03125e-12	-4.6875e-13	-1.25e-12
50.95	1.25e-12	0	-1.09375e-12	-3.125e-13	0	-6.25e-13	1.5625e-13	0	1.25e-12	-1.25e-12	6.25e-13		50.95	-1.25e-11	-9.84375e-12	-9.84375e-12	-1.14062e-11	-1.54688e-11	-1.125e-11	-1.375e-11	-1.71875e-11	-1.9375e-11	-2.73438e-11	-1.76563e-11		50.95	1.5625e-13	0	2.34375e-12	7.8125e-13	1.5625e-13	0	0	0	-2.03125e-12	-2.34375e-12	0
51	0	-4.6875e-13	1.09375e-12	-8.90625e-12	0	0	2.34375e-12	-1.09375e-12	0	1.875e-12	1.25e-12		51	-1.51562e-11	-1.1875e-11	-1.01563e-11	-9.6875e-12	-1.15625e-11	-1.29688e-11	-1.5625e-11	-1.75e-11	-2.1875e-11	-2.25e-11	-2.23438e-11		51	0	-1.25e-12	6.25e-13	1.25e-12	1.25e-12	-1.25e-12	0	0	0	0	0
51.05	0	1.5625e-13	0	-1.25e-12	0	1.09375e-12	1.5625e-13	-2.34375e-12	0	-4.84375e-12	7.8125e-13		51.05	-1.51562e-11	-9.84375e-12	-1.79687e-11	-9.84375e-12	-1.1875e-11	-1.26562e-11	-1.5e-11	-1.75e-11	-1.82813e-11	-1.875e-11	-2.10938e-11		51.05	0	0	1.25e-12	0	0	-1.09375e-12	0	0	0	-3.125e-13	0
51.1	1.5625e-12	1.25e-12	3.125e-13	0	0	0	1.5625e-13	-4.6875e-13	2.1875e-12	1.25e-12	3.125e-13		51.1	-1.75e-11	-8.4375e-12	-1.07812e-11	-5.3125e-12	-1.21875e-11	-7.8125e-12	-1.98437e-11	-1.75e-11	-1.78125e-11	-2e-11	-2.0625e-11		51.1	6.25e-13	0	0	0	0	0	-6.25e-13	0	0	1.5625e-13	-4.84375e-12
51.15	2.65625e-12	0	1.25e-12	0	-1.71875e-12	4.21875e-12	3.125e-13	3.125e-13	-6.09375e-12	0	1.25e-12		51.15	-1.73438e-11	-1e-11	-8.125e-12	-1.0625e-11	-1.39063e-11	-1.10938e-11	-1.5e-11	-2.75e-11	-1.875e-11	-1.92188e-11	-1.9375e-11		51.15	1.25e-12	6.25e-13	0	-1.5625e-13	-1.5625e-13	0	0	-4.84375e-12	0	-3.125e-13	-2.8125e-12
51.2	-6.25e-13	1.25e-12	0	-2.34375e-12	0	1.5625e-13	1.5625e-13	0	2.03125e-12	0	1.5625e-13		51.2	-1.40625e-11	-7.5e-12	-7.65625e-12	-9.0625e-12	-1.28125e-11	-1.0625e-11	-1.25e-11	-1.76563e-11	-1.78125e-11	-1.95313e-11	-2e-11		51.2	1.875e-12	0	1.5625e-13	1.5625e-13	-7.8125e-13	-4.84375e-12	-4.84375e-12	1.25e-12	-4.84375e-12	0	-1.25e-12
51.25	-9.84375e-12	-9.375e-13	2.03125e-12	-7.8125e-13	1.5625e-13	-7.8125e-13	3.125e-13	0	4.6875e-13	0	-1.5625e-13		51.25	-1.375e-11	-1.23437e-11	-9.84375e-12	-8.59375e-12	-1.15625e-11	-1.48437e-11	-1.5e-11	-1.64063e-11	-1.9375e-11	-1.89062e-11	-2.23438e-11		51.25	1.40625e-12	-1.5625e-13	6.25e-13	1.5625e-13	3.125e-13	0	0	0	1.5625e-13	0	1.5625e-13
51.3	-1.25e-12	0	-7.34375e-12	6.25e-13	0	-1.5625e-13	1.25e-12	-1.5625e-12	0	0	-6.25e-13		51.3	-1.375e-11	-8.75e-12	-8.59375e-12	-1e-11	-9.84375e-12	-1.25e-11	-1.375e-11	-1.8125e-11	-2.14063e-11	-2.48438e-11	-2.0625e-11		51.3	1.5625e-13	1.25e-12	1.5625e-13	1.875e-12	6.25e-13	1.5625e-13	-6.25e-13	0	0	-1.71875e-12	-1.09375e-12
51.35	-3.125e-13	0	0	-4.6875e-13	-3.125e-13	7.8125e-13	1.875e-12	0	-4.6875e-13	-9.84375e-12	0		51.35	-1.75e-11	-9.0625e-12	-9.375e-12	-1e-11	-1.25e-11	-1.125e-11	-1.48437e-11	-1.60937e-11	-1.75e-11	-1.9375e-11	-2e-11		51.35	1.25e-12	1.5625e-12	3.125e-13	0	1.25e-12	1.5625e-12	0	0	6.25e-13	0	-4.6875e-13
51.4	0	0	-1.25e-12	0	0	1.25e-12	1.5625e-13	0	-9.375e-13	0	-1.25e-12		51.4	-1.70312e-11	-1.45312e-11	-6.875e-12	-1.04687e-11	-1.23437e-11	-1.28125e-11	-1.5625e-11	-1.73438e-11	-1.70312e-11	-2.48438e-11	-2.25e-11		51.4	0	6.25e-13	6.25e-13	0	-4.6875e-13	1.5625e-13	0	-2.34375e-12	2.1875e-12	1.5625e-13	0
51.45	-1.25e-12	-1.5625e-13	-7.8125e-13	-9.84375e-12	2.34375e-12	1.25e-12	2.65625e-12	-9.375e-13	-3.125e-13	-1.875e-12	-4.6875e-13		51.45	-1.5e-11	-8.125e-12	-5.78125e-12	-1.25e-11	-1.21875e-11	-1.4375e-11	-1.4375e-11	-1.98437e-11	-1.85938e-11	-1.89062e-11	-2.14063e-11		51.45	0	1.25e-12	0	1.25e-12	0	0	-3.4375e-12	-4.6875e-13	0	1.875e-12	-1.25e-12
51.5	0	-2.1875e-12	1.40625e-12	0	1.5625e-13	-1.71875e-12	1.5625e-13	0	0	-4.84375e-12	1.875e-12		51.5	-1.4375e-11	-9.21875e-12	-9.84375e-12	-1.09375e-11	-1.85938e-11	-1.25e-11	-1.4375e-11	-1.60937e-11	-1.9375e-11	-1.98437e-11	-2.04688e-11		51.5	1.71875e-12	1.5625e-13	0	2.5e-12	0	1.5625e-13	0	-3.125e-13	0	-2.34375e-12	-4.6875e-13
51.55	0	-4.84375e-12	2.96875e-12	0	1.25e-12	0	1.25e-12	-1.25e-12	0	-3.125e-13	1.25e-12		51.55	-1.5e-11	-1.85938e-11	-5.78125e-12	-1.03125e-11	-1e-11	-1.60937e-11	-1.67188e-11	-1.78125e-11	-2.01563e-11	-1.9375e-11	-2.48438e-11		51.55	1.09375e-12	1.5625e-13	0	1.5625e-13	0	0	-6.25e-13	-1.5625e-12	-1.875e-12	-1.5625e-12	0
51.6	3.125e-13	1.5625e-13	1.5625e-13	0	0	9.375e-13	1.5625e-13	-9.84375e-12	0	-7.34375e-12	-2.34375e-12		51.6	-1.60937e-11	-1.125e-11	-8.75e-12	-9.84375e-12	-1.01563e-11	-1.25e-11	-1.3125e-11	-2.01563e-11	-1.875e-11	-2.60938e-11	-2.34375e-11		51.6	1.5625e-13	1.875e-12	1.40625e-12	1.25e-12	0	0	0	0	0	0	0
51.65	-4.6875e-13	0	2.5e-12	0	0	-6.25e-13	2.34375e-12	-1.09375e-12	0	0	-9.375e-13		51.65	-1.48437e-11	-9.84375e-12	-7.1875e-12	-1.07812e-11	-1.10938e-11	-1.4375e-11	-1.25e-11	-2e-11	-1.90625e-11	-1.84375e-11	-2.28125e-11		51.65	0	-6.25e-13	1.5625e-13	2.65625e-12	1.5625e-13	-1.71875e-12	1.5625e-13	0	-2.34375e-12	-1.09375e-12	-1.5625e-13
51.7	0	0	1.5625e-13	-9.375e-13	0	3.125e-13	2.5e-12	0	-2.34375e-12	-4.6875e-13	0		51.7	-1.5e-11	-9.0625e-12	-7.5e-12	-9.84375e-12	-1.17187e-11	-1.98437e-11	-1.28125e-11	-1.9375e-11	-1.875e-11	-2e-11	-2.25e-11		51.7	-1.5625e-13	-1.25e-12	1.5625e-13	1.5625e-13	0	0	7.8125e-13	-9.375e-13	-9.375e-13	-1.25e-12	-6.25e-13
51.75	0	2.65625e-12	1.5625e-13	-3.125e-13	0	1.25e-12	1.875e-12	-2.5e-12	-7.8125e-13	0	0		51.75	-1.90625e-11	-8.125e-12	-7.8125e-12	-1e-11	-5e-12	-1.5e-11	-1.34375e-11	-1.875e-11	-1.875e-11	-1.84375e-11	-1.9375e-11		51.75	-3.125e-13	1.5625e-13	0	3.125e-13	-1.09375e-12	-1.25e-12	0	-4.53125e-12	6.25e-13	-9.21875e-12	-4.84375e-12
51.8	-1.5625e-13	0	4.0625e-12	-6.25e-13	-4.84375e-12	1.25e-12	1.5625e-13	1.5625e-13	-9.375e-13	-6.09375e-12	0		51.8	-1.625e-11	-7.96875e-12	-7.65625e-12	-1e-11	-1.23437e-11	-1.3125e-11	-1.23437e-11	-1.82813e-11	-2.23438e-11	-1.98437e-11	-2.01563e-11		51.8	-2.34375e-12	9.375e-13	0	3.125e-13	1.5625e-13	0	-3.125e-13	-6.25e-13	1.5625e-13	-4.6875e-13	0
51.85	-1.25e-12	1.5625e-13	0	0	1.5625e-13	2.65625e-12	2.5e-12	0	-4.84375e-12	1.25e-12	0		51.85	-1.46875e-11	-8.75e-12	-7.5e-12	-9.84375e-12	-1.29688e-11	-1.5e-11	-2.46875e-11	-1.875e-11	-2.09375e-11	-1.9375e-11	-2.07812e-11		51.85	0	-1.5625e-13	9.375e-13	9.375e-13	2.5e-12	1.5625e-13	9.375e-13	0	1.5625e-13	0	-1.5625e-13
51.9	1.5625e-13	0	0	-7.65625e-12	9.375e-13	4.6875e-13	2.5e-12	-2.34375e-12	2.5e-12	0	-4.84375e-12		51.9	-1.28125e-11	-9.84375e-12	-7.34375e-12	-7.34375e-12	-1.20313e-11	-1.32812e-11	-1.375e-11	-1.71875e-11	-2e-11	-2e-11	-2.125e-11		51.9	-3.125e-13	-1.5625e-13	1.5625e-13	1.25e-12	1.5625e-13	-1.09375e-12	-1.5625e-12	0	1.25e-12	0	-8.59375e-12
51.95	-3.125e-13	0	1.25e-12	0	1.5625e-13	1.40625e-12	1.09375e-12	-3.125e-13	0	0	0		51.95	-1.25e-11	-1e-11	-1.17187e-11	-8.75e-12	-1.03125e-11	-1.3125e-11	-1.28125e-11	-1.75e-11	-2.04688e-11	-2.0625e-11	-1.89062e-11		51.95	0	2.96875e-12	6.25e-13	0	-4.6875e-13	0	0	0	0	0	0
52	0	0	1.5625e-13	-3.125e-13	1.25e-12	4.6875e-13	7.8125e-13	0	0	0	0		52	-1.48437e-11	-1.79687e-11	-7.5e-12	-1e-11	-1.21875e-11	-1.23437e-11	-1.32812e-11	-1.71875e-11	-1.85938e-11	-2.3125e-11	-2.73438e-11		52	9.375e-13	6.25e-13	1.25e-12	1.5625e-13	0	0	0	1.5625e-13	0	0	-1.5625e-13
52.05	-1.5625e-13	1.5625e-13	1.5625e-13	0	1.5625e-13	-1.875e-12	1.5625e-13	0	0	0	0		52.05	-1.48437e-11	-8.125e-12	-8.75e-12	-8.125e-12	-9.375e-12	-1.48437e-11	-1.57813e-11	-1.75e-11	-1.73438e-11	-2.07812e-11	-1.82813e-11		52.05	3.125e-13	0	1.25e-12	-1.5625e-13	6.25e-13	-9.375e-13	0	2.65625e-12	-4.53125e-12	7.8125e-13	0
52.1	0	-1.875e-12	9.375e-13	1.5625e-13	0	1.25e-12	6.25e-13	0	-1.40625e-12	0	-4.84375e-12		52.1	-1.4375e-11	-8.75e-12	-8.75e-12	-1.29688e-11	-1e-11	-1.23437e-11	-1.53125e-11	-1.75e-11	-1.96875e-11	-1.90625e-11	-2.03125e-11		52.1	0	1.5625e-12	1.40625e-12	1.25e-12	0	-2.8125e-12	-1.5625e-13	3.125e-13	0	-4.84375e-12	0
52.15	0	-4.6875e-13	2.34375e-12	0	1.875e-12	1.875e-12	1.5625e-13	1.5625e-13	-1.25e-12	1.25e-12	-2.1875e-12		52.15	-1.65625e-11	-1.07812e-11	-1.48437e-11	-7.96875e-12	-1e-11	-1.09375e-11	-1.5e-11	-1.73438e-11	-2.14063e-11	-1.96875e-11	-2.25e-11		52.15	1.5625e-13	1.5625e-13	0	6.25e-13	0	0	0	1.5625e-13	0	-9.375e-13	0
52.2	0	0	1.25e-12	1.5625e-13	2.34375e-12	1.25e-12	-1.5625e-13	2.03125e-12	-9.375e-13	1.25e-12	0		52.2	-1.59375e-11	-8.75e-12	-6.875e-12	-9.6875e-12	-1.3125e-11	-1.23437e-11	-1.53125e-11	-1.98437e-11	-2e-11	-3e-11	-2.29688e-11		52.2	0	0	-2.96875e-12	1.5625e-13	0	1.5625e-13	-1.09375e-12	0	1.5625e-13	-3.125e-13	0
52.25	0	1.09375e-12	-6.25e-13	-2.03125e-12	1.5625e-13	-3.125e-13	-2.34375e-12	1.875e-12	0	1.5625e-13	0		52.25	-1.59375e-11	-6.71875e-12	-7.65625e-12	-1.1875e-11	-1.29688e-11	-1.25e-11	-1.35937e-11	-1.73438e-11	-1.8125e-11	-2.17187e-11	-2.10938e-11		52.25	-7.34375e-12	0	0	6.25e-13	1.5625e-13	0	0	0	7.8125e-13	-1.09375e-12	-1.09375e-12
52.3	-3.28125e-12	0	0	-1.09375e-12	9.375e-13	0	0	0	1.25e-12	1.25e-12	0		52.3	-1.5e-11	-6.5625e-12	-7.8125e-12	-9.84375e-12	-1.20313e-11	-1.98437e-11	-1.375e-11	-1.78125e-11	-1.75e-11	-2e-11	-2.10938e-11		52.3	0	0	0	1.5625e-13	0	1.25e-12	0	1.5625e-13	-3.90625e-12	0	-9.84375e-12
52.35	2.03125e-12	-4.84375e-12	1.5625e-13	-2.34375e-12	1.875e-12	1.5625e-13	-3.125e-13	3.125e-13	1.71875e-12	0	-2.03125e-12		52.35	-2e-11	-8.59375e-12	-6.875e-12	-1.67188e-11	-1.125e-11	-1.09375e-11	-1.46875e-11	-1.75e-11	-1.98437e-11	-1.875e-11	-2.23438e-11		52.35	-9.375e-13	1.25e-12	1.25e-12	0	-4.6875e-13	9.375e-13	-4.84375e-12	0	1.09375e-12	0	-1.875e-12
52.4	1.875e-12	0	1.5625e-13	1.5625e-13	0	0	0	1.25e-12	-4.6875e-13	0	-3.125e-13		52.4	-1.46875e-11	-7.65625e-12	-8.125e-12	-9.375e-12	-1.25e-11	-1.40625e-11	-1.375e-11	-1.60937e-11	-1.60937e-11	-1.96875e-11	-2.23438e-11		52.4	0	1.40625e-12	0	0	-1.5625e-12	-2.34375e-12	-4.6875e-13	0	1.875e-12	1.71875e-12	-1.5625e-13
52.45	6.25e-13	-1.5625e-12	1.25e-12	-4.84375e-12	0	-9.375e-13	0	1.875e-12	0	2.03125e-12	-2.34375e-12		52.45	-1.46875e-11	-9.84375e-12	-1.73438e-11	-1.01563e-11	-1.23437e-11	-1.96875e-11	-1.4375e-11	-1.625e-11	-2e-11	-2e-11	-1.98437e-11		52.45	1.5625e-13	1.5625e-13	0	-2.1875e-12	-9.375e-13	0	0	0	1.71875e-12	-1.40625e-12	0
52.5	1.25e-12	-9.84375e-12	6.25e-13	1.40625e-12	0	0	0	1.5625e-13	-2.34375e-12	0	0		52.5	-1.5e-11	-1.01563e-11	-8.125e-12	-9.84375e-12	-1.25e-11	-1.3125e-11	-1.98437e-11	-2.48438e-11	-1.84375e-11	-2.03125e-11	-2.10938e-11		52.5	1.5625e-13	-4.6875e-13	1.25e-12	0	0	0	-1.25e-12	1.5625e-13	1.5625e-13	1.5625e-13	0
52.55	1.5625e-12	-1.40625e-12	-1.09375e-12	3.125e-13	1.09375e-12	0	-1.25e-12	0	0	-7.34375e-12	-1.09375e-12		52.55	-1.57813e-11	-9.84375e-12	-1e-11	-1.03125e-11	-1.125e-11	-1.0625e-11	-1.35937e-11	-1.67188e-11	-1.79687e-11	-2.23438e-11	-2.29688e-11		52.55	-1.5625e-13	1.25e-12	-1.5625e-13	0	0	-9.375e-13	0	-6.25e-13	9.375e-13	0	0
52.6	1.25e-12	0	0	2.03125e-12	-9.375e-13	-9.84375e-12	6.25e-13	-1.875e-12	0	0	-1.5625e-12		52.6	-1.5e-11	-8.90625e-12	-8.28125e-12	-1e-11	-1.1875e-11	-1.09375e-11	-1.625e-11	-1.875e-11	-2.23438e-11	-1.85938e-11	-2.125e-11		52.6	-1.5625e-12	0	7.8125e-13	2.03125e-12	2.5e-12	0	-1.09375e-12	0	1.5625e-13	0	-9.375e-13
52.65	1.5625e-13	-1.09375e-12	-6.25e-13	1.5625e-13	1.25e-12	6.25e-13	6.25e-13	-9.84375e-12	2.5e-12	-1.5625e-13	-9.21875e-12		52.65	-1.59375e-11	-1.0625e-11	-8.4375e-12	-1.48437e-11	-1.4375e-11	-1.15625e-11	-1.4375e-11	-1.9375e-11	-1.92188e-11	-1.98437e-11	-2.59375e-11		52.65	-1.09375e-12	-4.6875e-13	1.09375e-12	4.6875e-13	1.5625e-13	0	-1.5625e-13	0	-3.75e-12	-1.5625e-13	0
52.7	1.5625e-13	-4.6875e-13	0	1.5625e-13	1.5625e-13	-1.25e-12	1.25e-12	-1.25e-12	1.875e-12	0	-6.25e-13		52.7	-1.46875e-11	-9.6875e-12	-9.6875e-12	-9.84375e-12	-1.1875e-11	-1.73438e-11	-1.32812e-11	-1.9375e-11	-1.90625e-11	-1.92188e-11	-2.1875e-11		52.7	-9.375e-13	1.875e-12	0	2.5e-12	1.5625e-13	0	-7.8125e-13	0	-1.09375e-12	-9.84375e-12	1.5625e-13
52.75	0	-9.21875e-12	0	2.5e-12	0	0	1.25e-12	3.125e-13	1.875e-12	0	0		52.75	-1.60937e-11	-9.84375e-12	-9.375e-12	-1.0625e-11	-1.48437e-11	-1.375e-11	-1.375e-11	-1.79687e-11	-1.8125e-11	-2.125e-11	-2.14063e-11		52.75	0	0	-8.59375e-12	6.25e-13	0	-1.09375e-12	0	0	9.375e-13	-3.125e-13	0
52.8	0	0	-4.6875e-13	1.5625e-13	3.125e-13	1.25e-12	6.25e-13	6.25e-13	-4.6875e-13	-4.6875e-13	0		52.8	-1.65625e-11	-7.34375e-12	-8.90625e-12	-1.1875e-11	-1.375e-11	-1.89062e-11	-1.23437e-11	-1.875e-11	-1.85938e-11	-2.25e-11	-2.10938e-11		52.8	-6.25e-13	3.125e-13	1.5625e-13	0	2.34375e-12	-1.25e-12	-3.125e-13	0	1.5625e-13	0	1.5625e-13
52.85	0	0	1.5625e-13	1.5625e-13	-1.875e-12	4.6875e-13	2.65625e-12	1.71875e-12	0	1.25e-12	-2.34375e-12		52.85	-1.625e-11	-9.375e-12	-8.75e-12	-1.0625e-11	-1.125e-11	-1.15625e-11	-1.48437e-11	-1.625e-11	-2e-11	-2.10938e-11	-2.79688e-11		52.85	-4.6875e-13	1.40625e-12	1.40625e-12	2.03125e-12	2.5e-12	0	-1.71875e-12	6.25e-13	-9.375e-13	1.25e-12	0
52.9	-3.125e-13	-1.875e-12	0	2.34375e-12	-1.5625e-13	9.375e-13	1.5625e-13	7.8125e-13	1.5625e-13	0	0		52.9	-1.625e-11	-9.6875e-12	-1.35937e-11	-8.59375e-12	-1.48437e-11	-1.09375e-11	-1.5e-11	-1.73438e-11	-2.42188e-11	-2e-11	-2.10938e-11		52.9	0	0	0	1.875e-12	2.1875e-12	0	-1.25e-12	1.25e-12	0	0	2.03125e-12
52.95	0	6.25e-13	1.5625e-13	1.5625e-13	-7.96875e-12	1.25e-12	1.5625e-13	0	0	-3.125e-13	-3.125e-13		52.95	-1.625e-11	-8.90625e-12	-7.96875e-12	-1e-11	-1.15625e-11	-1.1875e-11	-1.375e-11	-1.73438e-11	-1.6875e-11	-1.98437e-11	-2.14063e-11		52.95	7.8125e-13	-6.25e-13	1.5625e-13	1.25e-12	2.5e-12	-4.6875e-13	-3.125e-13	-1.5625e-13	-4.6875e-13	0	1.5625e-13
53	0	0	1.5625e-13	-9.375e-13	0	2.5e-12	1.5625e-13	-2.65625e-12	3.125e-13	0	0		53	-1.48437e-11	-8.75e-12	-7.03125e-12	-1.0625e-11	-1.70312e-11	-1.25e-11	-1.5625e-11	-1.73438e-11	-1.875e-11	-1.875e-11	-2.25e-11		53	1.5625e-13	6.25e-13	1.5625e-13	-4.6875e-13	2.5e-12	-1.5625e-13	-2.34375e-12	0	-3.125e-13	1.25e-12	0
53.05	1.25e-12	0	9.375e-13	1.40625e-12	-1.5625e-13	1.5625e-13	1.5625e-13	0	1.5625e-13	0	0		53.05	-1.5e-11	-1.48437e-11	-6.09375e-12	-8.4375e-12	-8.75e-12	-7.5e-12	-1.40625e-11	-2.32813e-11	-2e-11	-2e-11	-2.20313e-11		53.05	9.375e-13	1.5625e-13	3.125e-13	-2.5e-12	3.125e-13	0	1.5625e-13	-1.09375e-12	-8.59375e-12	1.5625e-13	0
53.1	1.40625e-12	0	1.5625e-13	1.25e-12	0	-1.09375e-12	9.375e-13	1.5625e-13	0	-3.125e-13	1.5625e-13		53.1	-1.54688e-11	-6.875e-12	-7.96875e-12	-8.59375e-12	-9.84375e-12	-1.09375e-11	-1.375e-11	-1.51562e-11	-1.92188e-11	-1.98437e-11	-2.48438e-11		53.1	1.25e-12	4.6875e-13	6.25e-13	1.875e-12	1.5625e-13	0	-4.84375e-12	-3.28125e-12	-3.125e-13	3.125e-13	0
53.15	-8.75e-12	0	0	1.875e-12	0	1.5625e-12	2.03125e-12	1.5625e-13	2.1875e-12	0	-2.96875e-12		53.15	-1.54688e-11	-8.75e-12	-5e-12	-9.375e-12	-9.0625e-12	-1.59375e-11	-1.35937e-11	-1.59375e-11	-1.75e-11	-1.98437e-11	-1.98437e-11		53.15	0	1.5625e-13	-4.6875e-13	1.5625e-13	1.5625e-13	-1.5625e-12	0	-6.25e-13	0	0	-1.25e-12
53.2	-9.375e-13	-6.25e-13	0	1.40625e-12	-4.6875e-13	2.1875e-12	1.40625e-12	3.125e-13	3.125e-13	0	0		53.2	-1.5625e-11	-1.07812e-11	-7.1875e-12	-1.14062e-11	-1.73438e-11	-1.07812e-11	-1.4375e-11	-1.75e-11	-1.92188e-11	-2e-11	-2.0625e-11		53.2	-1.5625e-13	1.5625e-13	1.71875e-12	1.25e-12	1.5625e-13	-6.25e-13	-1.09375e-12	0	0	0	0
53.25	0	0	0	1.5625e-13	-4.84375e-12	2.1875e-12	1.5625e-13	9.375e-13	2.5e-12	0	0		53.25	-1.85938e-11	-8.75e-12	-7.1875e-12	-1.03125e-11	-1.125e-11	-1.25e-11	-1.48437e-11	-1.75e-11	-1.625e-11	-2.98437e-11	-2.21875e-11		53.25	0	9.375e-13	1.5625e-13	0	1.5625e-13	-3.125e-13	0	0	-4.21875e-12	-1.09375e-12	-1.25e-12
53.3	-2.34375e-12	-6.25e-13	0	0	0	1.5625e-13	1.5625e-13	1.5625e-13	1.25e-12	0	-4.6875e-13		53.3	-1.29688e-11	-8.75e-12	-9.84375e-12	-1.23437e-11	-1.25e-11	-1.07812e-11	-1.59375e-11	-1.5625e-11	-1.51562e-11	-2.0625e-11	-2.10938e-11		53.3	0	1.5625e-13	2.03125e-12	0	6.25e-13	4.6875e-13	-1.09375e-12	-1.40625e-12	0	1.5625e-13	-1.09375e-12
53.35	0	0	0	1.875e-12	0	1.5625e-13	1.25e-12	1.5625e-13	9.375e-13	0	-4.84375e-12		53.35	-1.23437e-11	-7.5e-12	-1.25e-11	-1.07812e-11	-1.01563e-11	-1.1875e-11	-1.53125e-11	-1.64063e-11	-1.73438e-11	-1.85938e-11	-2e-11		53.35	0	1.5625e-13	-1.25e-12	0	1.25e-12	-1.875e-12	-9.375e-13	0	4.6875e-13	-9.375e-13	0
53.4	-1.5625e-13	0	0	1.875e-12	0	1.5625e-13	2.1875e-12	2.34375e-12	1.5625e-13	0	-1.09375e-12		53.4	-1.26562e-11	-7.5e-12	-8.28125e-12	-7.1875e-12	-1.21875e-11	-1.1875e-11	-1.5e-11	-1.45312e-11	-1.75e-11	-2.98437e-11	-2e-11		53.4	1.5625e-13	0	-1.5625e-13	0	9.375e-13	1.5625e-13	-3.75e-12	0	-1.875e-12	0	0
53.45	1.875e-12	-8.59375e-12	1.5625e-13	3.125e-13	-4.53125e-12	1.5625e-13	1.25e-12	-4.6875e-13	1.5625e-13	-9.375e-13	-9.375e-13		53.45	-1.28125e-11	-1.48437e-11	-1.17187e-11	-8.59375e-12	-1.09375e-11	-1.23437e-11	-1.5e-11	-1.59375e-11	-1.875e-11	-1.90625e-11	-1.98437e-11		53.45	0	0	0	-3.59375e-12	6.25e-13	6.25e-13	-1.09375e-12	-1.09375e-12	-1.09375e-12	0	0
53.5	0	0	0	0	0	0	1.5625e-13	0	1.5625e-13	-9.84375e-12	0		53.5	-1.40625e-11	-8.59375e-12	-1e-11	-9.21875e-12	-1.125e-11	-1.23437e-11	-8.75e-12	-1.60937e-11	-1.85938e-11	-2e-11	-2.09375e-11		53.5	0	-1.09375e-12	0	1.5625e-13	0	1.40625e-12	-4.6875e-13	-1.40625e-12	-7.34375e-12	-1.09375e-12	-6.25e-13
53.55	0	-1.5625e-13	1.40625e-12	-4.84375e-12	0	-4.84375e-12	9.375e-13	-2.34375e-12	-4.6875e-13	-6.25e-13	0		53.55	-1.5e-11	-1.25e-11	-9.6875e-12	-1.48437e-11	-2e-11	-1.26562e-11	-1.48437e-11	-2.48438e-11	-1.78125e-11	-1.92188e-11	-2.23438e-11		53.55	0	-3.125e-13	-6.25e-13	1.5625e-13	1.25e-12	1.25e-12	-3.125e-13	-1.25e-12	0	3.125e-13	-2.8125e-12
53.6	0	-2.34375e-12	1.5625e-13	0	0	0	1.5625e-13	0	1.5625e-13	1.25e-12	-2.65625e-12		53.6	-1.375e-11	-1.23437e-11	-1.42187e-11	-9.6875e-12	-8.75e-12	-1.25e-11	-1.59375e-11	-1.875e-11	-2.67188e-11	-2.01563e-11	-2.21875e-11		53.6	-1.09375e-12	-4.6875e-13	-4.0625e-12	-1.09375e-12	1.25e-12	-1.5625e-13	-1.875e-12	-4.6875e-13	-6.25e-13	1.5625e-12	0
53.65	2.1875e-12	1.5625e-13	1.40625e-12	1.40625e-12	1.25e-12	-1.5625e-13	0	1.25e-12	3.125e-13	0	0		53.65	-1.4375e-11	-1.01563e-11	-8.90625e-12	-8.125e-12	-1.21875e-11	-1.14062e-11	-1.5625e-11	-1.64063e-11	-1.75e-11	-2.07812e-11	-2.10938e-11		53.65	0	0	0	0	1.5625e-13	0	-4.6875e-13	-1.5625e-13	1.40625e-12	1.5625e-13	-2.03125e-12
53.7	0	-7.03125e-12	6.25e-13	1.5625e-13	-2.34375e-12	0	1.5625e-13	-1.09375e-12	-3.59375e-12	0	7.8125e-13		53.7	-1.23437e-11	-1.01563e-11	-7.8125e-12	-7.8125e-12	-8.75e-12	-1.25e-11	-1.10938e-11	-1.51562e-11	-1.60937e-11	-2.23438e-11	-2.5e-11		53.7	1.5625e-13	2.1875e-12	-6.25e-13	1.25e-12	1.5625e-13	0	-6.25e-13	-1.25e-12	-4.53125e-12	-1.09375e-12	-1.09375e-12
53.75	0	0	1.5625e-13	-7.8125e-13	0	1.5625e-13	1.71875e-12	-5e-12	0	-1.25e-12	0		53.75	-1.23437e-11	-1.15625e-11	-1.40625e-12	-7.65625e-12	-1e-11	-1.01563e-11	-1.26562e-11	-1.51562e-11	-1.98437e-11	-2.48438e-11	-2.03125e-11		53.75	3.125e-13	2.03125e-12	0	1.25e-12	6.25e-13	-6.09375e-12	-3.28125e-12	-4.6875e-13	0	-4.6875e-13	0
53.8	0	0	2.5e-12	0	-1.5625e-13	0	0	1.40625e-12	-1.5625e-13	7.8125e-13	-4.6875e-13		53.8	-1.23437e-11	-1.48437e-11	-9.0625e-12	-7.8125e-12	-9.375e-12	-9.21875e-12	-1.4375e-11	-1.5e-11	-1.8125e-11	-2.3125e-11	-2.67188e-11		53.8	-1.25e-12	1.25e-12	0	4.6875e-13	3.125e-13	0	-1.5625e-13	-6.25e-13	0	1.5625e-13	-1.09375e-12
53.85	0	0	1.71875e-12	-7.8125e-13	0	6.25e-13	1.5625e-13	1.5625e-13	-9.53125e-12	0	0		53.85	-1.98437e-11	-1.09375e-11	-8.125e-12	-7.34375e-12	-1.75e-11	-1.04687e-11	-1.375e-11	-1.53125e-11	-2.67188e-11	-2.14063e-11	-2.125e-11		53.85	-1.09375e-12	1.5625e-13	-2.34375e-12	-4.84375e-12	2.96875e-12	-9.375e-13	0	0	1.5625e-13	1.25e-12	1.5625e-13
53.9	1.5625e-13	-1.5625e-12	1.5625e-13	0	-4.84375e-12	0	-3.125e-13	2.5e-12	0	0	-2.5e-12		53.9	-1.34375e-11	-1.60937e-11	-1.85938e-11	-8.75e-12	-1.10938e-11	-1.125e-11	-1.32812e-11	-1.70312e-11	-1.75e-11	-2.04688e-11	-2.4375e-11		53.9	-6.25e-13	2.34375e-12	-1.5625e-12	0	-1.5625e-13	1.71875e-12	0	0	2.1875e-12	0	0
53.95	-9.84375e-12	1.25e-12	3.125e-13	0	0	1.5625e-13	-1.5625e-13	2.5e-12	1.25e-12	0	-1.71875e-12		53.95	-1.375e-11	-7.5e-12	-9.53125e-12	-8.59375e-12	-1.10938e-11	-1.48437e-11	-1.70312e-11	-1.75e-11	-1.6875e-11	-1.98437e-11	-2.0625e-11		53.95	0	1.5625e-13	0	6.25e-13	0	-4.6875e-13	1.5625e-13	0	1.5625e-13	0	-4.6875e-13
54	-1.875e-12	3.125e-13	1.09375e-12	-6.25e-13	0	1.875e-12	0	9.375e-13	0	-1.09375e-12	0		54	-1.40625e-11	-7.5e-12	-9.375e-12	-1.10938e-11	-1.375e-11	-1.5e-11	-1.29688e-11	-1.67188e-11	-1.71875e-11	-2.10938e-11	-2.73438e-11		54	0	2.1875e-12	0	2.5e-12	1.71875e-12	-4.6875e-13	1.875e-12	1.5625e-13	-1.25e-12	0	0
54.05	-2.5e-12	3.125e-13	7.8125e-13	-1.25e-12	-1.5625e-12	1.5625e-13	-1.09375e-12	2.5e-12	1.09375e-12	-2.34375e-12	0		54.05	-1.35937e-11	-9.375e-12	-8.125e-12	-8.90625e-12	-1.34375e-11	-1.48437e-11	-1.42187e-11	-2.35937e-11	-1.875e-11	-2.14063e-11	-1.90625e-11		54.05	-1e-11	7.8125e-13	1.5625e-13	1.25e-12	1.25e-12	0	1.25e-12	0	0	0	2.1875e-12
54.1	-4.6875e-13	-2.34375e-12	1.875e-12	1.875e-12	0	1.09375e-12	-4.84375e-12	0	0	-1.25e-12	0		54.1	-1.51562e-11	-8.75e-12	-8.4375e-12	-7.96875e-12	-1.51562e-11	-1.23437e-11	-1.6875e-11	-1.57813e-11	-1.82813e-11	-2.07812e-11	-2.10938e-11		54.1	0	0	-1.5625e-13	4.6875e-13	1.25e-12	0	2.1875e-12	-2.5e-12	6.25e-13	-2.1875e-12	1.25e-12
54.15	-4.6875e-13	0	1.25e-12	1.5625e-13	1.5625e-13	0	0	1.875e-12	-2.96875e-12	0	0		54.15	-1.53125e-11	-7.8125e-12	-6.875e-12	-9.375e-12	-1.25e-11	-1.25e-11	-1.54688e-11	-1.875e-11	-1.78125e-11	-2.92187e-11	-2.07812e-11		54.15	-1.71875e-12	2.03125e-12	0	1.09375e-12	2.5e-12	2.5e-12	-6.25e-13	-3.125e-13	1.40625e-12	0	2.1875e-12
54.2	0	0	1.25e-12	2.34375e-12	1.25e-12	-6.25e-13	0	3.125e-13	0	0	1.09375e-12		54.2	-1.4375e-11	-8.59375e-12	-6.09375e-12	-9.21875e-12	-1.23437e-11	-1.34375e-11	-1.5e-11	-1.85938e-11	-1.89062e-11	-2.04688e-11	-2.1875e-11		54.2	-2.5e-12	-1.875e-12	0	0	1.5625e-13	1.09375e-12	-1.5625e-13	0	1.5625e-13	1.25e-12	1.5625e-13
54.25	0	2.03125e-12	1.5625e-13	1.5625e-13	1.5625e-13	1.5625e-13	0	1.25e-12	-1.25e-12	0	-1.71875e-12		54.25	-1.6875e-11	-1.73438e-11	-7.03125e-12	-1e-11	-1.35937e-11	-1.4375e-11	-1.5e-11	-1.60937e-11	-1.9375e-11	-1.875e-11	-2.01563e-11		54.25	-1.5625e-13	0	1.25e-12	1.25e-12	2.1875e-12	1.5625e-13	0	0	-3.125e-13	0	1.5625e-13
54.3	0	1.5625e-13	1.5625e-13	-9.375e-13	0	1.875e-12	-7.34375e-12	0	2.96875e-12	0	0		54.3	-1.54688e-11	-1.0625e-11	-9.21875e-12	-7.8125e-12	-1.28125e-11	-1.25e-11	-1.51562e-11	-1.625e-11	-2.09375e-11	-3e-11	-2.98437e-11		54.3	-3.125e-13	-1.5625e-13	4.6875e-13	-7.34375e-12	-1.25e-12	0	4.6875e-12	0	1.5625e-13	-5.9375e-12	7.8125e-13
54.35	1.5625e-13	-1.71875e-12	0	-2.1875e-12	0	2.65625e-12	1.09375e-12	1.5625e-13	-3.125e-13	0	-1.5625e-13		54.35	-1.48437e-11	-8.59375e-12	-8.75e-12	-1.25e-11	-1.125e-11	-1.90625e-11	-1.73438e-11	-1.75e-11	-1.875e-11	-2.1875e-11	-2.25e-11		54.35	-1.09375e-12	0	1.5625e-13	0	1.40625e-12	-2.34375e-12	-1.09375e-12	0	1.09375e-12	0	1.25e-12
54.4	-1.09375e-12	1.40625e-12	0	1.09375e-12	1.40625e-12	6.25e-13	1.875e-12	6.25e-13	6.25e-13	1.5625e-13	1.09375e-12		54.4	-1.25e-11	-9.0625e-12	-1e-11	-1.07812e-11	-1.48437e-11	-1.28125e-11	-1.625e-11	-1.75e-11	-1.98437e-11	-3.07812e-11	-1.9375e-11		54.4	0	1.25e-12	1.40625e-12	-3.125e-13	2.34375e-12	-1.25e-12	-1.25e-12	-2.65625e-12	1.5625e-13	3.125e-13	1.25e-12
54.45	3.125e-13	1.875e-12	0	0	1.5625e-13	-4.6875e-13	1.40625e-12	1.25e-12	0	-4.21875e-12	6.25e-13		54.45	-1.25e-11	-1.04687e-11	-9.84375e-12	-9.53125e-12	-1.23437e-11	-1.3125e-11	-1.53125e-11	-1.51562e-11	-1.85938e-11	-2.25e-11	-2.9375e-11		54.45	0	2.03125e-12	0	0	0	1.875e-12	1.5625e-13	-3.125e-13	0	-1.25e-12	7.8125e-13
54.5	-3.125e-13	1.09375e-12	0	7.8125e-13	2.5e-12	-1.09375e-12	1.5625e-13	1.5625e-13	2.5e-12	1.09375e-12	3.125e-13		54.5	-1.3125e-11	-8.4375e-12	-8.59375e-12	-9.84375e-12	-1.125e-11	-1.35937e-11	-1.39063e-11	-1.92188e-11	-1.8125e-11	-2.15625e-11	-2.07812e-11		54.5	0	1.5625e-13	-1.5625e-13	2.34375e-12	1.5625e-13	0	6.25e-13	9.375e-13	0	-6.25e-13	0
54.55	9.375e-13	3.125e-13	0	1.25e-12	1.5625e-13	2.5e-12	-1.09375e-12	1.25e-12	8.75e-12	1.40625e-12	0		54.55	-1.375e-11	-1.48437e-11	-8.75e-12	-9.53125e-12	-1.28125e-11	-1.04687e-11	-1.6875e-11	-1.4375e-11	-1.75e-11	-2.3125e-11	-2.53125e-11		54.55	0	1.5625e-13	0	1.5625e-13	0	0	1.25e-12	1.25e-12	0	-6.71875e-12	-2.34375e-12
54.6	1.5625e-13	0	-4.6875e-13	2.1875e-12	3.59375e-12	0	0	1.25e-12	-4.6875e-13	0	-1.5625e-13		54.6	-1.25e-11	-1.0625e-11	-6.5625e-12	-8.59375e-12	-1.125e-11	-1.98437e-11	-1.45312e-11	-1.40625e-11	-1.73438e-11	-2.125e-11	-2.09375e-11		54.6	-1.09375e-12	0	0	1.875e-12	1.875e-12	0	-6.25e-13	-6.09375e-12	0	6.25e-13	-4.6875e-13
54.65	1.71875e-12	0	0	9.375e-13	-1.5625e-13	0	-3.125e-13	1.875e-12	1.5625e-13	1.5625e-13	1.5625e-13		54.65	-2.23438e-11	-7.8125e-12	-6.25e-12	-1.17187e-11	-1.10938e-11	-1.26562e-11	-1.46875e-11	-1.57813e-11	-2.23438e-11	-2.03125e-11	-2.25e-11		54.65	3.75e-12	-9.375e-13	1.25e-12	9.375e-13	1.5625e-13	1.25e-12	-1.5625e-13	0	0	-1.5625e-13	-9.375e-13
54.7	2.34375e-12	-7.34375e-12	-6.25e-13	1.5625e-13	1.25e-12	-1.09375e-12	0	1.5625e-13	1.5625e-13	-1.5625e-13	3.125e-13		54.7	-1.25e-11	-1.875e-11	-1.4375e-11	-1.1875e-11	-1e-11	-1.3125e-11	-1.4375e-11	-1.75e-11	-1.75e-11	-2.125e-11	-2e-11		54.7	-1.09375e-12	0	2.5e-12	3.125e-13	1.71875e-12	2.65625e-12	0	-4.6875e-13	-3.28125e-12	0	0
54.75	-1.5625e-13	1.875e-12	-9.53125e-12	-1e-11	-4.6875e-13	-7.8125e-13	0	0	1.40625e-12	1.5625e-13	-7.34375e-12		54.75	-1.4375e-11	-8.4375e-12	-7.5e-12	-9.84375e-12	-9.84375e-12	-1.125e-11	-1.42187e-11	-1.65625e-11	-1.89062e-11	-2.25e-11	-2.35937e-11		54.75	0	-1.09375e-12	0	0	2.5e-12	3.125e-13	1.875e-12	0	0	0	-3.125e-13
54.8	0	1.5625e-13	-3.125e-13	-1.5625e-13	0	0	0	0	1.25e-12	-1.09375e-12	0		54.8	-1.98437e-11	-1.23437e-11	-8.75e-12	-1.51562e-11	-1e-11	-1.17187e-11	-1.53125e-11	-1.65625e-11	-1.5625e-11	-2.21875e-11	-2e-11		54.8	0	0	0	0	1.40625e-12	1.5625e-13	-4.21875e-12	0	0	-1.5625e-13	-2.34375e-12
54.85	1.40625e-12	1.25e-12	2.5e-12	0	0	0	-3.125e-13	0	4.6875e-13	0	-1.5625e-13		54.85	-1.4375e-11	-7.5e-12	-8.75e-12	-1e-11	-1e-11	-1.28125e-11	-1.48437e-11	-1.95313e-11	-1.96875e-11	-2.10938e-11	-2.10938e-11		54.85	1.5625e-13	-1.25e-12	0	3.125e-13	6.25e-13	-1.25e-12	0	-1.09375e-12	0	0	1.25e-12
54.9	1.5625e-13	-4.375e-12	1.71875e-12	-7.34375e-12	0	-1.09375e-12	-3.4375e-12	-1.09375e-12	1.875e-12	0	0		54.9	-1.125e-11	-1e-11	-9.84375e-12	-1e-11	-1e-11	-1.25e-11	-1.57813e-11	-1.5e-11	-2.03125e-11	-2.09375e-11	-2.23438e-11		54.9	-2.03125e-12	-1.5625e-13	-4.84375e-12	1.25e-12	1.25e-12	-1.5625e-13	0	0	-5.625e-12	6.25e-13	0
54.95	-2.5e-12	1.875e-12	1.25e-12	0	0	-6.25e-13	0	0	1.5625e-13	-1.09375e-12	-1.25e-12		54.95	-1.32812e-11	-8.125e-12	-9.53125e-12	-1.25e-11	-1.09375e-11	-1e-11	-1.48437e-11	-1.60937e-11	-1.98437e-11	-1.9375e-11	-2.10938e-11		54.95	0	0	0	-4.84375e-12	1.875e-12	-1.5625e-12	-8.59375e-12	2.03125e-12	-4.6875e-13	0	2.1875e-12
55	0	3.125e-13	1.40625e-12	1.5625e-13	0	0	0	2.03125e-12	1.875e-12	0	-7.34375e-12		55	-1.23437e-11	-1.54688e-11	-8.125e-12	-1e-11	-1e-11	-1.0625e-11	-1.4375e-11	-1.51562e-11	-1.75e-11	-1.98437e-11	-2.15625e-11		55	-1.5625e-13	-4.6875e-13	0	-6.25e-13	0	0	-1.875e-12	1.09375e-12	-4.6875e-13	1.5625e-13	1.25e-12
55.05	-4.6875e-13	1.71875e-12	0	0	-8.90625e-12	0	0	1.5625e-12	-3.125e-12	1.5625e-13	-1.875e-12		55.05	-1.23437e-11	-1e-11	-1e-11	-1.98437e-11	-9.84375e-12	-1.89062e-11	-1.96875e-11	-1.51562e-11	-1.78125e-11	-1.875e-11	-2.1875e-11		55.05	2.03125e-12	4.6875e-13	0	-2.1875e-12	-4.84375e-12	0	0	0	-3.125e-13	1.25e-12	0
55.1	0	9.375e-13	0	0	2.03125e-12	-4.6875e-13	1.5625e-13	-1.5625e-12	0	0	-7.8125e-13		55.1	-1.21875e-11	-1.04687e-11	-1.28125e-11	-1.03125e-11	-8.59375e-12	-1.23437e-11	-1.4375e-11	-1.5e-11	-1.79687e-11	-2.35937e-11	-2.25e-11		55.1	-3.125e-13	0	2.34375e-12	-1.875e-12	-2.1875e-12	0	0	1.25e-12	-6.25e-13	0	0
55.15	-1.25e-12	-4.6875e-13	2.65625e-12	0	1.71875e-12	-9.375e-13	1.09375e-12	0	-1.5625e-13	-9.375e-13	0		55.15	-1.25e-11	-1e-11	-1.07812e-11	-1.23437e-11	-1.1875e-11	-1.3125e-11	-1.5e-11	-1.85938e-11	-2.48438e-11	-2e-11	-2.04688e-11		55.15	3.125e-13	0	1.25e-12	3.125e-13	0	0	-1.09375e-12	-4.6875e-13	0	0	-4.6875e-13
55.2	0	0	1.5625e-13	-6.25e-13	-2.34375e-12	-1.25e-12	0	7.8125e-13	-4.6875e-12	-1.25e-12	0		55.2	-1.48437e-11	-1e-11	-9.6875e-12	-9.84375e-12	-1.40625e-11	-1.07812e-11	-1.65625e-11	-1.73438e-11	-1.60937e-11	-2.14063e-11	-2.4375e-11		55.2	-3.59375e-12	-9.375e-13	0	6.25e-13	1.5625e-12	-2.5e-12	1.5625e-13	1.25e-12	0	1.5625e-13	0
55.25	0	1.25e-12	1.5625e-13	0	-1.25e-12	0	2.5e-12	1.40625e-12	1.25e-12	1.5625e-13	1.25e-12		55.25	-1.48437e-11	-1.14062e-11	-9.0625e-12	-8.75e-12	-1.09375e-11	-1.48437e-11	-1.625e-11	-1.79687e-11	-1.75e-11	-2.125e-11	-2.3125e-11		55.25	0	-3.125e-13	1.5625e-13	0	1.25e-12	-9.375e-13	-1.5625e-12	2.65625e-12	0	1.40625e-12	1.25e-12
55.3	1.25e-12	1.40625e-12	1.5625e-13	0	6.25e-13	1.25e-12	-1.25e-12	6.25e-13	1.40625e-12	1.5625e-12	1.25e-12		55.3	-1.26562e-11	-7.96875e-12	-9.53125e-12	-9.6875e-12	-1.10938e-11	-1.71875e-11	-1.5e-11	-1.89062e-11	-1.6875e-11	-1.9375e-11	-2.23438e-11		55.3	0	-1.09375e-12	-3.59375e-12	0	1.5625e-13	0	-6.25e-13	1.40625e-12	-7.34375e-12	0	0
55.35	1.5625e-13	-4.21875e-12	-1.09375e-12	-4.84375e-12	1.5625e-13	0	-3.125e-13	1.5625e-13	1.5625e-13	1.25e-12	1.40625e-12		55.35	-1.46875e-11	-5.78125e-12	-9.375e-12	-9.84375e-12	-1.0625e-11	-1.45312e-11	-1.5e-11	-1.76563e-11	-1.90625e-11	-1.90625e-11	-2.98437e-11		55.35	-2.96875e-12	1.25e-12	1.5625e-12	0	1.5625e-13	0	0	1.5625e-13	0	-2.34375e-12	1.5625e-13
55.4	1.5625e-13	1.25e-12	0	1.40625e-12	9.375e-13	-1.5625e-13	0	1.71875e-12	2.1875e-12	1.5625e-13	-1.5625e-12		55.4	-1.28125e-11	-6.09375e-12	-8.90625e-12	-8.59375e-12	-9.375e-12	-1.40625e-11	-1.5e-11	-1.53125e-11	-1.98437e-11	-1.78125e-11	-2.14063e-11		55.4	1.09375e-12	0	4.6875e-13	0	0	1.25e-12	0	1.71875e-12	0	1.5625e-13	0
55.45	0	0	-6.25e-13	-1.25e-12	1.5625e-13	-1.25e-12	0	1.40625e-12	1.5625e-13	2.1875e-12	-9.84375e-12		55.45	-1.26562e-11	-1.15625e-11	-9.84375e-12	-8.90625e-12	-1e-11	-1.29688e-11	-1.89062e-11	-1.51562e-11	-1.75e-11	-1.75e-11	-2.21875e-11		55.45	1.5625e-13	6.25e-13	1.25e-12	-4.84375e-12	0	1.5625e-13	0	2.03125e-12	-3.59375e-12	0	0
55.5	1.5625e-13	0	0	0	0	1.09375e-12	0	1.09375e-12	1.25e-12	-4.84375e-12	-2.5e-12		55.5	-1.34375e-11	-1e-11	-1.85938e-11	-8.59375e-12	-1.03125e-11	-1.1875e-11	-1.42187e-11	-1.625e-11	-1.875e-11	-1.9375e-11	-2.23438e-11		55.5	1.5625e-13	1.5625e-13	-4.6875e-13	1.5625e-13	1.25e-12	1.5625e-13	0	0	-1.09375e-12	0	0
55.55	0	6.25e-13	0	-2.34375e-12	-1.5625e-12	1.5625e-13	1.5625e-13	-2.1875e-12	3.125e-13	1.875e-12	-1.40625e-12		55.55	-1.21875e-11	-8.90625e-12	-9.375e-12	-9.375e-12	-1.03125e-11	-1.125e-11	-1.28125e-11	-2.42188e-11	-1.84375e-11	-2.48438e-11	-2.48438e-11		55.55	0	3.125e-13	0	0	-1.5625e-13	-4.84375e-12	0	-3.125e-13	0	0	0
55.6	-4.84375e-12	0	0	-1.25e-12	9.375e-13	3.125e-13	0	6.25e-13	-4.84375e-12	2.03125e-12	0		55.6	-1.23437e-11	-8.125e-12	-1e-11	-1.0625e-11	-5.3125e-12	-1.98437e-11	-1.35937e-11	-1.67188e-11	-1.78125e-11	-2e-11	-2.17187e-11		55.6	2.03125e-12	6.25e-13	0	-1.25e-12	0	1.25e-12	0	0	-7.8125e-13	-9.375e-13	-1.09375e-12
55.65	0	1.25e-12	2.03125e-12	0	1.09375e-12	-8.59375e-12	-4.6875e-13	1.25e-12	0	0	1.25e-12		55.65	-1.125e-11	-6.875e-12	-7.65625e-12	-1.85938e-11	-1.23437e-11	-1.1875e-11	-2.09375e-11	-1.60937e-11	-1.76563e-11	-2.4375e-11	-1.96875e-11		55.65	-1.71875e-12	1.5625e-12	-1.875e-12	0	1.5625e-13	1.875e-12	-1.5625e-13	0	-6.25e-13	0	0
55.7	7.8125e-13	6.25e-13	1.25e-12	1.5625e-13	0	-9.375e-13	-3.125e-13	1.25e-12	0	0	8.59375e-12		55.7	-1.375e-11	-8.75e-12	-7.5e-12	-1e-11	-1.85938e-11	-1.39063e-11	-1.73438e-11	-1.5e-11	-1.73438e-11	-2.23438e-11	-2.32813e-11		55.7	0	1.25e-12	-6.25e-13	-9.375e-13	0	1.09375e-12	0	6.25e-13	-3.125e-13	-1.25e-12	-6.25e-13
55.75	-1.25e-12	-3.125e-13	7.8125e-13	1.5625e-13	1.5625e-13	0	-1.71875e-12	2.03125e-12	6.71875e-12	0	0		55.75	-1.67188e-11	-6.09375e-12	-7.96875e-12	-9.84375e-12	-9.0625e-12	-2.25e-11	-1.5e-11	-1.625e-11	-2.48438e-11	-2.04688e-11	-2.04688e-11		55.75	3.125e-13	-1.40625e-12	-2.34375e-12	2.5e-12	-8.59375e-12	3.125e-13	3.75e-12	0	-1.09375e-12	0	1.25e-12
55.8	0	0	1.25e-12	0	1.5625e-13	0	-1.5625e-13	3.125e-13	-1.09375e-12	-1.5625e-13	2.1875e-12		55.8	-1.29688e-11	-9.84375e-12	-7.5e-12	-8.75e-12	-1.1875e-11	-1.28125e-11	-1.35937e-11	-1.75e-11	-1.78125e-11	-2.0625e-11	-2.98437e-11		55.8	-9.375e-13	0	-1.5625e-13	0	0	7.34375e-12	1.5625e-13	1.875e-12	-1.09375e-12	-3.125e-13	2.03125e-12
55.85	-4.84375e-12	1.5625e-13	1.5625e-13	0	-1.40625e-12	-2.34375e-12	-1.09375e-12	1.40625e-12	-1.25e-12	-1.09375e-12	1.5625e-13		55.85	-1.25e-11	-1e-11	-7.65625e-12	-9.84375e-12	-1e-11	-1.60937e-11	-1.375e-11	-1.625e-11	-1.57813e-11	-1.9375e-11	-2.125e-11		55.85	0	1.5625e-13	0	0	0	1.5625e-12	1.25e-12	1.875e-12	-3.125e-13	-2.1875e-12	3.125e-13
55.9	0	-1.5625e-13	-8.90625e-12	-4.84375e-12	1.5625e-13	0	0	-1.875e-12	1.5625e-13	-1.5625e-13	-1.25e-12		55.9	-1.26562e-11	-8.4375e-12	-9.84375e-12	-9.84375e-12	-1.85938e-11	-1.10938e-11	-1.65625e-11	-1.5e-11	-1.78125e-11	-1.98437e-11	-2.21875e-11		55.9	1.5625e-12	2.96875e-12	0	-1.5625e-13	-9.375e-13	2.1875e-12	1.25e-12	1.5625e-13	0	-4.6875e-13	-6.25e-13
55.95	0	1.71875e-12	0	-1.875e-12	-6.09375e-12	6.25e-13	-1.25e-12	0	4.6875e-13	1.09375e-12	9.375e-13		55.95	-1.5e-11	-7.34375e-12	-1.48437e-11	-9.375e-12	-1e-11	-1.07812e-11	-1.4375e-11	-1.375e-11	-1.90625e-11	-1.92188e-11	-2e-11		55.95	4.6875e-13	6.25e-13	-1.25e-12	-9.375e-13	0	0	1.71875e-12	-1.5625e-13	0	0	-6.25e-13
56	-1.25e-12	0	0	6.25e-13	0	-1.09375e-12	2.5e-12	0	-1.09375e-12	1.5625e-13	2.03125e-12		56	-1.3125e-11	-1.23437e-11	-9.84375e-12	-1e-11	-1.14062e-11	-1.10938e-11	-1.48437e-11	-2.20313e-11	-1.89062e-11	-1.98437e-11	-1.95313e-11		56	6.25e-13	1.5625e-13	0	0	0	0	0	0	1.25e-12	-3.125e-13	1.5625e-13
56.05	-3.59375e-12	1.5625e-13	1.25e-12	1.5625e-13	0	0	4.6875e-13	1.5625e-13	-4.6875e-13	6.25e-13	1.25e-12		56.05	-1.09375e-11	-9.53125e-12	-1.04687e-11	-1e-11	-1.35937e-11	-1.3125e-11	-1.375e-11	-1.5e-11	-1.90625e-11	-2e-11	-2e-11		56.05	0	-4.6875e-13	0	0	0	0	0	1.5625e-13	0	1.40625e-12	3.125e-13
56.1	0	0	1.25e-12	0	-4.6875e-13	0	-1.5625e-13	1.5625e-13	0	1.09375e-12	1.5625e-13		56.1	-1e-11	-8.90625e-12	-9.84375e-12	-1e-11	-1.0625e-11	-8.75e-12	-1.45312e-11	-1.60937e-11	-2.29688e-11	-2.125e-11	-1.875e-11		56.1	-9.375e-13	0	-2.34375e-12	0	1.5625e-13	-5.9375e-12	1.25e-12	3.125e-13	1.5625e-13	9.375e-13	0
56.15	0	2.34375e-12	1.09375e-12	1.09375e-12	0	1.5625e-13	-1.09375e-12	1.5625e-13	1.5625e-13	-1.25e-12	0		56.15	-1.98437e-11	-1.09375e-11	-7.96875e-12	-1.01563e-11	-1.28125e-11	-1.4375e-11	-1.28125e-11	-1.625e-11	-1.64063e-11	-2.01563e-11	-2.07812e-11		56.15	0	0	-4.6875e-13	1.875e-12	1.5625e-13	0	7.1875e-12	0	-1.09375e-12	0	0
56.2	0	1.5625e-13	1.5625e-13	7.8125e-13	0	1.5625e-12	6.25e-13	1.25e-12	0	-6.25e-13	0		56.2	-1.3125e-11	-1e-11	-1e-11	-1.73438e-11	-1.375e-11	-1.26562e-11	-1.375e-11	-1.75e-11	-1.65625e-11	-1.98437e-11	-2.09375e-11		56.2	0	0	0	0	1.5625e-13	-7.8125e-13	1.5625e-13	1.5625e-13	0	-2.34375e-12	-1.5625e-12
56.25	1.5625e-13	1.71875e-12	0	1.5625e-13	6.25e-13	1.5625e-13	-8.75e-12	7.8125e-13	-6.09375e-12	0	-4.6875e-13		56.25	-1.23437e-11	-8.90625e-12	-9.0625e-12	-1.25e-11	-1.04687e-11	-1.39063e-11	-1.46875e-11	-1.6875e-11	-1.625e-11	-2.98437e-11	-1.98437e-11		56.25	0	-2.1875e-12	3.125e-13	-1.09375e-12	2.03125e-12	1.5625e-13	1.5625e-13	1.25e-12	0	0	-1.5625e-13
56.3	1.5625e-13	1.5625e-13	1.5625e-13	9.375e-13	1.5625e-13	1.5625e-13	0	6.25e-13	-1.5625e-13	0	1.5625e-13		56.3	-1.73438e-11	-1e-11	-8.90625e-12	-8.28125e-12	-1.07812e-11	-1.0625e-11	-1.3125e-11	-1.98437e-11	-1.75e-11	-2.09375e-11	-2.25e-11		56.3	1.5625e-13	1.25e-12	1.5625e-12	0	-1.875e-12	2.03125e-12	1.5625e-13	1.25e-12	1.5625e-13	-1.5625e-13	-2.34375e-12
56.35	6.25e-13	1.5625e-13	9.375e-13	1.5625e-13	1.5625e-13	1.5625e-13	-2.34375e-12	-1.5625e-13	0	0	-4.84375e-12		56.35	-1.45312e-11	-1.3125e-11	-1e-11	-7.8125e-12	-1.25e-11	-1.1875e-11	-1.48437e-11	-1.73438e-11	-1.6875e-11	-1.76563e-11	-2.15625e-11		56.35	3.125e-13	1.5625e-13	1.25e-12	-2.34375e-12	0	9.375e-13	1.25e-12	0	1.5625e-13	-9.84375e-12	-4.6875e-13
56.4	1.40625e-12	1.5625e-13	1.25e-12	2.65625e-12	3.125e-13	0	1.875e-12	-1.25e-12	0	-1e-11	0		56.4	-1.98437e-11	-9.84375e-12	-8.75e-12	-8.125e-12	-3.75e-12	-1.01563e-11	-1.48437e-11	-1.625e-11	-1.75e-11	-2e-11	-2.0625e-11		56.4	1.5625e-13	2.5e-12	0	0	-3.125e-12	1.5625e-13	0	0	6.25e-13	-1.875e-12	-1.09375e-12
56.45	0	-4.84375e-12	-2.34375e-12	2.5e-12	9.375e-13	0	1.5625e-13	0	-1.5625e-13	-6.25e-13	0		56.45	-1.21875e-11	-8.75e-12	-8.90625e-12	-8.75e-12	-1.23437e-11	-1.25e-11	-1.48437e-11	-1.76563e-11	-1.75e-11	-1.79687e-11	-2.25e-11		56.45	0	1.25e-12	0	1.5625e-13	0	0	0	1.875e-12	-1.09375e-12	-3.125e-13	-4.6875e-13
56.5	-2.03125e-12	0	0	2.5e-12	1.5625e-13	-4.6875e-13	1.875e-12	1.5625e-12	0	-3.28125e-12	-7.34375e-12		56.5	-1.23437e-11	-1e-11	-7.5e-12	-1e-11	-1.3125e-11	-1.51562e-11	-1.28125e-11	-1.54688e-11	-2.48438e-11	-1.98437e-11	-2.03125e-11		56.5	0	1.5625e-13	0	-5e-12	1.25e-12	-5.78125e-12	0	1.25e-12	-2.1875e-12	0	0
56.55	-1.5625e-13	0	-3.125e-13	1.5625e-13	1.5625e-13	-2.34375e-12	1.5625e-13	0	-1.09375e-12	-4.6875e-13	-1.25e-12		56.55	-1.125e-11	-1e-11	-5.625e-12	-1.35937e-11	-1.3125e-11	-1.4375e-11	-1.85938e-11	-1.875e-11	-1.625e-11	-2.01563e-11	-2.48438e-11		56.55	-1.875e-12	1.5625e-12	0	0	1.40625e-12	0	1.25e-12	1.5625e-13	1.5625e-13	-1.875e-12	1.5625e-12
56.6	-4.6875e-13	2.8125e-12	1.5625e-12	2.5e-12	-1.875e-12	0	0	-3.125e-13	-1.40625e-12	0	-6.25e-13		56.6	-1.85938e-11	-1.17187e-11	-9.375e-12	-9.84375e-12	-1.23437e-11	-1.25e-11	-1.375e-11	-1.8125e-11	-1.5625e-11	-2.1875e-11	-1.98437e-11		56.6	0	1.5625e-13	-9.375e-13	1.5625e-13	7.8125e-13	-6.25e-13	-3.59375e-12	1.5625e-13	0	-1.5625e-13	1.25e-12
56.65	-9.375e-13	-1.25e-12	1.5625e-13	2.03125e-12	-6.25e-13	0	-4.6875e-13	0	-4.6875e-13	0	-1.5625e-12		56.65	-1.0625e-11	-8.75e-12	-8.75e-12	-8.4375e-12	-1.75e-11	-1.28125e-11	-1.3125e-11	-1.875e-11	-1.67188e-11	-2e-11	-1.98437e-11		56.65	0	2.5e-12	0	1.71875e-12	0	1.5625e-13	2.34375e-12	0	0	0	-6.25e-13
56.7	0	-6.25e-13	1.5625e-12	0	0	0	0	0	4.6875e-13	-7.8125e-13	1.09375e-12		56.7	-1.20313e-11	-8.75e-12	-9.21875e-12	-9.21875e-12	-1.125e-11	-2e-11	-1.76563e-11	-1.73438e-11	-1.6875e-11	-2.98437e-11	-2.125e-11		56.7	1.71875e-12	1.5625e-13	1.25e-12	9.375e-13	-2.34375e-12	3.125e-13	6.25e-13	-2.96875e-12	-1.5625e-13	-4.6875e-13	0
56.75	1.5625e-13	0	2.34375e-12	9.375e-13	0	-4.6875e-13	-1.5625e-13	0	-2.96875e-12	2.8125e-12	1.09375e-12		56.75	-1.375e-11	-8.75e-12	-7.5e-12	-1.125e-11	-1.26562e-11	-1.17187e-11	-1.40625e-11	-1.75e-11	-1.625e-11	-1.89062e-11	-2.01563e-11		56.75	9.375e-13	1.25e-12	2.1875e-12	1.875e-12	0	1.25e-12	1.5625e-13	1.875e-12	-4.6875e-13	-3.125e-13	-1.09375e-12
56.8	0	1.25e-12	7.8125e-13	1.09375e-12	0	0	0	3.125e-13	1.09375e-12	-2.5e-12	0		56.8	-1.25e-11	-1.23437e-11	-8.90625e-12	-1.09375e-11	-1.25e-11	-1.125e-11	-1.29688e-11	-1.51562e-11	-1.625e-11	-1.89062e-11	-2.03125e-11		56.8	1.5625e-13	0	1.5625e-12	1.5625e-13	-6.25e-13	0	1.5625e-13	2.5e-12	-1.25e-12	-6.25e-13	2.5e-12
56.85	0	-6.25e-13	6.25e-13	1.5625e-13	0	-2.34375e-12	0	0	2.65625e-12	0	-1.09375e-12		56.85	-1.67188e-11	-7.5e-12	-1e-11	-1.01563e-11	-1.25e-11	-1.0625e-11	-7.5e-12	-2e-11	-1.625e-11	-2.03125e-11	-2.1875e-11		56.85	-9.84375e-12	-1.09375e-12	0	0	-1.5625e-12	-1.09375e-12	1.25e-12	1.25e-12	-6.09375e-12	0	-7.8125e-13
56.9	1.5625e-13	-7.8125e-13	6.25e-13	2.34375e-12	4.6875e-13	-1.09375e-12	1.5625e-13	1.5625e-13	9.375e-13	0	0		56.9	-1.21875e-11	-8.75e-12	-9.6875e-12	-1.01563e-11	-1e-11	-1.46875e-11	-1.48437e-11	-1.51562e-11	-2.60938e-11	-2e-11	-3e-11		56.9	1.5625e-13	0	1.5625e-13	4.6875e-13	0	9.375e-13	1.5625e-13	-4.6875e-13	0	-1.875e-12	-1.5625e-13
56.95	1.25e-12	0	1.5625e-12	2.5e-12	-4.84375e-12	0	2.1875e-12	0	0	1.09375e-12	0		56.95	-1.125e-11	-1.0625e-11	-1e-11	-1.01563e-11	-8.59375e-12	-1.03125e-11	-1.4375e-11	-1.98437e-11	-1.82813e-11	-1.85938e-11	-2.14063e-11		56.95	1.71875e-12	0	1.25e-12	1.5625e-12	-1.09375e-12	1.25e-12	1.5625e-13	0	-1.5625e-13	-9.84375e-12	0
57	1.5625e-13	0	1.71875e-12	6.25e-13	0	-1.5625e-12	0	1.5625e-13	-6.25e-13	-6.25e-13	2.03125e-12		57	-1.25e-11	-1e-11	-1.76563e-11	-1.25e-11	-1e-11	-1.10938e-11	-1.3125e-11	-1.5e-11	-1.40625e-11	-1.96875e-11	-2e-11		57	1.09375e-12	1.5625e-13	1.5625e-13	2.5e-12	-9.375e-13	6.25e-13	0	1.5625e-13	0	-2.5e-12	-3.59375e-12
57.05	1.875e-12	0	2.34375e-12	6.25e-13	-1.5625e-13	0	0	0	1.5625e-13	0	1.5625e-13		57.05	-1.25e-11	-1.14062e-11	-8.75e-12	-1.98437e-11	-1.21875e-11	-1.01563e-11	-1.25e-11	-1.73438e-11	-1.53125e-11	-1.98437e-11	-2.48438e-11		57.05	2.03125e-12	0	1.5625e-13	1.5625e-13	0	1.5625e-13	0	1.5625e-13	0	0	-9.375e-13
57.1	-4.6875e-13	0	3.125e-13	0	-6.25e-13	-1.5625e-12	0	-1.5625e-13	-4.6875e-13	-1.5625e-12	-7.34375e-12		57.1	-1.04687e-11	-1.04687e-11	-7.65625e-12	-9.375e-12	-1.07812e-11	-1.125e-11	-1.46875e-11	-1.5625e-11	-1.90625e-11	-2.15625e-11	-2.25e-11		57.1	1.5625e-12	-6.09375e-12	0	1.875e-12	0	0	1.875e-12	6.25e-13	-1.25e-12	-3.125e-13	-1.5625e-13
57.15	0	2.5e-12	2.65625e-12	6.25e-13	0	2.5e-12	-6.09375e-12	0	-1.25e-12	-1.09375e-12	1.25e-12		57.15	-1.25e-11	-9.375e-12	-9.84375e-12	-8.125e-12	-1.125e-11	-1.29688e-11	-1.84375e-11	-2.48438e-11	-2e-11	-2.125e-11	-2.09375e-11		57.15	3.125e-13	0	-1.09375e-12	0	-4.6875e-13	0	6.25e-13	0	-4.6875e-13	-1.40625e-12	-2.34375e-12
57.2	0	1.5625e-13	3.125e-13	1.5625e-13	0	1.875e-12	0	1.5625e-13	0	0	2.1875e-12		57.2	-1.1875e-11	-7.34375e-12	-1e-11	-8.90625e-12	-9.84375e-12	-1.23437e-11	-1.29688e-11	-1.6875e-11	-1.78125e-11	-2.04688e-11	-2.04688e-11		57.2	1.25e-12	1.5625e-13	-4.6875e-13	1.25e-12	-6.25e-13	0	2.5e-12	0	0	0	1.5625e-13
57.25	-6.25e-13	6.25e-13	1.25e-12	2.03125e-12	-2.1875e-12	1.5625e-12	0	0	0	0	-7.8125e-13		57.25	-1.28125e-11	-9.6875e-12	-1.98437e-11	-7.96875e-12	-1.03125e-11	-1.25e-11	-1.40625e-11	-1.82813e-11	-1.60937e-11	-2e-11	-2.0625e-11		57.25	1.5625e-13	6.25e-13	0	1.25e-12	2.1875e-12	0	7.8125e-13	2.34375e-12	0	1.875e-12	-8.59375e-12
57.3	-2.96875e-12	2.5e-12	2.1875e-12	1.25e-12	9.375e-13	1.25e-12	3.125e-13	1.5625e-13	-1.5625e-13	0	1.5625e-13		57.3	-1.15625e-11	-9.84375e-12	-1.125e-11	-7.65625e-12	-1.10938e-11	-1.48437e-11	-1.6875e-11	-1.8125e-11	-1.60937e-11	-1.92188e-11	-2e-11		57.3	0	1.25e-12	-1.09375e-12	-1.25e-12	0	2.34375e-12	1.09375e-12	1.25e-12	0	2.5e-12	0
57.35	0	1.875e-12	1.5625e-13	3.125e-13	1.5625e-13	1.25e-12	9.375e-13	-3.59375e-12	-1.875e-12	-3.125e-13	1.25e-12		57.35	-1.1875e-11	-8.59375e-12	-1.125e-11	-9.6875e-12	-7.5e-12	-1.34375e-11	-1.5e-11	-1.75e-11	-1.71875e-11	-2e-11	-2.0625e-11		57.35	0	9.375e-13	4.6875e-13	-2.5e-12	-2.34375e-12	1.5625e-13	2.34375e-12	1.5625e-13	7.8125e-13	1.5625e-13	0
57.4	0	3.125e-13	2.34375e-12	1.5625e-13	-6.09375e-12	1.5625e-13	2.03125e-12	0	-1.25e-12	-4.6875e-13	1.25e-12		57.4	-1.21875e-11	-1.03125e-11	-1.01563e-11	-9.84375e-12	-1.04687e-11	-1.4375e-11	-1.71875e-11	-2.23438e-11	-2e-11	-2.23438e-11	-2.10938e-11		57.4	0	3.125e-12	2.1875e-12	0	-9.375e-13	-3.125e-13	1.5625e-13	0	1.5625e-13	-7.8125e-13	0
57.45	-1.25e-12	1.25e-12	2.1875e-12	1.5625e-13	0	-4.6875e-13	1.5625e-13	-7.8125e-13	0	-4.6875e-13	0		57.45	-1.14062e-11	-9.0625e-12	-9.84375e-12	-1.35937e-11	-1.64063e-11	-1.15625e-11	-1.39063e-11	-1.6875e-11	-2e-11	-1.90625e-11	-2e-11		57.45	0	1.5625e-13	9.375e-13	-3.28125e-12	-1.25e-12	0	1.5625e-13	1.5625e-13	1.875e-12	-2.5e-12	-1.5625e-13
57.5	0	1.875e-12	3.125e-13	1.25e-12	0	-6.25e-13	1.09375e-12	0	0	-1.09375e-12	-6.25e-13		57.5	-1.1875e-11	-1.07812e-11	-9.0625e-12	-9.84375e-12	-1.10938e-11	-1.23437e-11	-1.25e-11	-1.6875e-11	-2e-11	-1.875e-11	-1.92188e-11		57.5	-2.34375e-12	2.5e-12	1.09375e-12	1.25e-12	-7.96875e-12	0	2.1875e-12	1.5625e-13	0	-6.25e-13	0
57.55	0	2.5e-12	3.125e-13	6.25e-13	1.875e-12	-4.84375e-12	9.375e-13	0	-4.6875e-13	-1.25e-12	-1.5625e-13		57.55	-1.45312e-11	-8.125e-12	-8.4375e-12	-7.65625e-12	-1.375e-11	-1.3125e-11	-1.42187e-11	-1.6875e-11	-1.98437e-11	-1.76563e-11	-2.07812e-11		57.55	-1.25e-12	1.09375e-12	0	0	0	-1.5625e-13	2.34375e-12	0	1.5625e-13	-4.84375e-12	-1.09375e-12
57.6	0	4.6875e-13	1.25e-12	1.25e-12	1.5625e-12	0	-2.96875e-12	-7.8125e-13	1.5625e-13	-4.6875e-13	-1.5625e-12		57.6	-1.20313e-11	-7.5e-12	-7.65625e-12	-1.03125e-11	-1.23437e-11	-1.25e-11	-1.26562e-11	-1.67188e-11	-2e-11	-2.01563e-11	-2e-11		57.6	6.25e-13	1.5625e-13	0	-4.6875e-13	-4.6875e-13	-7.8125e-13	1.25e-12	-1.5625e-12	1.5625e-13	0	-9.375e-13
57.65	0	1.40625e-12	0	6.25e-13	0	-4.6875e-13	1.25e-12	0	0	-1.5625e-13	-4.6875e-13		57.65	-1.1875e-11	-8.75e-12	-1.25e-11	-8.4375e-12	-1.10938e-11	-1.20313e-11	-1.23437e-11	-1.75e-11	-1.76563e-11	-1.875e-11	-1.98437e-11		57.65	-4.84375e-12	0	-1.5625e-13	1.5625e-13	0	-1.5625e-13	7.8125e-13	1.5625e-13	-1.09375e-12	2.34375e-12	-4.84375e-12
57.7	-1.25e-12	-1.5625e-12	1.5625e-13	1.09375e-12	1.5625e-13	-7.96875e-12	0	3.125e-13	0	-1.25e-12	0		57.7	-1.375e-11	-9.84375e-12	-9.0625e-12	-1e-11	-1.10938e-11	-1.48437e-11	-1.23437e-11	-1.67188e-11	-1.75e-11	-1.92188e-11	-2.98437e-11		57.7	0	-7.34375e-12	-1.09375e-12	0	0	1.5625e-13	1.5625e-13	2.5e-12	0	3.125e-13	0
57.75	1.5625e-13	0	3.125e-13	0	1.5625e-13	0	1.5625e-13	-6.09375e-12	0	0	-6.25e-13		57.75	-1.53125e-11	-6.875e-12	-6.5625e-12	-8.75e-12	-1e-11	-1.35937e-11	-1.10938e-11	-1.5e-11	-1.76563e-11	-1.98437e-11	-2.01563e-11		57.75	0	0	1.40625e-12	0	0	0	1.5625e-13	1.25e-12	-1.25e-12	-3.125e-13	0
57.8	1.5625e-13	0	1.25e-12	1.5625e-13	1.5625e-13	-4.6875e-13	-4.6875e-13	0	1.09375e-12	-1.5625e-13	0		57.8	-1.51562e-11	-7.5e-12	-7.8125e-12	-9.375e-12	-9.375e-12	-1.10938e-11	-1.375e-11	-1.51562e-11	-1.875e-11	-2e-11	-2.01563e-11		57.8	6.09375e-12	1.40625e-12	0	1.875e-12	0	-4.21875e-12	1.875e-12	-3.125e-13	0	-1.5625e-13	0
57.85	2.1875e-12	1.5625e-13	1.875e-12	2.5e-12	1.09375e-12	0	0	1.5625e-13	0	0	0		57.85	-1.39063e-11	-9.84375e-12	-8.59375e-12	-9.0625e-12	-1.73438e-11	-1.125e-11	-1.60937e-11	-2.375e-11	-1.96875e-11	-2.09375e-11	-1.98437e-11		57.85	-4.6875e-13	2.1875e-12	-1.25e-12	1.5625e-13	0	1.875e-12	9.375e-13	0	0	-1.875e-12	0
57.9	4.6875e-13	1.5625e-13	1.25e-12	1.25e-12	1.5625e-13	0	0	2.1875e-12	-1.875e-12	-1.09375e-12	-2.34375e-12		57.9	-1.28125e-11	-9.84375e-12	-9.21875e-12	-9.84375e-12	-1.21875e-11	-1.0625e-11	-1.45312e-11	-1.53125e-11	-1.75e-11	-1.84375e-11	-1.85938e-11		57.9	1.5625e-13	1.5625e-13	0	1.25e-12	-1.5625e-13	3.125e-13	2.34375e-12	4.6875e-13	0	-8.59375e-12	-4.6875e-13
57.95	0	1.5625e-13	1.5625e-13	2.5e-12	3.125e-13	0	1.5625e-13	1.5625e-13	0	-1.09375e-12	-1.5625e-12		57.95	-1.10938e-11	-9.84375e-12	-1e-11	-7.65625e-12	-1.0625e-11	-1.48437e-11	-1.42187e-11	-1.8125e-11	-1.60937e-11	-1.76563e-11	-1.98437e-11		57.95	1.40625e-12	1.5625e-13	0	0	-3.28125e-12	1.875e-12	0	2.5e-12	-1.5625e-12	-1.5625e-13	-9.84375e-12
58	0	0	1.5625e-13	1.875e-12	1.5625e-13	-4.84375e-12	1.875e-12	1.5625e-13	-4.84375e-12	-7.8125e-13	-1.5625e-13		58	-1.28125e-11	-9.375e-12	-1.82813e-11	-1.10938e-11	-9.6875e-12	-1.35937e-11	-7.5e-12	-2.625e-11	-1.90625e-11	-1.29688e-11	-1.79687e-11		58	1.5625e-12	3.125e-13	0	1.5625e-13	-6.25e-13	-8.59375e-12	6.25e-13	1.5625e-13	0	1.25e-12	-1.5625e-12
58.05	-6.25e-13	0	0	6.25e-13	1.5625e-12	0	2.5e-12	0	1.5625e-13	0	0		58.05	-1.35937e-11	-9.21875e-12	-1.01563e-11	-7.5e-12	-8.90625e-12	-1.3125e-11	-1.32812e-11	-1.82813e-11	-1.60937e-11	-1.73438e-11	-2.01563e-11		58.05	1.40625e-12	1.25e-12	0	6.25e-13	3.125e-13	0	2.65625e-12	1.25e-12	1.5625e-13	0	-3.125e-13
58.1	-6.25e-13	1.25e-12	0	1.875e-12	0	-1.25e-12	1.5625e-13	1.09375e-12	-1.5625e-13	1.25e-12	2.34375e-12		58.1	-1.3125e-11	-8.59375e-12	-7.65625e-12	-1e-11	-1.48437e-11	-1.48437e-11	-1.28125e-11	-1.625e-11	-1.875e-11	-2.07812e-11	-2.23438e-11		58.1	1.25e-12	1.875e-12	-3.125e-13	0	0	-9.375e-13	1.5625e-13	0	1.71875e-12	-1.09375e-12	0
58.15	-4.6875e-13	1.875e-12	0	2.5e-12	-7.8125e-13	-4.6875e-13	1.5625e-13	0	0	1.5625e-13	7.5e-12		58.15	-1.15625e-11	-8.4375e-12	-7.65625e-12	-9.84375e-12	-1.25e-11	-1.25e-11	-1.92188e-11	-1.625e-11	-2.875e-11	-1.96875e-11	-2.48438e-11		58.15	1.5625e-13	0	0	-1.5625e-13	0	-2.5e-12	4.0625e-12	-4.6875e-13	1.875e-12	-6.25e-13	-1.09375e-12
58.2	0	0	1.5625e-13	2.5e-12	0	0	0	0	-1.09375e-12	-1.25e-12	1.25e-12		58.2	-1.35937e-11	-9.21875e-12	-8.75e-12	-8.59375e-12	-1.17187e-11	-1.25e-11	-1.5e-11	-1.60937e-11	-2.01563e-11	-1.9375e-11	-2.125e-11		58.2	1.5625e-13	1.09375e-12	0	0	-1.25e-12	-1.875e-12	-3.125e-13	3.125e-13	6.25e-13	-2.34375e-12	-1.25e-12
58.25	0	-1.09375e-12	1.875e-12	1.5625e-13	-3.4375e-12	0	0	0	0	0	-2.34375e-12		58.25	-1.28125e-11	-9.375e-12	-1.04687e-11	-9.6875e-12	-1.23437e-11	-1.39063e-11	-1.5625e-11	-1.625e-11	-1.9375e-11	-2.23438e-11	-2.60938e-11		58.25	1.5625e-13	4.6875e-13	0	1.5625e-13	0	-7.34375e-12	0	1.5625e-13	0	0	-3.28125e-12
58.3	0	0	3.125e-13	7.8125e-13	0	-4.6875e-13	0	2.1875e-12	0	-4.84375e-12	0		58.3	-2.14063e-11	-1.67188e-11	-7.8125e-12	-1.09375e-11	-1.10938e-11	-1.5e-11	-1.375e-11	-1.64063e-11	-1.875e-11	-1.8125e-11	-1.96875e-11		58.3	-1.5625e-13	2.5e-12	0	9.375e-13	-4.6875e-13	-3.125e-13	1.5625e-13	1.5625e-13	-1.5625e-13	0	0
58.35	-4.6875e-13	-2.1875e-12	2.5e-12	2.1875e-12	2.1875e-12	0	0	-1.09375e-12	0	-1.5625e-13	0		58.35	-1.28125e-11	-9.0625e-12	-8.90625e-12	-2.5e-12	-9.6875e-12	-1.28125e-11	-1.375e-11	-1.54688e-11	-1.98437e-11	-1.89062e-11	-2.01563e-11		58.35	-4.6875e-13	1.5625e-13	2.1875e-12	2.34375e-12	1.25e-12	0	1.09375e-12	0	-7.34375e-12	0	0
58.4	1.25e-12	0	1.5625e-13	1.875e-12	1.71875e-12	1.5625e-13	0	-4.6875e-13	-4.6875e-13	0	2.1875e-12		58.4	-1.125e-11	-7.5e-12	-1.10938e-11	-9.84375e-12	-9.375e-12	-1.03125e-11	-1.51562e-11	-1.60937e-11	-2e-11	-1.85938e-11	-2.01563e-11		58.4	-1.5625e-13	-1.25e-12	1.25e-12	1.5625e-13	-1.09375e-12	0	1.5625e-13	-4.6875e-13	-9.375e-13	-1.5625e-13	0
58.45	1.5625e-13	1.40625e-12	2.5e-12	2.03125e-12	0	4.6875e-13	-1.09375e-12	-2.34375e-12	0	-1.09375e-12	3.125e-13		58.45	-1.15625e-11	-9.375e-12	-8.59375e-12	-1.14062e-11	-8.75e-12	-1.125e-11	-1.95313e-11	-2.20313e-11	-1.98437e-11	-1.85938e-11	-2.03125e-11		58.45	1.5625e-13	-1.25e-12	-4.53125e-12	9.375e-13	-1.25e-12	-7.34375e-12	1.5625e-13	0	1.25e-12	3.4375e-12	0
58.5	1.25e-12	1.25e-12	1.71875e-12	9.375e-13	2.65625e-12	0	1.5625e-13	1.25e-12	-1.25e-12	1.5625e-13	0		58.5	-1.8125e-11	-9.84375e-12	-9.375e-12	-9.84375e-12	-1.76563e-11	-1.07812e-11	-1.35937e-11	-1.6875e-11	-1.75e-11	-1.9375e-11	-1.9375e-11		58.5	1.5625e-13	1.25e-12	0	2.65625e-12	-9.6875e-12	0	1.5625e-13	1.25e-12	0	-1.25e-12	1.25e-12
58.55	1.25e-12	1.40625e-12	3.125e-13	2.65625e-12	9.375e-13	-8.59375e-12	2.34375e-12	0	0	0	1.5625e-13		58.55	-1.46875e-11	-1.14062e-11	-8.59375e-12	-9.84375e-12	-9.53125e-12	-1.10938e-11	-1.5e-11	-1.8125e-11	-1.8125e-11	-1.73438e-11	-1.85938e-11		58.55	1.09375e-12	1.875e-12	9.375e-13	0	-1.71875e-12	-3.125e-13	1.875e-12	0	1.875e-12	-1.5625e-13	1.5625e-13
58.6	9.375e-13	-1.25e-12	1.875e-12	1.5625e-13	-3.4375e-12	0	1.71875e-12	0	-1.25e-12	0	1.5625e-13		58.6	-1.48437e-11	-8.75e-12	-8.75e-12	-9.6875e-12	-1e-11	-1.17187e-11	-1.21875e-11	-1e-11	-2e-11	-1.875e-11	-2.98437e-11		58.6	0	1.40625e-12	0	-3.125e-13	0	0	1.875e-12	-6.71875e-12	1.5625e-13	-1.09375e-12	-4.6875e-13
58.65	1.25e-12	-8.59375e-12	1.5625e-13	1.40625e-12	2.34375e-12	0	6.25e-13	0	-4.21875e-12	-4.84375e-12	0		58.65	-1.29688e-11	-9.84375e-12	-9.84375e-12	-1.04687e-11	-1.375e-11	-1.34375e-11	-1.42187e-11	-1.73438e-11	-1.85938e-11	-1.85938e-11	-2.125e-11		58.65	-9.84375e-12	-4.21875e-12	-6.25e-13	-1.875e-12	0	-3.125e-13	-2.34375e-12	1.71875e-12	-6.25e-13	0	1.5625e-13
58.7	1.5625e-13	-1.5625e-13	2.5e-12	1.25e-12	0	0	1.09375e-12	-4.375e-12	-1.875e-12	0	0		58.7	-1.34375e-11	-1.01563e-11	-9.84375e-12	-1.26562e-11	-1.17187e-11	-1.26562e-11	-1.51562e-11	-1.875e-11	-2e-11	-2.34375e-11	-2.10938e-11		58.7	0	2.03125e-12	-4.6875e-13	0	0	0	0	0	0	-8.59375e-12	4.6875e-13
58.75	0	1.25e-12	2.96875e-12	1.875e-12	0	0	2.1875e-12	1.25e-12	-6.25e-13	-2.5e-12	0		58.75	-1.5e-11	-1.73438e-11	-1e-11	-1e-11	-1.125e-11	-1.5e-11	-1.34375e-11	-1.875e-11	-1.79687e-11	-1.96875e-11	-2.03125e-11		58.75	1.5625e-13	2.5e-12	0	0	-1.875e-12	-1.5625e-13	1.5625e-13	0	-9.21875e-12	0	1.25e-12
58.8	0	1.875e-12	1.25e-12	1.25e-12	-1.5625e-12	0	-6.71875e-12	3.125e-13	-1.25e-12	0	0		58.8	-1.25e-11	-8.75e-12	-9.53125e-12	-1.04687e-11	-1.25e-11	-1.35937e-11	-1.4375e-11	-1.75e-11	-1.75e-11	-1.9375e-11	-1.92188e-11		58.8	1.875e-12	1.5625e-13	-1.5625e-13	-1.5625e-13	0	-5.78125e-12	1.5625e-13	-1.5625e-13	1.5625e-12	0	7.8125e-13
58.85	0	1.5625e-13	1.5625e-13	9.375e-13	-4.6875e-13	0	2.5e-12	2.5e-12	0	-6.25e-13	0		58.85	-1.3125e-11	-9.84375e-12	-1.0625e-11	-1.25e-11	-8.125e-12	-1.92188e-11	-1.23437e-11	-1.95313e-11	-2.35937e-11	-1.875e-11	-2.04688e-11		58.85	0	1.09375e-12	6.25e-13	0	0	0	3.125e-13	0	3.125e-13	0	1.5625e-13
58.9	-1.09375e-12	3.125e-13	1.25e-12	2.5e-12	0	-2.34375e-12	1.09375e-12	1.5625e-13	1.5625e-13	-6.25e-13	-6.25e-13		58.9	-1.53125e-11	-7.96875e-12	-8.75e-12	-1.1875e-11	-9.0625e-12	-1.29688e-11	-5.78125e-12	-1.59375e-11	-1.65625e-11	-2.59375e-11	-2.10938e-11		58.9	-6.25e-13	1.25e-12	6.25e-13	0	0	0	1.5625e-13	1.25e-12	0	0	3.125e-13
58.95	0	-1.5625e-13	1.71875e-12	2.1875e-12	1.71875e-12	-1.875e-12	1.5625e-13	1.5625e-13	-1.25e-12	-1.09375e-12	0		58.95	-1.25e-11	-1.35937e-11	-7.03125e-12	-1.09375e-11	-1.35937e-11	-1.375e-11	-1.25e-11	-1.5e-11	-1.9375e-11	-2.01563e-11	-2.98437e-11		58.95	0	3.125e-13	1.5625e-13	0	-2.34375e-12	0	1.5625e-12	1.5625e-13	0	-1.09375e-12	1.5625e-13
59	0	1.875e-12	0	6.25e-13	3.125e-13	0	-6.25e-13	4.6875e-13	0	-9.375e-13	0		59	-1.04687e-11	-8.75e-12	-6.09375e-12	-1e-11	-1e-11	-1.375e-11	-1.1875e-11	-1.59375e-11	-1.92188e-11	-1.9375e-11	-2.4375e-11		59	-9.375e-13	1.5625e-13	1.25e-12	-4.21875e-12	0	-4.84375e-12	2.65625e-12	4.6875e-13	0	0	0
59.05	-2.34375e-12	0	-3.59375e-12	1.25e-12	7.8125e-13	0	0	0	0	-1.5625e-13	0		59.05	-1.23437e-11	-1.1875e-11	-7.96875e-12	-8.90625e-12	-8.75e-12	-1.53125e-11	-2.48438e-11	-1.64063e-11	-1.73438e-11	-1.6875e-11	-2.26562e-11		59.05	0	1.875e-12	1.40625e-12	6.25e-13	-6.25e-13	1.09375e-12	2.1875e-12	1.25e-12	1.25e-12	1.5625e-13	-1.5625e-13
59.1	0	9.375e-13	0	1.09375e-12	4.6875e-13	0	3.125e-13	0	-1.09375e-12	-2.34375e-12	-8.59375e-12		59.1	-1.79687e-11	-9.375e-12	-1.03125e-11	-8.90625e-12	-9.21875e-12	-1.25e-11	-1.39063e-11	-1.85938e-11	-1.76563e-11	-1.875e-11	-2.40625e-11		59.1	-8.28125e-12	-2.34375e-12	1.5625e-13	2.5e-12	0	0	1.5625e-13	1.5625e-13	0	-6.09375e-12	-7.34375e-12
59.15	1.5625e-13	9.375e-13	0	-2.1875e-12	-7.96875e-12	0	1.5625e-13	-6.09375e-12	-4.6875e-13	-6.25e-13	0		59.15	-1.48437e-11	-8.75e-12	-8.75e-12	-1.03125e-11	-7.8125e-12	-1.48437e-11	-1.39063e-11	-2.48438e-11	-1.75e-11	-1.92188e-11	-2.4375e-11		59.15	-1.5625e-13	1.25e-12	6.25e-13	8.75e-12	0	0	0	2.5e-12	0	0	0
59.2	1.40625e-12	7.8125e-13	0	0	1.5625e-13	0	6.25e-13	0	-3.59375e-12	-9.21875e-12	-1.09375e-12		59.2	-1.25e-11	-1.23437e-11	-8.4375e-12	-7.65625e-12	-1.10938e-11	-1.35937e-11	-1.48437e-11	-1.75e-11	-1.73438e-11	-2.85938e-11	-2.25e-11		59.2	-3.125e-13	0	5.9375e-12	1.71875e-12	-1.25e-12	0	-1.5625e-12	1.5625e-13	1.5625e-13	-2.34375e-12	2.1875e-12
59.25	1.25e-12	1.5625e-13	0	0	2.1875e-12	1.5625e-13	1.5625e-12	-9.375e-13	-1.09375e-12	-6.25e-13	1.5625e-13		59.25	-1.21875e-11	-1e-11	-8.75e-12	-9.84375e-12	-9.84375e-12	-1.32812e-11	-1.75e-11	-1.64063e-11	-2.73438e-11	-1.89062e-11	-3.17187e-11		59.25	7.1875e-12	-4.6875e-13	1.875e-12	-2.8125e-12	-3.125e-13	-1.5625e-13	0	2.65625e-12	0	0	0
59.3	2.34375e-12	-3.125e-13	1.5625e-13	1.25e-12	1.25e-12	-9.84375e-12	1.875e-12	0	0	-1.5625e-13	0		59.3	-1.14062e-11	-8.59375e-12	-7.8125e-12	-7.34375e-12	-9.84375e-12	-1.25e-11	-2.73438e-11	-1.67188e-11	-1.9375e-11	-1.875e-11	-2.04688e-11		59.3	-1.09375e-12	4.6875e-13	2.1875e-12	0	-1.09375e-12	-2.34375e-12	1.71875e-12	1.5625e-13	-9.375e-13	0	0
59.35	1.25e-12	-6.25e-13	1.5625e-13	1.40625e-12	1.5625e-13	1.5625e-13	1.5625e-13	-2.34375e-12	0	0	-4.84375e-12		59.35	-1.25e-11	-6.875e-12	-7.8125e-12	-8.75e-12	-9.375e-12	-1.25e-11	-1.8125e-11	-2e-11	-1.60937e-11	-2.73438e-11	-2.25e-11		59.35	-2.1875e-12	-1.5625e-13	1.5625e-13	0	1.5625e-13	0	0	1.5625e-13	0	0	-4.6875e-13
59.4	1.25e-12	1.25e-12	1.5625e-13	-1.5625e-13	2.1875e-12	0	0	-1.25e-12	0	-6.09375e-12	0		59.4	-1.10938e-11	-7.5e-12	-1.04687e-11	-8.75e-12	-1.09375e-11	-1.25e-11	-1.60937e-11	-1.84375e-11	-1.89062e-11	-1.8125e-11	-2e-11		59.4	0	0	3.125e-13	1.5625e-13	1.5625e-13	1.71875e-12	0	1.5625e-13	2.03125e-12	1.40625e-12	-2.34375e-12
59.45	0	3.125e-13	0	1.25e-12	6.25e-13	1.5625e-12	0	0	0	0	-9.375e-13		59.45	-1.3125e-11	-1e-11	-7.34375e-12	-9.6875e-12	-9.84375e-12	-1.1875e-11	-1.40625e-11	-1.75e-11	-1.98437e-11	-1.98437e-11	-2e-11		59.45	0	0	7.8125e-13	4.6875e-13	1.875e-12	1.5625e-13	-4.6875e-12	3.125e-13	1.5625e-13	0	1.5625e-13
59.5	0	2.1875e-12	0	1.5625e-13	2.03125e-12	2.34375e-12	0	1.5625e-13	-5.78125e-12	-9.375e-13	0		59.5	-1.09375e-11	-7.65625e-12	-9.375e-12	-1.03125e-11	-1e-11	-1.15625e-11	-1.5e-11	-1.60937e-11	-2.03125e-11	-1.875e-11	-2.14063e-11		59.5	1.25e-12	-7.8125e-13	1.5625e-13	-1.5625e-13	0	1.5625e-12	0	0	-2.5e-12	-1.40625e-12	1.5625e-13
59.55	0	1.5625e-13	1.5625e-13	0	-2.34375e-12	2.03125e-12	0	0	0	-3.59375e-12	-7.34375e-12		59.55	-1.98437e-11	-9.21875e-12	-7.65625e-12	-8.125e-12	-1.125e-11	-1.48437e-11	-1.5e-11	-2.48438e-11	-2.01563e-11	-2.48438e-11	-1.96875e-11		59.55	1.5625e-13	1.25e-12	1.5625e-13	0	0	6.25e-13	-3.28125e-12	2.65625e-12	0	0	7.8125e-13
59.6	-2.34375e-12	3.125e-13	1.5625e-13	0	1.40625e-12	3.125e-13	1.5625e-13	0	0	-7.8125e-13	1.25e-12		59.6	-1.15625e-11	-1.04687e-11	-7.03125e-12	-1.60937e-11	-1.03125e-11	-1.1875e-11	-1.6875e-11	-1.64063e-11	-1.79687e-11	-2.01563e-11	-1.875e-11		59.6	1.25e-12	6.25e-13	3.125e-13	0	1.5625e-13	1.5625e-13	0	1.5625e-13	0	0	2.5e-12
59.65	0	9.375e-13	1.875e-12	0	-4.6875e-13	-6.71875e-12	1.25e-12	1.25e-12	0	-7.34375e-12	0		59.65	-1.5e-11	-8.90625e-12	-6.25e-12	-8.75e-12	-1.10938e-11	-1.23437e-11	-1.23437e-11	-1.71875e-11	-1.65625e-11	-2.25e-11	-1.85938e-11		59.65	1.25e-12	1.5625e-13	-1.40625e-12	-2.1875e-12	-3.125e-13	1.25e-12	0	0	3.125e-13	1.40625e-12	0
59.7	1.5625e-13	0	0	1.40625e-12	1.25e-12	0	0	-2.34375e-12	0	0	1.5625e-13		59.7	-1.29688e-11	-9.53125e-12	-6.09375e-12	-7.96875e-12	-1.75e-11	-1.46875e-11	-1.5625e-11	-1.75e-11	-1.6875e-11	-2.09375e-11	-2.20313e-11		59.7	1.5625e-13	1.71875e-12	9.375e-13	0	0	3.125e-13	-7.34375e-12	1.5625e-13	1.5625e-13	-1.09375e-12	4.6875e-13
59.75	7.8125e-13	1.09375e-12	-7.8125e-13	1.5625e-13	0	2.5e-12	0	-4.6875e-13	0	0	-1.5625e-13		59.75	-1.46875e-11	-9.6875e-12	-7.34375e-12	-1.0625e-11	-1e-11	-1.125e-11	-1.25e-11	-1.65625e-11	-1.73438e-11	-1.89062e-11	-2.1875e-11		59.75	0	0	-1.25e-12	-6.25e-13	-1.25e-12	2.1875e-12	0	0	0	-1.09375e-12	0
59.8	-1.25e-12	0	1.5625e-13	9.375e-13	-9.375e-13	9.375e-13	-3.125e-13	-2.5e-12	0	0	-4.84375e-12		59.8	-1.25e-11	-9.21875e-12	-9.53125e-12	-9.53125e-12	-1.40625e-11	-1.15625e-11	-1.21875e-11	-1.75e-11	-1.65625e-11	-2.40625e-11	-2.07812e-11		59.8	1.5625e-13	0	-9.84375e-12	-4.84375e-12	0	1.5625e-13	0	0	0	0	-3.125e-13
59.85	0	0	-6.09375e-12	-9.375e-13	-2.1875e-12	2.1875e-12	0	1.5625e-13	0	-1.5625e-13	0		59.85	-2.10938e-11	-1.09375e-11	-6.875e-12	-9.84375e-12	-1.04687e-11	-1.54688e-11	-1.1875e-11	-1.65625e-11	-1.875e-11	-1.875e-11	-2.15625e-11		59.85	0	0	-1.5625e-13	0	0	1.25e-12	3.125e-13	-1.40625e-12	-1.5625e-13	-7.8125e-13	-6.25e-13
59.9	-1.09375e-12	2.5e-12	0	0	0	0	0	-4.84375e-12	-1.5625e-13	0	0		59.9	-1.32812e-11	-8.75e-12	-6.5625e-12	-7.5e-12	-1.04687e-11	-1.26562e-11	-1.48437e-11	-1.98437e-11	-1.82813e-11	-1.9375e-11	-1.98437e-11		59.9	4.6875e-13	1.40625e-12	0	-1.5625e-13	-4.6875e-13	6.25e-13	0	3.125e-13	-7.8125e-13	0	0
59.95	-3.125e-13	2.5e-12	-1.25e-12	-9.21875e-12	1.5625e-13	-1.5625e-13	1.5625e-13	0	0	-1.09375e-12	0		59.95	-1.5e-11	-1.98437e-11	-7.5e-12	-8.75e-12	-1.95313e-11	-1.3125e-11	-1.48437e-11	-1.73438e-11	-1.76563e-11	-1.89062e-11	-2.15625e-11		59.95	1.875e-12	1.5625e-13	0	-3.125e-13	-9.84375e-12	9.375e-13	-1.71875e-12	-6.25e-13	0	0	-2.96875e-12
60	-1.09375e-12	1.5625e-13	1.5625e-13	0	-4.84375e-12	7.5e-12	1.5625e-13	0	-9.375e-13	0	0		60	-1.5e-11	-7.5e-12	-9.84375e-12	-1e-11	-1.21875e-11	-1.98437e-11	-1.21875e-11	-1.625e-11	-1.73438e-11	-1.89062e-11	-2.48438e-11		60	6.25e-13	1.5625e-13	1.5625e-13	4.6875e-13	-1.875e-12	1.5625e-13	1.5625e-13	0	-4.84375e-12	2.5e-12	0
60.05	0	2.8125e-12	0	-6.25e-13	0	-4.6875e-13	2.03125e-12	-1.5625e-13	1.5625e-13	-1.09375e-12	1.5625e-13		60.05	-1.3125e-11	-9.0625e-12	-8.4375e-12	-1e-11	-1.3125e-11	-1.0625e-11	-1.625e-11	-1.75e-11	-1.96875e-11	-1.78125e-11	-2.3125e-11		60.05	0	1.25e-12	0	9.375e-13	-1.25e-12	1.5625e-12	0	0	0	1.5625e-13	0
60.1	1.25e-12	2.5e-12	-3.59375e-12	1.5625e-13	-1.09375e-12	-1.5625e-13	1.5625e-13	-1.25e-12	9.375e-13	0	0		60.1	-1.79687e-11	-1.32812e-11	-7.1875e-12	-1.23437e-11	-1.125e-11	-1.03125e-11	-1.375e-11	-1.70312e-11	-2.09375e-11	-1.98437e-11	-2.09375e-11		60.1	0	2.03125e-12	0	1.5625e-13	-3.125e-13	1.5625e-13	0	-2.96875e-12	0	1.5625e-13	1.25e-12
60.15	-1.09375e-12	1.40625e-12	1.25e-12	1.875e-12	0	3.125e-13	0	-1.5625e-13	0	1.25e-12	0		60.15	-1.34375e-11	-1.09375e-11	-6.09375e-12	-1.15625e-11	-1.23437e-11	-1.125e-11	-1.57813e-11	-2.01563e-11	-2e-11	-1.75e-11	-2.34375e-11		60.15	0	2.1875e-12	0	0	1.5625e-13	0	-4.6875e-13	-1.5625e-13	1.09375e-12	-1.71875e-12	0
60.2	0	1.25e-12	9.375e-13	1.5625e-13	0	6.25e-13	-1.875e-12	0	0	1.40625e-12	0		60.2	-1.5e-11	-1.1875e-11	-8.75e-12	-9.84375e-12	-1.20313e-11	-1.35937e-11	-1.35937e-11	-1.875e-11	-2.04688e-11	-1.9375e-11	-2.10938e-11		60.2	2.5e-12	1.5625e-13	0	0	0	1.5625e-13	0	0	1.875e-12	-1.25e-12	0
60.25	-4.6875e-13	2.1875e-12	2.96875e-12	0	-6.25e-13	0	0	-1.25e-12	0	1.25e-12	-5.46875e-12		60.25	-1.20313e-11	-6.25e-12	-1.07812e-11	-9.84375e-12	-9.53125e-12	-1.21875e-11	-1.3125e-11	-1.75e-11	-2.60938e-11	-2.23438e-11	-2.03125e-11		60.25	-4.53125e-12	1.5625e-13	2.1875e-12	7.8125e-13	0	4.53125e-12	-1.5625e-13	1.40625e-12	1.40625e-12	0	0
60.3	-7.96875e-12	0	1.5625e-13	0	0	0	0	-1.09375e-12	0	2.03125e-12	0		60.3	-1.96875e-11	-1.04687e-11	-8.125e-12	-1e-11	-9.375e-12	-1.14062e-11	-1.45312e-11	-1.71875e-11	-1.75e-11	-2e-11	-2e-11		60.3	1.25e-12	0	1.5625e-13	0	1.5625e-13	-3.125e-13	0	1.5625e-13	0	0	-8.59375e-12
60.35	0	0	1.875e-12	0	0	0	0	-2.34375e-12	0	0	-1.5625e-13		60.35	-1.25e-11	-1.25e-11	-7.8125e-12	-9.84375e-12	-1.01563e-11	-1.25e-11	-1.82813e-11	-1.60937e-11	-1.75e-11	-2.03125e-11	-2.0625e-11		60.35	3.125e-13	0	1.25e-12	0	1.25e-12	-7.8125e-13	-9.375e-12	6.25e-13	0	0	-2.5e-12
60.4	-1.5625e-13	0	-2.1875e-12	-6.09375e-12	0	0	0	0	9.375e-13	-9.375e-13	0		60.4	-1.5e-11	-9.21875e-12	-8.4375e-12	-1.10938e-11	-1.0625e-11	-1.09375e-11	-1.34375e-11	-1.64063e-11	-1.78125e-11	-1.60937e-11	-2.64062e-11		60.4	0	0	4.6875e-13	0	0	0	2.03125e-12	-1.25e-12	1.5625e-13	1.25e-12	6.25e-13
60.45	0	0	0	0	-5.78125e-12	0	-1.09375e-12	1.71875e-12	0	-4.6875e-13	1.5625e-13		60.45	-1.28125e-11	-8.75e-12	-1.21875e-11	-1.125e-11	-1.23437e-11	-1.125e-11	-1.5e-11	-2.23438e-11	-1.8125e-11	-2.01563e-11	-2.04688e-11		60.45	0	7.8125e-13	0	6.25e-13	-7.8125e-13	0	0	-2.1875e-12	1.40625e-12	1.5625e-13	-4.84375e-12
60.5	0	-3.59375e-12	-4.6875e-13	-1.09375e-12	1.25e-12	0	3.125e-13	1.25e-12	7.34375e-12	-3.125e-12	0		60.5	-1.375e-11	-9.84375e-12	-1e-11	-1.14062e-11	-1.98437e-11	-1.54688e-11	-1.73438e-11	-1.625e-11	-1.78125e-11	-1.98437e-11	-2.23438e-11		60.5	0	1.40625e-12	0	0	0	0	-7.8125e-13	-4.6875e-13	1.5625e-13	3.125e-13	-1.25e-12
60.55	-6.25e-13	1.5625e-13	0	-4.6875e-13	1.5625e-13	-1.09375e-12	-4.375e-12	-2.34375e-12	1.40625e-12	-1.25e-12	-6.25e-13		60.55	-1.1875e-11	-1.125e-11	-8.90625e-12	-1.25e-11	-1.375e-11	-1.23437e-11	-1.51562e-11	-1.76563e-11	-1.79687e-11	-2.60938e-11	-2.10938e-11		60.55	-9.84375e-12	1.5625e-13	-8.75e-12	-1.5625e-13	1.40625e-12	0	3.125e-13	-7.34375e-12	-9.84375e-12	0	-2.34375e-12
60.6	-2.1875e-12	1.09375e-12	1.25e-12	1.875e-12	1.25e-12	0	0	-1.09375e-12	-1.875e-12	-4.84375e-12	0		60.6	-1.48437e-11	-8.75e-12	-8.59375e-12	-8.59375e-12	-1.15625e-11	-1.28125e-11	-1.5e-11	-2.48438e-11	-1.8125e-11	-2.03125e-11	-2.15625e-11		60.6	0	1.5625e-13	-3.125e-13	-2.34375e-12	0	0	1.5625e-13	0	1.5625e-13	-7.8125e-13	0
60.65	0	9.375e-13	1.5625e-13	2.65625e-12	1.09375e-12	-2.34375e-12	2.1875e-12	-2.65625e-12	-1.09375e-12	0	-6.71875e-12		60.65	-1.48437e-11	-8.75e-12	-1e-11	-8.125e-12	-1.125e-11	-1.25e-11	-1.73438e-11	-2e-11	-1.76563e-11	-2.04688e-11	-2.3125e-11		60.65	-4.6875e-13	0	0	-1.5625e-13	0	1.25e-12	0	-1.09375e-12	0	0	0
60.7	-6.25e-13	1.25e-12	-1.5625e-13	2.03125e-12	7.8125e-13	0	1.875e-12	0	0	0	0		60.7	-1.5625e-11	-7.34375e-12	-1.09375e-11	-7.5e-12	-1.01563e-11	-1.375e-11	-1.48437e-11	-1.70312e-11	-1.84375e-11	-2.98437e-11	-2e-11		60.7	0	0	-4.6875e-13	-4.84375e-12	-6.25e-12	0	0	0	1.25e-12	0	0
[truncated: 10,786 more rows]

## Sheet: Figure1 B
cAMP Concentration	V208A_cfSthK I/I0 (cAMP)	+/- SEM		cGMP Concentration	V208A_cfSthK I/I0 (cGMP)	+/- SEM
1000	1	0.00560291		0	0	--
100	0.98	0.0145804		1000	0.00192571	0.00346072
10	0.98	0.0106572
3	0.99	0.00787666
2	0.97	0.0262219
1	0.94	0.0128688
0.5	0.86	0.0980515
0.3	0.57	0.0744468
[truncated: 2 more rows]
