# Supplementary material for: Ligand-coupled conformational changes in a cyclic nucleotide-gated ion channel revealed by time-resolved transition metal ion FRET
Source: eLife. 2024 Dec 10;13:RP99854. doi: 10.7554/eLife.99854 (PMC11630820; doi:10.7554/eLife.99854)
Supplement: Figure 2—source data 3. [file elife-99854-fig2-data3.xlsx]

## Sheet: Figure2_B_C
Elution Volume	Fluorescence at 425nm	Absorbance at 280nm				Mass (kDa)	Histogram Counts
0	81112	-1677				0	0
0.001665	81112	-1677				1	0
0.003335	81103	-1678				2	0
0.005	81101	-840				3	0
0.006665	16210	-2				4	0
0.008335	-27	-5				5	0
0.01	-36	-8				6	0
0.011665	-58	-12				7	0
0.013335	-69	-16				8	0
0.015	-65	-19				9	0
0.016665	-58	-21				10	0
0.018335	-59	-23				11	0
0.02	-57	-23				12	0
0.021665	-41	-22				13	0
0.023335	-26	-21				14	0
0.025	3	-19				15	0
0.026665	26	-17				16	0
0.028335	37	-15				17	0
0.03	8	-12				18	1
0.031665	-25	-9				19	1
0.033335	-52	-6				20	7
0.035	-68	-4				21	5
0.036665	-56	-2				22	9
0.038335	-36	-1				23	13
0.04	-16	-1				24	6
0.041665	4	-1				25	16
0.043335	8	-2				26	15
0.045	-16	-3				27	20
0.046665	-22	-5				28	21
0.048335	-25	-6				29	12
0.05	-34	-7				30	21
0.051665	-47	-8				31	11
0.053335	-44	-9				32	21
0.055	-56	-9				33	10
0.056665	-59	-10				34	12
0.058335	-63	-10				35	4
0.06	-67	-11				36	4
0.061665	-55	-11				37	7
0.063335	-32	-12				38	6
0.065	-23	-12				39	3
0.066665	-41	-13				40	4
0.068335	-47	-13				41	3
0.07	-64	-14				42	2
0.071665	-58	-14				43	0
0.073335	-46	-14				44	0
0.075	-41	-13				45	0
0.076665	-44	-13				46	1
0.078335	-47	-13				47	0
0.08	-35	-14				48	0
0.081665	-14	-15				49	0
0.083335	12	-16				50	0
0.085	8	-17				51	1
0.086665	1	-19				52	1
0.088335	-11	-21				53	1
0.09	-21	-23				54	0
0.091665	-5	-26				55	0
0.093335	-7	-30				56	0
0.095	-6	-33				57	0
0.096665	-25	-36				58	2
0.098335	-73	-38				59	1
0.1	-98	-41				60	0
0.101665	-93	-43				61	0
0.103335	-87	-45				62	2
0.105	-99	-46				63	1
0.106665	-110	-47				64	0
0.108335	-123	-47				65	3
0.11	-118	-47				66	0
0.111665	-115	-46				67	4
0.113335	-127	-45				68	1
0.115	-142	-44				69	2
0.116665	-140	-42				70	2
0.118335	-108	-40				71	3
0.12	-100	-39				72	4
0.121665	-106	-37				73	3
0.123335	-123	-36				74	5
0.125	-134	-35				75	4
0.126665	-133	-34				76	6
0.128335	-123	-33				77	2
0.13	-108	-32				78	7
0.131665	-109	-32				79	6
0.133335	-103	-32				80	9
0.135	-98	-32				81	11
0.136665	-101	-32				82	16
0.138335	-125	-32				83	21
0.14	-130	-32				84	12
0.141665	-134	-32				85	20
0.143335	-138	-32				86	14
0.145	-141	-32				87	21
0.146665	-145	-32				88	27
0.148335	-142	-33				89	40
0.15	-149	-34				90	33
0.151665	-140	-35				91	35
0.153335	-126	-37				92	46
0.155	-124	-38				93	56
0.156665	-120	-40				94	56
0.158335	-116	-42				95	58
0.16	-109	-44				96	67
0.161665	-118	-46				97	64
0.163335	-136	-48				98	53
0.165	-129	-50				99	70
0.166665	-125	-51				100	76
0.168335	-128	-52				101	67
0.17	-116	-53				102	89
0.171665	-130	-53				103	79
0.173335	-127	-53				104	75
0.175	-124	-53				105	79
0.176665	-111	-52				106	74
0.178335	-86	-52				107	70
0.18	-75	-51				108	70
0.181665	-67	-50				109	62
0.183335	-74	-49				110	61
0.185	-87	-48				111	69
0.186665	-99	-47				112	77
0.188335	-107	-46				113	55
0.19	-127	-44				114	49
0.191665	-140	-43				115	64
0.193335	-163	-41				116	54
0.195	-171	-39				117	41
0.196665	-162	-37				118	51
0.198335	-158	-35				119	41
0.2	-155	-33				120	35
0.201665	-158	-31				121	14
0.203335	-162	-29				122	21
0.205	-190	-27				123	29
0.206665	-204	-26				124	14
0.208335	-193	-24				125	14
0.21	-185	-24				126	15
0.211665	-186	-23				127	16
0.213335	-167	-23				128	9
0.215	-136	-24				129	4
0.216665	-133	-24				130	9
0.218335	-141	-25				131	8
0.22	-146	-25				132	5
0.221665	-150	-26				133	4
0.223335	-158	-26				134	6
0.225	-157	-26				135	8
0.226665	-143	-27				136	4
0.228335	-137	-27				137	4
0.23	-131	-28				138	3
0.231665	-122	-28				139	4
0.233335	-110	-29				140	2
0.235	-96	-30				141	3
0.236665	-98	-32				142	5
0.238335	-103	-33				143	0
0.24	-118	-35				144	2
0.241665	-133	-37				145	1
0.243335	-130	-39				146	0
0.245	-101	-41				147	0
0.246665	-98	-43				148	0
0.248335	-102	-45				149	4
0.25	-109	-46
0.251665	-132	-46
0.253335	-151	-47
0.255	-162	-47
0.256665	-159	-46
0.258335	-165	-46
0.26	-173	-46
0.261665	-178	-46
0.263335	-156	-45
0.265	-146	-45
0.266665	-138	-45
0.268335	-136	-46
0.27	-138	-46
0.271665	-143	-47
0.273335	-165	-48
0.275	-171	-49
0.276665	-181	-49
0.278335	-182	-49
0.28	-175	-49
0.281665	-149	-48
0.283335	-131	-47
0.285	-139	-46
0.286665	-141	-45
0.288335	-138	-45
0.29	-134	-44
0.291665	-138	-43
0.293335	-119	-43
0.295	-113	-44
0.296665	-135	-44
0.298335	-175	-45
0.3	-188	-47
0.301665	-158	-49
0.303335	-152	-51
0.305	-147	-53
0.306665	-143	-54
0.308335	-143	-55
0.31	-148	-54
0.311665	-157	-53
0.313335	-161	-51
0.315	-155	-49
0.316665	-144	-47
0.318335	-139	-44
0.32	-136	-41
0.321665	-153	-38
0.323335	-150	-35
0.325	-134	-33
0.326665	-149	-31
0.328335	-158	-29
0.33	-149	-29
0.331665	-136	-29
0.333335	-153	-29
0.335	-164	-30
0.336665	-156	-32
0.338335	-167	-33
0.34	-179	-35
0.341665	-183	-36
0.343335	-169	-38
0.345	-153	-40
0.346665	-134	-42
0.348335	-145	-43
0.35	-163	-44
0.351665	-183	-45
0.353335	-180	-46
0.355	-192	-46
0.356665	-195	-47
0.358335	-187	-47
0.36	-177	-46
0.361665	-164	-46
0.363335	-149	-45
0.365	-140	-44
0.366665	-150	-44
0.368335	-161	-44
0.37	-173	-44
0.371665	-189	-44
0.373335	-204	-44
0.375	-201	-45
0.376665	-204	-46
0.378335	-204	-47
0.38	-173	-48
0.381665	-151	-49
0.383335	-150	-50
0.385	-177	-51
0.386665	-197	-52
0.388335	-196	-52
0.39	-195	-52
0.391665	-196	-52
0.393335	-191	-51
0.395	-175	-50
0.396665	-159	-49
0.398335	-156	-48
0.4	-171	-47
0.401665	-176	-46
0.403335	-163	-45
0.405	-169	-44
0.406665	-169	-43
0.408335	-160	-42
0.41	-159	-41
0.411665	-178	-39
0.413335	-190	-38
0.415	-198	-37
0.416665	-201	-37
0.418335	-205	-37
0.42	-206	-37
0.421665	-210	-38
0.423335	-210	-39
0.425	-201	-40
0.426665	-203	-42
0.428335	-198	-43
0.43	-202	-45
0.431665	-215	-47
0.433335	-228	-49
0.435	-234	-51
0.436665	-233	-52
0.438335	-222	-54
0.44	-189	-54
0.441665	-169	-55
0.443335	-147	-55
0.445	-127	-54
0.446665	-147	-54
0.448335	-176	-54
0.45	-210	-54
0.451665	-237	-54
0.453335	-248	-54
0.455	-257	-54
0.456665	-276	-54
0.458335	-289	-54
0.46	-300	-53
0.461665	-314	-52
0.463335	-289	-51
0.465	-260	-51
0.466665	-242	-50
0.468335	-252	-50
0.47	-258	-50
0.471665	-262	-51
0.473335	-246	-52
0.475	-233	-53
0.476665	-231	-54
0.478335	-227	-55
0.48	-230	-55
0.481665	-218	-55
0.483335	-198	-55
0.485	-207	-54
0.486665	-238	-53
0.488335	-246	-52
0.49	-262	-50
0.491665	-276	-48
0.493335	-282	-46
0.495	-298	-45
0.496665	-286	-44
0.498335	-266	-43
0.5	-249	-44
0.501665	-251	-45
0.503335	-251	-46
0.505	-250	-48
0.506665	-257	-50
0.508335	-248	-52
0.51	-250	-54
0.511665	-249	-55
0.513335	-247	-57
0.515	-254	-58
0.516665	-258	-59
0.518335	-246	-60
0.52	-244	-60
0.521665	-253	-60
0.523335	-250	-60
0.525	-248	-61
0.526665	-252	-61
0.528335	-244	-63
0.53	-243	-64
0.531665	-257	-67
0.533335	-267	-70
0.535	-267	-73
0.536665	-272	-76
0.538335	-257	-79
0.54	-246	-82
0.541665	-255	-84
0.543335	-257	-86
0.545	-250	-88
0.546665	-246	-89
0.548335	-243	-89
0.55	-260	-90
0.551665	-279	-89
0.553335	-297	-88
0.555	-303	-87
0.556665	-318	-86
0.558335	-330	-85
0.56	-313	-83
0.561665	-321	-81
0.563335	-314	-79
0.565	-308	-77
0.566665	-282	-76
0.568335	-260	-74
0.57	-249	-72
0.571665	-258	-70
0.573335	-277	-68
0.575	-283	-67
0.576665	-305	-66
0.578335	-299	-65
0.58	-301	-64
0.581665	-311	-63
0.583335	-312	-63
0.585	-318	-63
0.586665	-316	-62
0.588335	-307	-62
0.59	-284	-61
0.591665	-256	-60
0.593335	-228	-59
0.595	-207	-58
0.596665	-205	-56
0.598335	-217	-55
0.6	-248	-54
0.601665	-267	-52
0.603335	-294	-51
0.605	-289	-50
0.606665	-277	-49
0.608335	-276	-48
0.61	-289	-46
0.611665	-295	-45
0.613335	-292	-44
0.615	-309	-43
0.616665	-316	-42
0.618335	-313	-42
0.62	-322	-42
0.621665	-342	-42
0.623335	-354	-43
0.625	-337	-44
0.626665	-308	-45
0.628335	-292	-46
0.63	-290	-48
0.631665	-261	-49
0.633335	-245	-51
0.635	-251	-52
0.636665	-286	-54
0.638335	-309	-55
0.64	-333	-56
0.641665	-346	-57
0.643335	-353	-59
0.645	-365	-60
0.646665	-374	-61
0.648335	-372	-62
0.65	-354	-63
0.651665	-358	-64
0.653335	-362	-64
0.655	-364	-65
0.656665	-362	-65
0.658335	-340	-65
0.66	-335	-65
0.661665	-322	-65
0.663335	-326	-64
0.665	-330	-63
0.666665	-353	-63
0.668335	-362	-63
0.67	-350	-63
0.671665	-341	-63
0.673335	-339	-63
0.675	-327	-64
0.676665	-322	-64
0.678335	-323	-64
0.68	-333	-63
0.681665	-353	-62
0.683335	-363	-61
0.685	-368	-60
0.686665	-379	-59
0.688335	-373	-57
0.69	-378	-56
0.691665	-378	-55
0.693335	-385	-54
0.695	-366	-54
0.696665	-364	-54
0.698335	-344	-55
0.7	-346	-56
0.701665	-337	-59
0.703335	-336	-62
0.705	-330	-65
0.706665	-315	-68
0.708335	-313	-70
0.71	-304	-72
0.711665	-288	-73
0.713335	-285	-74
0.715	-282	-75
0.716665	-274	-75
0.718335	-279	-76
0.72	-272	-76
0.721665	-238	-76
0.723335	-241	-76
0.725	-255	-77
0.726665	-296	-77
0.728335	-307	-78
0.73	-323	-78
0.731665	-327	-78
0.733335	-333	-78
0.735	-330	-77
0.736665	-318	-77
0.738335	-328	-76
0.74	-343	-74
0.741665	-352	-73
0.743335	-350	-71
0.745	-333	-69
0.746665	-313	-67
0.748335	-331	-65
0.75	-341	-63
0.751665	-347	-61
0.753335	-333	-59
0.755	-315	-57
0.756665	-294	-55
0.758335	-288	-52
0.76	-295	-50
0.761665	-300	-47
0.763335	-304	-44
0.765	-294	-42
0.766665	-287	-40
0.768335	-266	-39
0.77	-238	-40
0.771665	-211	-41
0.773335	-201	-42
0.775	-211	-44
0.776665	-233	-46
0.778335	-272	-49
0.78	-275	-51
0.781665	-290	-54
0.783335	-303	-56
0.785	-324	-58
0.786665	-335	-60
0.788335	-321	-60
0.79	-304	-60
0.791665	-285	-59
0.793335	-287	-57
0.795	-305	-55
0.796665	-312	-53
0.798335	-303	-51
0.8	-281	-49
0.801665	-262	-48
0.803335	-231	-46
0.805	-229	-45
0.806665	-256	-45
0.808335	-287	-46
0.81	-285	-47
0.811665	-271	-50
0.813335	-273	-53
0.815	-276	-57
0.816665	-284	-60
0.818335	-280	-64
0.82	-280	-69
0.821665	-276	-73
0.823335	-300	-77
0.825	-309	-80
0.826665	-306	-82
0.828335	-297	-83
0.83	-288	-82
0.831665	-283	-80
0.833335	-264	-78
0.835	-249	-74
0.836665	-229	-71
0.838335	-239	-67
0.84	-253	-63
0.841665	-265	-59
0.843335	-270	-55
0.845	-270	-52
0.846665	-267	-49
0.848335	-266	-47
0.85	-277	-46
0.851665	-269	-45
0.853335	-259	-44
0.855	-264	-44
0.856665	-266	-45
0.858335	-240	-45
0.86	-249	-46
0.861665	-249	-47
0.863335	-267	-48
0.865	-297	-49
0.866665	-300	-50
0.868335	-296	-52
0.87	-286	-53
0.871665	-289	-55
0.873335	-290	-56
0.875	-279	-58
0.876665	-278	-59
0.878335	-267	-60
0.88	-252	-61
0.881665	-241	-61
0.883335	-266	-61
0.885	-306	-61
0.886665	-338	-61
0.888335	-336	-60
0.89	-309	-59
0.891665	-282	-58
0.893335	-249	-56
0.895	-220	-55
0.896665	-226	-53
0.898335	-243	-51
0.9	-248	-50
0.901665	-253	-48
0.903335	-234	-47
0.905	-226	-45
0.906665	-230	-44
0.908335	-244	-42
0.91	-269	-41
0.911665	-279	-39
0.913335	-293	-37
0.915	-299	-36
0.916665	-282	-35
0.918335	-270	-35
0.92	-251	-35
0.921665	-229	-37
0.923335	-219	-39
0.925	-249	-41
0.926665	-260	-44
0.928335	-244	-47
0.93	-227	-51
0.931665	-211	-55
0.933335	-211	-58
0.935	-213	-62
0.936665	-221	-64
0.938335	-233	-67
0.94	-252	-68
0.941665	-270	-69
0.943335	-264	-69
0.945	-253	-69
0.946665	-253	-69
0.948335	-266	-68
0.95	-277	-68
0.951665	-294	-67
0.953335	-292	-66
0.955	-293	-65
0.956665	-288	-65
0.958335	-268	-64
0.96	-257	-64
0.961665	-265	-64
0.963335	-283	-64
0.965	-293	-64
0.966665	-317	-65
0.968335	-322	-65
0.97	-315	-66
0.971665	-310	-66
0.973335	-312	-67
0.975	-311	-67
0.976665	-320	-68
0.978335	-332	-68
0.98	-305	-69
0.981665	-303	-70
0.983335	-310	-70
0.985	-311	-71
0.986665	-309	-71
0.988335	-310	-71
0.99	-307	-70
0.991665	-289	-69
0.993335	-281	-67
0.995	-256	-66
0.996665	-267	-64
0.998335	-291	-61
1	-318	-59
1.00167	-323	-57
1.00334	-306	-54
1.005	-293	-52
1.00666	-303	-51
1.00833	-306	-50
1.01	-299	-49
1.01167	-307	-49
1.01334	-309	-50
1.015	-307	-51
1.01666	-283	-52
1.01833	-271	-53
1.02	-271	-54
1.02167	-289	-55
1.02334	-307	-57
1.025	-305	-58
1.02666	-294	-59
1.02833	-278	-60
1.03	-271	-60
1.03167	-273	-60
1.03333	-284	-60
1.035	-286	-60
1.03666	-281	-60
1.03834	-275	-59
1.04	-265	-59
1.04167	-268	-58
1.04333	-271	-58
1.045	-278	-58
1.04666	-282	-58
1.04834	-276	-58
1.05	-261	-59
1.05167	-263	-59
1.05333	-275	-61
1.055	-268	-62
1.05666	-273	-63
1.05834	-261	-64
1.06	-251	-64
1.06167	-270	-65
1.06333	-299	-65
1.065	-319	-64
1.06666	-335	-63
1.06834	-320	-62
1.07	-315	-60
1.07167	-327	-58
1.07333	-333	-56
1.075	-336	-54
1.07666	-323	-52
1.07834	-325	-50
1.08	-346	-48
1.08167	-378	-45
1.08333	-377	-43
1.085	-374	-42
1.08666	-354	-40
1.08834	-316	-39
1.09	-302	-39
1.09167	-282	-40
1.09333	-288	-41
1.095	-297	-42
1.09667	-301	-44
1.09834	-294	-47
1.1	-272	-50
1.10166	-262	-53
1.10333	-266	-57
1.105	-275	-60
1.10667	-299	-64
1.10834	-312	-67
1.11	-299	-70
1.11166	-312	-72
1.11333	-314	-75
1.115	-300	-76
1.11667	-294	-78
1.11834	-276	-78
1.12	-255	-78
1.12166	-253	-78
1.12333	-247	-77
1.125	-223	-76
1.12667	-220	-75
1.12834	-227	-74
1.13	-241	-73
1.13166	-251	-73
1.13333	-276	-73
1.135	-304	-73
1.13667	-288	-73
1.13834	-271	-73
1.14	-257	-74
1.14166	-248	-74
1.14333	-236	-74
1.145	-247	-73
1.14667	-252	-73
1.14834	-258	-72
1.15	-286	-72
1.15166	-310	-71
1.15333	-319	-70
1.155	-323	-68
1.15667	-333	-67
1.15833	-340	-65
1.16	-341	-64
1.16166	-326	-62
1.16334	-326	-60
1.165	-331	-58
1.16667	-325	-56
1.16833	-323	-55
1.17	-295	-54
1.17166	-292	-53
1.17334	-284	-53
1.175	-314	-53
1.17667	-323	-54
1.17833	-321	-55
1.18	-321	-57
1.18166	-317	-60
1.18334	-305	-63
1.185	-285	-66
1.18667	-277	-69
1.18833	-245	-72
1.19	-230	-74
1.19166	-238	-76
1.19334	-263	-77
1.195	-300	-77
1.19667	-327	-77
1.19833	-356	-76
1.2	-358	-75
1.20166	-362	-73
1.20334	-365	-71
1.205	-359	-69
1.20667	-334	-67
1.20833	-305	-65
1.21	-306	-64
1.21166	-307	-64
1.21334	-334	-64
1.215	-366	-64
1.21667	-379	-65
1.21833	-379	-66
1.22	-372	-67
1.22167	-351	-68
1.22334	-333	-69
1.225	-336	-69
1.22666	-350	-70
1.22833	-365	-69
1.23	-375	-69
1.23167	-392	-67
1.23334	-397	-66
1.235	-397	-64
1.23666	-362	-63
1.23833	-344	-61
1.24	-350	-61
1.24167	-351	-60
1.24334	-338	-60
1.245	-321	-61
1.24666	-329	-61
1.24833	-350	-62
1.25	-373	-63
1.25167	-390	-63
1.25334	-403	-64
1.255	-397	-64
1.25666	-379	-64
1.25833	-374	-64
1.26	-363	-63
1.26167	-347	-62
1.26334	-343	-61
1.265	-346	-60
1.26666	-358	-59
1.26833	-366	-58
1.27	-359	-57
1.27167	-356	-57
1.27334	-366	-57
1.275	-364	-57
1.27666	-347	-56
1.27833	-320	-56
1.28	-311	-56
1.28167	-306	-56
1.28333	-324	-55
1.285	-348	-55
1.28666	-374	-55
1.28834	-386	-55
1.29	-391	-55
1.29167	-376	-55
1.29333	-364	-55
1.295	-364	-55
1.29666	-363	-56
1.29834	-364	-56
1.3	-349	-57
1.30167	-316	-57
1.30333	-290	-58
1.305	-277	-59
1.30666	-280	-60
1.30834	-286	-61
1.31	-293	-61
1.31167	-291	-62
1.31333	-301	-62
1.315	-310	-63
1.31666	-314	-63
1.31834	-319	-64
1.32	-319	-65
1.32167	-312	-67
1.32333	-321	-69
1.325	-316	-70
1.32666	-275	-72
1.32834	-268	-72
1.33	-289	-72
1.33167	-293	-72
1.33333	-302	-70
1.335	-312	-68
1.33666	-333	-66
1.33834	-336	-63
1.34	-325	-60
1.34167	-322	-57
1.34333	-335	-54
1.345	-346	-51
1.34667	-350	-49
1.34834	-345	-47
1.35	-344	-47
1.35166	-364	-48
1.35333	-371	-49
1.355	-389	-51
1.35667	-405	-53
1.35834	-401	-54
1.36	-379	-56
1.36166	-389	-58
1.36333	-401	-59
1.365	-399	-60
1.36667	-392	-60
1.36834	-375	-60
1.37	-354	-59
1.37166	-346	-58
1.37333	-364	-56
1.375	-384	-54
1.37667	-392	-52
1.37834	-393	-51
1.38	-377	-49
1.38166	-373	-48
1.38333	-387	-46
1.385	-402	-45
1.38667	-400	-45
1.38834	-404	-44
1.39	-415	-44
1.39166	-421	-43
1.39333	-419	-43
1.395	-411	-43
1.39667	-398	-44
1.39834	-389	-44
1.4	-392	-44
1.40166	-403	-43
1.40333	-408	-43
1.405	-407	-42
1.40667	-408	-42
1.40833	-410	-42
1.41	-408	-41
1.41166	-410	-41
1.41334	-401	-41
1.415	-388	-41
1.41667	-375	-41
1.41833	-386	-42
1.42	-396	-43
1.42166	-405	-44
1.42334	-422	-45
1.425	-404	-47
1.42667	-381	-48
1.42833	-365	-48
1.43	-363	-49
1.43166	-353	-49
1.43334	-338	-49
1.435	-340	-48
1.43667	-345	-48
1.43833	-366	-47
1.44	-390	-46
1.44166	-407	-45
1.44334	-399	-45
1.445	-380	-44
1.44667	-366	-44
1.44833	-368	-44
1.45	-370	-44
1.45166	-355	-44
1.45334	-361	-44
1.455	-366	-45
1.45667	-368	-44
1.45833	-365	-43
1.46	-381	-42
1.46166	-389	-40
1.46334	-397	-37
1.465	-396	-34
1.46667	-388	-31
1.46833	-391	-28
1.47	-399	-25
1.47167	-394	-21
1.47334	-377	-18
1.475	-372	-16
1.47666	-348	-14
1.47833	-329	-12
1.48	-335	-12
1.48167	-346	-11
1.48334	-356	-12
1.485	-369	-12
1.48666	-389	-13
1.48833	-399	-13
1.49	-394	-14
1.49167	-395	-15
1.49334	-395	-16
1.495	-396	-17
1.49666	-380	-19
1.49833	-376	-20
1.5	-402	-22
1.50167	-423	-23
1.50334	-414	-25
1.505	-402	-26
1.50666	-397	-27
1.50833	-390	-27
1.51	-365	-27
1.51167	-345	-27
1.51334	-339	-26
1.515	-339	-26
1.51666	-357	-24
1.51833	-371	-23
1.52	-393	-21
1.52167	-398	-18
1.52334	-403	-16
1.525	-399	-14
1.52666	-358	-12
1.52833	-325	-11
1.53	-301	-11
1.53167	-305	-12
1.53333	-302	-13
1.535	-306	-14
1.53666	-313	-15
1.53834	-332	-17
1.54	-342	-18
1.54167	-351	-19
1.54333	-352	-19
1.545	-370	-20
1.54666	-392	-21
1.54834	-400	-22
1.55	-410	-23
1.55167	-398	-25
1.55333	-395	-27
1.555	-409	-30
1.55666	-413	-32
1.55834	-407	-34
1.56	-394	-36
1.56167	-379	-38
1.56333	-355	-40
1.565	-363	-41
1.56666	-364	-41
1.56834	-373	-41
1.57	-386	-39
1.57167	-384	-36
1.57333	-362	-33
1.575	-363	-30
1.57666	-365	-26
1.57834	-377	-23
1.58	-392	-20
1.58167	-395	-17
1.58333	-397	-15
1.585	-387	-13
1.58666	-390	-13
1.58834	-402	-13
1.59	-410	-14
1.59167	-426	-16
1.59333	-431	-18
1.595	-427	-21
1.59667	-403	-23
1.59834	-375	-26
1.6	-389	-28
1.60166	-410	-31
1.60333	-401	-33
1.605	-409	-35
1.60667	-409	-38
1.60834	-400	-39
1.61	-401	-41
1.61166	-406	-42
1.61333	-409	-42
1.615	-396	-43
1.61667	-382	-44
1.61834	-371	-45
1.62	-347	-46
1.62166	-344	-47
1.62333	-348	-48
1.625	-370	-50
1.62667	-396	-51
1.62834	-416	-52
1.63	-416	-53
1.63166	-375	-54
1.63333	-340	-54
1.635	-329	-53
1.63667	-335	-53
1.63834	-352	-51
1.64	-376	-50
1.64166	-405	-48
1.64333	-411	-46
1.645	-372	-44
1.64667	-335	-42
1.64834	-334	-40
1.65	-345	-39
1.65166	-342	-37
1.65333	-349	-36
1.655	-371	-35
1.65667	-385	-35
1.65833	-402	-34
1.66	-424	-34
1.66166	-417	-34
1.66334	-394	-35
1.665	-399	-36
1.66667	-416	-37
1.66833	-412	-38
1.67	-392	-39
1.67166	-377	-41
1.67334	-383	-43
1.675	-403	-44
1.67667	-420	-45
1.67833	-413	-45
1.68	-406	-45
1.68166	-414	-44
1.68334	-422	-43
1.685	-405	-41
1.68667	-371	-38
1.68833	-346	-35
1.69	-347	-31
1.69166	-359	-28
1.69334	-374	-24
1.695	-373	-20
1.69667	-363	-16
1.69833	-340	-13
1.7	-316	-10
1.70166	-331	-8
1.70334	-342	-6
1.705	-358	-4
1.70667	-361	-2
1.70833	-370	-1
1.71	-357	-1
1.71166	-360	-1
1.71334	-377	-1
1.715	-389	-2
1.71667	-394	-4
1.71833	-388	-6
1.72	-385	-9
1.72167	-354	-13
1.72334	-343	-17
1.725	-327	-21
1.72666	-336	-24
1.72833	-345	-28
1.73	-355	-31
1.73167	-357	-34
1.73334	-351	-37
1.735	-358	-39
1.73666	-342	-41
1.73833	-341	-41
1.74	-336	-41
1.74167	-341	-41
1.74334	-364	-39
1.745	-379	-38
1.74666	-354	-37
1.74833	-350	-35
1.75	-369	-35
1.75167	-414	-34
1.75334	-464	-34
1.755	-467	-33
1.75666	-456	-33
1.75833	-445	-34
1.76	-453	-34
1.76167	-461	-34
1.76334	-439	-35
1.765	-400	-35
1.76666	-376	-36
1.76833	-376	-37
1.77	-378	-38
1.77167	-393	-39
1.77334	-427	-40
1.775	-431	-40
1.77666	-405	-41
1.77833	-370	-41
1.78	-355	-41
1.78167	-359	-41
1.78333	-376	-41
1.785	-397	-40
1.78666	-411	-39
1.78834	-421	-37
1.79	-431	-36
1.79167	-427	-34
1.79333	-414	-31
1.795	-416	-29
1.79666	-416	-27
1.79834	-401	-25
1.8	-389	-24
1.80167	-398	-22
1.80333	-402	-21
1.805	-403	-20
1.80666	-415	-20
1.80834	-408	-19
1.81	-395	-19
1.81167	-389	-18
1.81333	-398	-18
1.815	-391	-18
1.81666	-379	-19
1.81834	-358	-19
1.82	-353	-19
1.82167	-343	-20
1.82333	-350	-20
1.825	-368	-21
1.82666	-380	-22
1.82834	-380	-23
1.83	-377	-24
1.83167	-388	-25
1.83333	-398	-26
1.835	-406	-27
1.83666	-405	-28
1.83834	-399	-29
1.84	-407	-30
1.84167	-404	-30
1.84333	-391	-30
1.845	-392	-30
1.84667	-394	-29
1.84834	-389	-28
1.85	-388	-27
1.85166	-400	-25
1.85333	-421	-24
1.855	-446	-22
1.85667	-429	-21
1.85834	-404	-19
1.86	-386	-19
1.86166	-381	-18
1.86333	-385	-18
1.865	-382	-18
1.86667	-383	-19
1.86834	-386	-20
1.87	-408	-21
1.87166	-440	-22
1.87333	-455	-23
1.875	-428	-24
1.87667	-422	-25
1.87834	-413	-26
1.88	-399	-28
1.88166	-407	-29
1.88333	-421	-30
1.885	-434	-32
1.88667	-431	-33
1.88834	-418	-34
1.89	-389	-36
1.89166	-382	-37
1.89333	-379	-38
1.895	-385	-40
1.89667	-379	-41
1.89834	-370	-42
1.9	-376	-42
1.90166	-404	-42
1.90333	-425	-42
1.905	-429	-42
1.90667	-418	-41
1.90833	-415	-41
1.91	-420	-40
1.91166	-423	-39
1.91334	-416	-38
1.915	-412	-37
1.91667	-401	-36
1.91833	-411	-35
1.92	-400	-34
1.92166	-394	-34
1.92334	-401	-33
1.925	-392	-33
1.92667	-383	-33
1.92833	-382	-32
1.93	-384	-31
1.93166	-393	-30
1.93334	-405	-28
1.935	-401	-26
1.93667	-410	-25
1.93833	-423	-23
1.94	-431	-22
1.94166	-422	-21
1.94334	-381	-21
1.945	-351	-21
1.94667	-338	-21
1.94833	-351	-22
1.95	-366	-24
1.95166	-391	-26
1.95334	-407	-28
1.955	-401	-31
1.95667	-383	-33
1.95833	-380	-36
1.96	-408	-38
1.96166	-437	-41
1.96334	-453	-43
1.965	-460	-45
1.96667	-462	-47
1.96833	-464	-48
1.97	-457	-49
1.97167	-478	-50
1.97334	-504	-50
1.975	-517	-50
1.97666	-520	-49
1.97833	-479	-48
1.98	-433	-46
1.98167	-420	-44
1.98334	-445	-41
1.985	-461	-39
1.98666	-469	-36
1.98833	-450	-34
1.99	-435	-33
1.99167	-399	-31
1.99334	-371	-30
1.995	-377	-30
1.99666	-399	-30
1.99833	-424	-31
2	-450	-32
2.00167	-460	-34
2.00333	-449	-36
2.005	-436	-38
2.00666	-418	-40
2.00834	-432	-42
2.01	-435	-43
2.01166	-439	-44
2.01334	-458	-44
2.015	-474	-44
2.01667	-482	-43
2.01833	-478	-42
2.02	-463	-40
2.02167	-436	-38
2.02333	-429	-36
2.025	-434	-34
2.02666	-441	-32
2.02834	-449	-31
2.03	-468	-30
2.03166	-481	-29
2.03334	-481	-29
2.035	-470	-29
2.03667	-453	-30
2.03834	-449	-31
2.04	-448	-33
2.04167	-429	-34
2.04333	-402	-36
2.045	-394	-37
2.04666	-404	-39
2.04833	-389	-41
2.05	-394	-43
2.05166	-405	-45
2.05334	-425	-47
2.055	-417	-48
2.05667	-402	-50
2.05834	-393	-51
2.06	-391	-53
2.06167	-409	-54
2.06333	-423	-54
2.065	-432	-55
2.06666	-443	-55
2.06833	-454	-55
2.07	-449	-55
2.07166	-457	-55
2.07334	-462	-54
2.075	-467	-53
2.07667	-471	-52
2.07834	-467	-51
2.08	-450	-50
2.08167	-428	-49
2.08333	-409	-48
2.085	-391	-48
2.08666	-406	-47
2.08833	-422	-47
2.09	-436	-46
2.09166	-442	-46
2.09334	-452	-46
2.095	-474	-46
2.09666	-487	-47
2.09834	-487	-47
2.1	-459	-47
2.10167	-452	-47
2.10333	-459	-47
2.105	-467	-47
2.10667	-445	-47
2.10833	-433	-47
2.11	-416	-46
2.11166	-402	-45
2.11334	-408	-44
2.115	-408	-43
2.11666	-422	-41
2.11834	-429	-40
2.12	-452	-39
2.12167	-468	-38
2.12333	-453	-37
2.125	-455	-36
2.12667	-442	-34
2.12833	-435	-32
2.13	-438	-30
2.13166	-458	-27
2.13334	-465	-23
2.135	-466	-20
2.13666	-470	-17
2.13834	-488	-15
2.14	-509	-13
2.14167	-516	-11
2.14333	-514	-10
2.145	-504	-10
2.14667	-501	-11
2.14833	-475	-12
2.15	-439	-15
2.15166	-430	-18
2.15334	-430	-21
2.155	-437	-25
2.15666	-464	-28
2.15834	-477	-32
2.16	-490	-35
2.16167	-492	-37
2.16334	-477	-40
2.165	-498	-42
2.16667	-517	-43
2.16833	-525	-45
2.17	-529	-45
2.17166	-519	-46
2.17333	-515	-46
2.175	-493	-45
2.17666	-474	-44
2.17834	-448	-42
2.18	-431	-39
2.18167	-438	-36
2.18334	-458	-32
2.185	-478	-29
2.18667	-474	-25
2.18833	-448	-22
2.19	-426	-19
2.19166	-427	-16
2.19333	-436	-14
2.195	-439	-12
2.19666	-446	-10
2.19834	-457	-9
2.2	-466	-9
2.20167	-479	-9
2.20334	-505	-10
2.205	-524	-12
2.20667	-526	-14
2.20833	-517	-16
2.21	-523	-18
2.21166	-523	-20
2.21333	-512	-22
2.215	-503	-24
2.21666	-509	-26
2.21834	-536	-28
2.22	-550	-30
2.22166	-552	-31
2.22334	-522	-32
2.225	-490	-33
2.22667	-469	-34
2.22833	-450	-34
2.23	-432	-34
2.23167	-425	-33
2.23333	-438	-32
2.235	-445	-32
2.23666	-437	-31
2.23834	-414	-31
2.24	-413	-32
2.24166	-419	-32
2.24334	-437	-34
2.245	-441	-36
2.24667	-446	-38
2.24833	-451	-40
2.25	-447	-43
2.25167	-466	-45
2.25333	-459	-48
2.255	-455	-51
2.25666	-445	-53
2.25834	-441	-54
2.26	-456	-55
2.26166	-486	-55
2.26334	-484	-54
2.265	-473	-53
2.26667	-468	-52
2.26833	-478	-51
2.27	-483	-50
2.27167	-462	-48
2.27333	-467	-47
2.275	-473	-46
2.27666	-457	-45
2.27834	-451	-44
2.28	-439	-44
2.28166	-426	-44
2.28334	-411	-44
2.285	-392	-44
2.28667	-366	-45
2.28834	-385	-45
2.29	-420	-45
2.29167	-449	-44
2.29333	-460	-43
2.295	-446	-43
2.29666	-457	-42
2.29833	-452	-41
2.3	-443	-39
2.30166	-430	-38
2.30334	-416	-37
2.305	-418	-36
2.30667	-419	-36
2.30834	-424	-35
2.31	-422	-36
2.31167	-418	-36
2.31333	-407	-37
2.315	-399	-38
2.31666	-370	-39
2.31833	-368	-40
2.32	-390	-42
2.32166	-408	-43
2.32334	-417	-44
2.325	-414	-44
2.32667	-409	-44
2.32834	-423	-44
2.33	-448	-42
2.33167	-484	-40
2.33333	-506	-37
2.335	-509	-35
2.33666	-509	-32
2.33833	-498	-29
2.34	-481	-27
2.34166	-468	-25
2.34334	-457	-23
2.345	-461	-22
2.34666	-447	-21
2.34834	-435	-21
2.35	-415	-22
2.35167	-390	-23
2.35333	-380	-25
2.355	-358	-27
2.35667	-347	-28
2.35833	-350	-30
2.36	-356	-31
2.36166	-359	-31
2.36334	-385	-31
2.365	-411	-31
2.36666	-410	-31
2.36834	-409	-31
2.37	-415	-31
2.37167	-425	-31
2.37333	-424	-31
2.375	-414	-31
2.37667	-402	-31
2.37833	-392	-31
2.38	-382	-31
2.38166	-369	-32
2.38334	-358	-32
2.385	-360	-32
2.38666	-364	-32
2.38834	-374	-32
2.39	-373	-31
2.39167	-361	-29
2.39333	-353	-28
2.395	-358	-26
2.39667	-344	-25
2.39833	-344	-23
2.4	-361	-22
2.40166	-397	-20
2.40334	-414	-19
2.405	-431	-18
2.40666	-428	-17
2.40834	-447	-15
2.41	-447	-14
2.41167	-436	-13
2.41334	-428	-12
2.415	-419	-11
2.41667	-401	-10
2.41833	-402	-9
2.42	-429	-8
2.42166	-435	-8
2.42333	-436	-7
2.425	-421	-7
2.42666	-393	-8
2.42834	-387	-8
2.43	-392	-9
2.43167	-394	-10
2.43334	-399	-11
2.435	-389	-12
2.43667	-371	-13
2.43833	-369	-14
2.44	-371	-15
2.44166	-359	-16
2.44333	-354	-17
2.445	-355	-18
2.44666	-355	-19
2.44834	-350	-20
2.45	-346	-21
2.45167	-350	-21
2.45334	-378	-22
2.455	-369	-23
2.45667	-338	-23
2.45833	-316	-23
2.46	-311	-23
2.46166	-334	-22
2.46333	-354	-22
2.465	-360	-21
2.46666	-349	-21
2.46834	-347	-21
2.47	-332	-21
2.47166	-339	-22
2.47334	-324	-23
2.475	-310	-25
2.47667	-314	-27
2.47833	-305	-30
2.48	-310	-34
2.48167	-315	-38
2.48333	-329	-43
2.485	-319	-47
2.48666	-316	-52
2.48834	-329	-56
2.49	-353	-60
2.49166	-373	-63
2.49334	-385	-66
2.495	-400	-68
2.49667	-385	-70
2.49833	-370	-71
2.5	-355	-71
2.50167	-343	-71
2.50333	-354	-70
2.505	-365	-69
2.50666	-359	-67
2.50834	-358	-66
2.51	-365	-64
2.51166	-359	-63
2.51334	-342	-61
2.515	-339	-60
2.51667	-341	-59
2.51833	-347	-59
2.52	-356	-59
2.52167	-364	-59
2.52333	-359	-60
2.525	-355	-60
2.52666	-340	-61
2.52834	-336	-62
2.53	-340	-62
2.53166	-350	-62
2.53334	-362	-62
2.535	-366	-62
2.53667	-356	-61
2.53834	-355	-61
2.54	-347	-60
2.54167	-326	-59
2.54333	-318	-59
2.545	-323	-58
2.54666	-334	-57
2.54833	-341	-57
2.55	-346	-57
2.55166	-342	-57
2.55334	-338	-57
2.555	-324	-58
2.55667	-320	-58
2.55834	-327	-59
2.56	-345	-59
2.56167	-360	-60
2.56333	-364	-61
2.565	-363	-61
2.56666	-346	-62
2.56833	-317	-62
2.57	-290	-61
2.57166	-260	-60
2.57334	-245	-59
2.575	-241	-58
2.57667	-248	-56
2.57834	-263	-54
2.58	-286	-52
2.58167	-309	-50
2.58333	-310	-48
2.585	-298	-46
2.58666	-300	-44
2.58833	-300	-42
2.59	-280	-41
2.59166	-272	-39
2.59334	-261	-38
2.595	-248	-36
2.59666	-252	-35
2.59834	-274	-32
2.6	-309	-30
2.60167	-316	-27
2.60333	-306	-23
2.605	-297	-20
2.60667	-274	-16
2.60833	-262	-13
2.61	-265	-10
2.61166	-282	-7
2.61334	-298	-5
2.615	-323	-3
2.61666	-308	-1
2.61834	-291	-1
2.62	-262	-1
2.62167	-259	-2
2.62333	-250	-4
2.625	-238	-6
2.62667	-249	-9
2.62833	-266	-12
2.63	-285	-15
2.63166	-259	-18
2.63334	-245	-20
2.635	-225	-22
2.63666	-206	-23
2.63834	-207	-24
2.64	-226	-25
2.64167	-250	-25
2.64333	-262	-25
2.645	-245	-24
2.64667	-216	-24
2.64833	-200	-24
2.65	-193	-25
2.65166	-200	-25
2.65334	-220	-26
2.655	-239	-27
2.65666	-243	-29
2.65834	-219	-30
2.66	-202	-32
2.66167	-194	-33
2.66334	-194	-35
2.665	-177	-36
2.66667	-177	-37
2.66833	-179	-37
2.67	-183	-37
2.67166	-201	-35
2.67333	-199	-33
2.675	-183	-31
2.67666	-172	-29
2.67834	-162	-27
2.68	-160	-25
2.68167	-178	-23
2.68334	-199	-21
2.685	-193	-20
2.68667	-176	-19
2.68833	-167	-19
2.69	-172	-19
2.69166	-168	-19
2.69333	-188	-21
2.695	-209	-23
2.69666	-219	-26
2.69834	-232	-29
2.7	-243	-33
2.70167	-222	-37
2.70334	-190	-42
2.705	-173	-46
2.70667	-159	-49
2.70833	-154	-52
2.71	-166	-54
2.71166	-158	-55
2.71333	-155	-55
2.715	-177	-55
2.71666	-180	-54
2.71834	-183	-52
2.72	-205	-50
2.72166	-219	-48
2.72334	-232	-46
2.725	-241	-44
2.72667	-251	-42
2.72833	-248	-40
2.73	-221	-39
2.73167	-218	-39
2.73333	-227	-39
2.735	-233	-39
2.73666	-234	-39
2.73834	-235	-39
2.74	-221	-39
2.74166	-194	-39
2.74334	-177	-39
2.745	-172	-39
2.74667	-180	-39
2.74833	-172	-39
2.75	-163	-39
2.75167	-151	-39
2.75333	-153	-38
2.755	-136	-38
2.75666	-113	-37
2.75834	-114	-37
2.76	-119	-36
2.76166	-122	-35
2.76334	-117	-34
2.765	-121	-33
2.76667	-139	-32
2.76833	-133	-31
2.77	-126	-30
2.77167	-107	-30
2.77333	-103	-29
2.775	-113	-28
2.77666	-120	-28
2.77834	-113	-28
2.78	-114	-28
2.78166	-120	-28
2.78334	-108	-29
2.785	-103	-30
2.78667	-56	-31
2.78834	-29	-33
2.79	-33	-34
2.79167	-62	-36
2.79333	-86	-38
2.795	-99	-39
2.79666	-112	-41
2.79833	-120	-42
2.8	-113	-44
2.80166	-102	-45
2.80334	-94	-46
2.805	-66	-48
2.80667	-37	-49
2.80834	-17	-50
2.81	-18	-51
2.81167	-22	-52
2.81333	-44	-52
2.815	-57	-52
2.81666	-42	-52
2.81833	-54	-52
2.82	-64	-50
2.82166	-76	-49
2.82334	-99	-48
2.825	-90	-46
2.82667	-71	-44
2.82834	-67	-42
2.83	-94	-41
2.83167	-113	-40
2.83333	-102	-38
2.835	-76	-37
2.83666	-70	-36
2.83833	-62	-36
2.84	-82	-35
2.84166	-94	-34
2.84334	-76	-34
2.845	-68	-34
2.84666	-72	-33
2.84834	-81	-34
2.85	-83	-34
2.85167	-108	-35
2.85333	-108	-37
2.855	-101	-38
2.85667	-91	-40
2.85833	-90	-41
2.86	-102	-43
2.86166	-86	-44
2.86334	-67	-46
2.865	-57	-47
2.86666	-43	-48
2.86834	-31	-49
2.87	-20	-49
2.87167	-21	-50
2.87333	-37	-50
2.875	-52	-50
2.87667	-48	-50
2.87833	-43	-51
2.88	-50	-51
2.88166	-73	-52
2.88334	-73	-53
2.885	-78	-54
2.88666	-99	-54
2.88834	-101	-54
2.89	-82	-53
2.89167	-47	-51
2.89333	-35	-48
2.895	-40	-45
2.89667	-55	-42
2.89833	-55	-39
2.9	-59	-36
2.90166	-53	-33
2.90334	-42	-31
2.905	-9	-29
2.90666	20	-27
2.90834	34	-27
2.91	12	-27
2.91167	-27	-29
2.91334	-40	-31
2.915	-51	-33
2.91667	-65	-36
2.91833	-63	-38
2.92	-56	-40
2.92166	-29	-42
2.92333	-8	-44
2.925	-1	-45
2.92666	-8	-47
2.92834	-21	-49
2.93	-31	-50
2.93167	-16	-52
2.93334	-29	-54
2.935	-34	-55
2.93667	-18	-57
2.93833	1	-58
2.94	0	-59
2.94166	-6	-59
2.94333	-10	-59
2.945	-9	-58
2.94666	-16	-57
2.94834	-31	-56
2.95	-67	-54
2.95167	-67	-52
2.95334	-47	-50
2.955	-22	-48
2.95667	-8	-45
2.95833	16	-44
2.96	41	-42
2.96166	49	-41
2.96333	60	-40
2.965	66	-39
2.96666	54	-39
2.96834	45	-39
2.97	52	-39
2.97166	46	-39
2.97334	36	-40
2.975	42	-41
2.97667	47	-41
2.97833	57	-42
2.98	45	-42
2.98167	35	-43
2.98333	21	-44
2.985	29	-44
2.98666	43	-45
2.98834	45	-45
2.99	41	-46
2.99166	33	-46
2.99334	48	-45
2.995	41	-45
2.99667	42	-45
2.99833	44	-44
3	50	-43
3.00167	53	-42
3.00333	31	-42
3.005	23	-41
3.00666	39	-41
3.00834	61	-41
3.01	65	-42
3.01166	39	-43
3.01334	29	-44
3.015	30	-46
3.01667	37	-48
3.01833	43	-49
3.02	55	-51
3.02167	61	-52
3.02333	68	-53
3.025	63	-53
3.02666	51	-53
3.02834	26	-52
3.03	4	-51
3.03166	8	-48
3.03334	-3	-45
3.035	14	-42
3.03667	32	-39
3.03834	47	-37
3.04	39	-34
3.04167	10	-32
3.04333	-18	-30
3.045	-14	-29
3.04666	13	-28
3.04833	36	-27
3.05	34	-27
3.05166	33	-27
3.05334	51	-27
3.055	46	-28
3.05667	27	-29
3.05834	2	-30
3.06	-18	-31
3.06167	-18	-32
3.06333	1	-34
3.065	17	-36
3.06666	28	-39
3.06833	48	-42
3.07	68	-45
3.07166	71	-49
3.07334	58	-53
3.075	30	-57
3.07667	33	-60
3.07834	32	-62
3.08	34	-64
3.08167	18	-66
3.08333	29	-66
3.085	48	-66
3.08666	55	-65
3.08833	63	-63
3.09	61	-60
3.09166	64	-56
3.09334	74	-51
3.095	73	-47
3.09666	49	-43
3.09834	31	-39
3.1	32	-35
3.10167	32	-32
3.10333	13	-29
3.105	-6	-26
3.10667	-8	-24
3.10833	-11	-22
3.11	3	-20
3.11166	31	-19
3.11334	50	-17
3.115	66	-16
3.11666	59	-14
3.11834	64	-13
3.12	65	-12
3.12167	69	-11
3.12333	50	-10
3.125	47	-9
3.12667	44	-8
3.12833	44	-8
3.13	47	-8
3.13166	45	-8
3.13334	62	-9
3.135	68	-11
3.13666	57	-13
3.13834	43	-14
3.14	46	-17
3.14167	53	-19
3.14333	43	-22
3.145	40	-24
3.14667	28	-27
3.14833	28	-29
3.15	28	-31
3.15166	33	-33
3.15334	28	-35
3.155	33	-37
3.15666	55	-39
3.15834	63	-40
3.16	64	-41
3.16167	31	-41
3.16334	6	-42
3.165	-8	-41
3.16667	0	-41
3.16833	15	-40
3.17	12	-39
3.17166	9	-37
3.17333	-13	-36
3.175	-28	-35
3.17666	-41	-34
3.17834	-45	-34
3.18	-32	-35
3.18167	-17	-36
3.18334	-13	-37
3.185	-18	-40
3.18667	-15	-42
3.18833	-4	-45
3.19	25	-48
3.19166	37	-52
3.19333	32	-55
3.195	30	-58
3.19666	19	-61
3.19834	6	-63
3.2	5	-64
3.20167	-3	-65
3.20334	-23	-65
3.205	-35	-65
3.20667	-38	-64
3.20833	-21	-63
3.21	-12	-61
3.21166	-14	-59
3.21333	-36	-57
3.215	-48	-54
3.21666	-64	-52
3.21834	-82	-50
3.22	-58	-48
3.22166	-52	-46
3.22334	-46	-44
3.225	-44	-42
3.22667	-45	-41
3.22833	-52	-40
3.23	-46	-40
3.23167	-33	-40
3.23333	-28	-40
3.235	-17	-41
3.23666	-22	-42
3.23834	-17	-42
3.24	-20	-43
3.24166	-20	-43
3.24334	-19	-43
3.245	-32	-43
3.24667	-32	-43
3.24833	-20	-43
3.25	-5	-43
3.25167	-22	-44
3.25333	-47	-44
3.255	-77	-45
3.25666	-75	-46
3.25834	-54	-46
3.26	-33	-47
3.26166	-8	-48
3.26334	-11	-48
3.265	-20	-49
3.26667	-49	-49
3.26833	-76	-49
3.27	-81	-48
3.27167	-75	-47
3.27333	-61	-45
3.275	-68	-43
3.27666	-78	-41
3.27834	-72	-39
3.28	-62	-37
3.28166	-61	-35
3.28334	-70	-33
3.285	-89	-31
3.28667	-89	-30
3.28834	-72	-28
3.29	-51	-27
3.29167	-32	-26
3.29333	-29	-25
3.295	-61	-24
3.29666	-81	-24
3.29833	-108	-25
3.3	-126	-26
3.30166	-127	-28
3.30334	-104	-30
3.305	-114	-33
3.30667	-121	-35
3.30834	-104	-37
3.31	-84	-39
3.31167	-81	-41
3.31333	-78	-42
3.315	-67	-44
3.31666	-74	-45
3.31833	-88	-45
3.32	-101	-45
3.32166	-97	-45
3.32334	-79	-45
3.325	-56	-44
3.32667	-45	-44
3.32834	-56	-43
3.33	-79	-43
[truncated: 16,002 more rows]
