# Supplementary material for: Ligand-coupled conformational changes in a cyclic nucleotide-gated ion channel revealed by time-resolved transition metal ion FRET
Source: eLife. 2024 Dec 10;13:RP99854. doi: 10.7554/eLife.99854 (PMC11630820; doi:10.7554/eLife.99854)
Supplement: Figure 3—source data 1. [file elife-99854-fig3-data1.xlsx]

## Sheet: Figure3_A_B_C
Time,s	cAMP_FePhenM	cAMP_SEM	cGMP_FePhenM	cGMP_SEM		FRET efficiencies					Time	cAMP RuBPy	cGMP RuBPy		FRET efficiencies					Time	Average cAMP	Average cGMP	SEM cAMP	SEM cGMP		FRET efficiencies
0	1.00012	0.00852188	1.00012	0.00852188		Apo FePhenM	cAMP FePhenM	cGMP FePhenM			0	1.01954	1.01954		Apo RuBpy2	cAMP RuBPy2	cGMP RuBPy2			0	0.998488	0.998488	0.00194183	0.00194183		Apo CuTETAC	cAMP CuTETAC	cGMP CuTETAC
10	0.995483	0.00654924	0.995483	0.00654924		0.4636	0.735934	0.551487			10	1.01696	1.01696		0.515852	0.806199	0.628396			10	0.983578	0.983578	0.00272298	0.00272298		0.109792	0.645598	0.319608
40	1.00108	0.00671661	1.00108	0.00671661		0.526593	0.708743	0.553616			40	1.0139	1.0139		0.517381	0.80806	0.587637			40	0.99214	0.99214	0.00319777	0.00319777		0.0943301	0.638135	0.257677
50	1.00114	0.0040875	1.00114	0.0040875		0.469745	0.719987				50	1.01427	1.01427		0.544366	0.805181	0.612355			50	0.992538	0.992538	0.00277422	0.00277422		0.126421	0.659255	0.300443
80	1.00426	0.00378271	1.00426	0.00378271		0.490388	0.736222				80	1.0081	1.0081		0.493618	0.809296	0.607589			80	1.0013	1.0013	0.00187662	0.00187662		0.150534	0.607929
90	0.99619	0.00453103	0.99619	0.00453103		0.512388	0.749152				90	1.00704	1.00704		0.542577					90	1.00085	1.00085	0.00200299	0.00200299		0.145453	0.609471
120	0.989424	0.00538099	0.989424	0.00538099		0.507097	0.750487				120	1.00603	1.00603		0.584705					120	0.988276	0.988276	0.00113533	0.00113533		0.154573
130	0.726819	0.0170975	0.726819	0.0170975		0.487094					130	1.00475	1.00475		0.513445					130	0.994979	0.994979	0.000783977	0.000783977		0.109172
160	0.514989	0.0119755	0.514989	0.0119755		0.497883					160	1	1		0.515693					160	0.993603	0.993603	0.0024432	0.0024432		0.144146
170	0.508517	0.0135904	0.508517	0.0135904							170	0.920855	0.920855							170	0.890933	0.890933	0.00525582	0.00525582
200	0.503687	0.0112342	0.503687	0.0112342							200	0.69285	0.69285							200	0.856244	0.856244	0.0036155	0.0036155
210	0.501249	0.0117629	0.501249	0.0117629							210	0.667231	0.667231							210	0.862491	0.862491	0.00484556	0.00484556							160	1	0
240	0.502241	0.0117365	0.502241	0.0117365							240	0.596406	0.596406							240	0.861501	0.861501	0.0037453	0.0037453
250	0.502746	0.0124323	0.502746	0.0124323							250	0.583486	0.583486							250	0.86308	0.86308	0.00344853	0.00344853
280	0.503485	0.010841	0.503485	0.010841							280	0.545731	0.545731							280	0.867577	0.867577	0.00340039	0.00340039
290	0.504366	0.0126269	0.504366	0.0126269							290	0.536424	0.536424							290	0.860861	0.860861	0.00395188	0.00395188
320	0.504398	0.012666	0.504398	0.012666							320	0.517935	0.517935							320	0.865082	0.865082	0.00399873	0.00399873
330	0.505421	0.0134432	0.505421	0.0134432							330	0.514524	0.514524							330	0.871598	0.871598	0.00317903	0.00317903
360	0.513492	0.0133499	0.513492	0.0133499							360	0.499815	0.499815							360	0.869052	0.869052	0.00365403	0.00365403
370	0.263093	0.0160557	0.441884	0.0215445							370	0.499016	0.499016							370	0.868755	0.868755	0.00424533	0.00424533
400	0.261978	0.0176058	0.445059	0.0183087							400	0.489514	0.489514							400	0.873623	0.873623	0.00384098	0.00384098
410	0.2629	0.0177722	0.449707	0.0187381							410	0.484135	0.484135							410	0.862943	0.862943	0.00407662	0.00407662
440	0.264642	0.0168729	0.450925	0.00778174							440	0.478546	0.478546							440	0.877468	0.877468	0.00452898	0.00452898
450	0.265315	0.0162428	0.440597	0.00766407							450	0.476694	0.476694							450	0.383101	0.720583	0.00463142	0.0139596
480	0.269974	0.015836	0.45313	0.0137612							480	0.471575	0.471575							480	0.376827	0.730283	0.00607205	0.0246984
490	0.269168	0.0154977	0.447058	0.0157986							490	0.473366	0.473366							490	0.371482	0.734649	0.00499065	0.0300116
520	0.270284	0.0128326	0.447578	0.0127167							520	0.473291	0.473291							520	0.371149	0.719361	0.00474234	0.0183935
530	0.271858	0.015027	0.450667	0.0113979							530	0.470149	0.470149							530	0.370394	0.719987	0.00558349	0.0193205
											560	0.464195	0.464195							560	0.373809	0.712401	0.00516522	0.0270749
											570	0.208369	0.401652							570	0.371104	0.697051	0.00555589	0.0168565
											600	0.198337	0.398169							600	0.370952	0.704638	0.00543277	0.0195432
											610	0.194163	0.395719							610	0.366362	0.702406	0.0055905	0.0169187
											640	0.194696	0.393578							640	0.366845	0.720368	0.00666791	0.0214947
											650	0.192908	0.391874							650	0.36435	0.712655	0.00648051	0.0199674
											680	0.195241	0.392549							680	0.371673	0.72054	0.00689069	0.00895441
											690	0.192495	0.38994
											720	0.191388	0.392821
											730	0.191256	0.388476

## Sheet: Figure3_D
cAMP concentration (CuTETAC)	CuTETAC F/Fmax	CuTETAC SEM		cAMP concentration (FePhenM)	FePhenM F/Fmax	FePhenM SEM		cAMP concentration (RuBpy)	RuBpy F/Fmax	RuBpy SEM
0	0	0		0	0	0.0514164		0	0	0
0.025	0.145178	0.0388374		0.025	0.0871607	0.0657622		0.025	0.233913	0.078799
0.05	0.312765	0.0663854		0.1	0.236665	0.063684		0.1	0.418423	0.0952983
0.1	0.334252	0.0194734		0.2	0.421922	0.066142		0.2	0.555684	0.031812
0.2	0.483079	0.0212939		0.3	0.556602	0.0895447		0.3	0.679074	0.0329679
0.3	0.572797	0.0185629		0.5	0.688397	0.0589911		0.5	0.774	0.029575
0.5	0.663907	0.013727		1	0.84862	0.0436339		1	0.902126	0.0371217
1	0.768299	0.0141386		2	0.932551	0.0372039		2	0.928549	0.0174361
2	0.856134	0.0216138		82	1	0		82	1	0
80	0.953273	0.0198655		162	0.942038	0.0204008		162	0.945945	0.0401529
