# Supplementary material for: Ligand-coupled conformational changes in a cyclic nucleotide-gated ion channel revealed by time-resolved transition metal ion FRET
Source: eLife. 2024 Dec 10;13:RP99854. doi: 10.7554/eLife.99854 (PMC11630820; doi:10.7554/eLife.99854)
Supplement: Figure 3—figure supplement 1—source data 1. [file elife-99854-fig3-figsupp1-data1.xlsx]

## Sheet: SupFig1_A
Elution Volume,mL	SEC Fluorescence Intensity- I359Acd-SthKcterm	SEC Fluorescence Intensity- R417C-I359Acd-SthKcterm
0	-862	-34
0.001998	-862	-34
0.004002	-862	-34
0.006	-863	-34
0.007998	-432	0
0.010002	0	1
0.012	-2	2
0.013998	-2	2
0.016002	-1	3
0.018	0	4
0.019998	0	4
0.022002	0	2
0.024	0	2
0.025998	1	2
0.028002	2	4
0.03	3	5
0.031998	1	6
0.034002	1	6
0.036	0	5
0.037998	0	5
0.040002	0	4
0.042	0	4
0.043998	0	3
0.046002	0	2
0.048	0	2
0.049998	0	2
0.052002	0	2
0.054	1	3
0.055998	0	3
0.058002	-1	3
0.06	-1	2
0.061998	-2	2
0.064002	-2	1
0.066	-1	1
0.067998	0	3
0.070002	0	4
0.072	0	5
0.073998	0	5
0.076002	0	4
0.078	0	2
0.079998	1	2
0.082002	1	0
0.084	2	0
0.085998	1	0
0.088002	0	1
0.09	0	1
0.091998	0	2
0.094002	0	3
0.096	0	4
0.097998	0	3
0.100002	0	2
0.102	0	1
0.103998	-1	0
0.106002	-1	-1
0.108	-1	0
0.109998	-1	0
0.112002	-2	0
0.114	-1	0
0.115998	-1	2
0.118002	-2	3
0.12	-2	3
0.121998	-3	2
0.124002	-3	2
0.126	-3	2
0.127998	-2	4
0.130002	-2	6
0.132	-3	6
0.133998	-4	6
0.136002	-3	5
0.138	-3	3
0.139998	-4	3
0.142002	-3	2
0.144	-2	2
0.145998	-2	2
0.148002	-2	4
0.15	-1	4
0.151998	-1	4
0.154002	-1	4
0.156	0	4
0.157998	0	4
0.160002	0	5
0.162	0	5
0.163998	0	4
0.166002	0	4
0.168	0	4
0.169998	0	5
0.172002	0	6
0.174	1	5
0.175998	2	4
0.178002	2	4
0.18	2	4
0.181998	1	3
0.184002	1	4
0.186	0	5
0.187998	0	5
0.190002	0	3
0.192	0	3
0.193998	0	3
0.196002	0	4
0.198	0	3
0.199998	0	2
0.202002	0	0
0.204	0	-1
0.205998	0	-2
0.208002	0	-3
0.21	-1	-2
0.211998	-2	-1
0.214002	-1	-2
0.216	0	-2
0.217998	0	-1
0.220002	0	0
0.222	0	1
0.223998	0	2
0.226002	2	4
0.228	2	4
0.229998	0	3
0.232002	0	2
0.234	0	1
0.235998	0	1
0.238002	0	0
0.24	0	0
0.241998	0	1
0.244002	0	2
0.246	0	2
0.247998	1	1
0.250002	0	0
0.252	0	0
0.253998	-1	0
0.256002	-1	1
0.258	-2	1
0.259998	-2	1
0.262002	-1	1
0.264	-1	0
0.265998	-1	0
0.268002	-2	1
0.27	0	2
0.271998	0	1
0.274002	1	2
0.276	2	1
0.277998	1	0
0.280002	0	0
0.282	-1	-1
0.283998	-2	0
0.286002	-2	0
0.288	-2	1
0.289998	-2	0
0.292002	-1	1
0.294	-2	1
0.295998	-2	0
0.298002	-1	0
0.3	0	0
0.301998	0	-1
0.304002	-1	-2
0.306	-2	-3
0.307998	-3	-2
0.310002	-3	-2
0.312	-2	-1
0.313998	-2	0
0.316002	-2	1
0.318	-2	1
0.319998	-2	3
0.322002	-3	3
0.324	-2	3
0.325998	-2	3
0.328002	-3	2
0.33	-4	1
0.331998	-5	1
0.334002	-5	3
0.336	-4	4
0.337998	-3	4
0.340002	-3	4
0.342	-4	3
0.343998	-4	2
0.346002	-2	2
0.348	-2	1
0.349998	-1	2
0.352002	-2	3
0.354	-3	2
0.355998	-3	0
0.358002	-3	0
0.36	-3	0
0.361998	-3	1
0.364002	-3	1
0.366	-6	1
0.367998	-8	1
0.370002	-8	0
0.372	-5	0
0.373998	-5	0
0.376002	-5	1
0.378	-5	0
0.379998	-5	0
0.382002	-6	0
0.384	-5	0
0.385998	-4	0
0.388002	-4	0
0.39	-4	0
0.391998	-4	0
0.394002	-5	0
0.396	-4	1
0.397998	-3	1
0.400002	-2	1
0.402	-1	1
0.403998	-2	1
0.406002	-1	0
0.408	-3	-1
0.409998	-2	0
0.412002	-3	0
0.414	-4	2
0.415998	-5	2
0.418002	-5	1
0.42	-4	0
0.421998	-3	0
0.424002	-3	1
0.426	-3	1
0.427998	-3	2
0.430002	-4	2
0.432	-5	1
0.433998	-5	1
0.436002	-5	1
0.438	-5	0
0.439998	-4	0
0.442002	-4	0
0.444	-2	0
0.445998	-2	1
0.448002	-3	2
0.45	-3	2
0.451998	-3	1
0.454002	-4	1
0.456	-4	0
0.457998	-3	0
0.460002	-2	0
0.462	-1	0
0.463998	-1	0
0.466002	0	0
0.468	0	0
0.469998	0	0
0.472002	0	0
0.474	0	0
0.475998	-2	0
0.478002	-2	0
0.48	-2	1
0.481998	-2	1
0.484002	0	1
0.486	-1	0
0.487998	-2	0
0.490002	-2	0
0.492	-1	0
0.493998	-2	1
0.496002	-1	1
0.498	-2	0
0.499998	0	0
0.502002	-1	-1
0.504	-2	-1
0.505998	-3	0
0.508002	-3	0
0.51	-3	0
0.511998	-1	0
0.514002	0	0
0.516	1	-1
0.517998	2	-1
0.520002	2	-1
0.522	1	-2
0.523998	0	-2
0.526002	0	-2
0.528	0	-1
0.529998	0	0
0.532002	1	0
0.534	1	1
0.535998	1	2
0.538002	2	1
0.54	1	0
0.541998	1	-1
0.544002	1	-2
0.546	0	-2
0.547998	-1	-3
0.550002	-2	-2
0.552	-3	-1
0.553998	-2	0
0.556002	-2	0
0.558	-3	0
0.559998	-3	0
0.562002	-3	1
0.564	-2	0
0.565998	-2	0
0.568002	-2	0
0.57	-2	0
0.571998	-2	0
0.574002	-4	0
0.576	-4	0
0.577998	-3	0
0.580002	-3	0
0.582	-4	1
0.583998	-3	1
0.586002	-2	1
0.588	-2	1
0.589998	-2	2
0.592002	-1	3
0.594	0	2
0.595998	0	2
0.598002	-1	1
0.6	-3	1
0.601998	-3	0
0.604002	-4	0
0.606	-4	0
0.607998	-4	0
0.610002	-5	0
0.612	-4	0
0.613998	-4	0
0.616002	-3	0
0.618	-3	0
0.619998	-1	-1
0.622002	-1	-1
0.624	-1	-2
0.625998	-2	-2
0.628002	-2	0
0.63	-3	0
0.631998	-3	0
0.634002	-2	0
0.636	-2	0
0.637998	-3	0
0.640002	-3	0
0.642	-4	-2
0.643998	-3	-2
0.646002	-4	-3
0.648	-5	-3
0.649998	-4	-2
0.652002	-4	0
0.654	-4	0
0.655998	-4	0
0.658002	-4	0
0.66	-4	0
0.661998	-4	0
0.664002	-4	0
0.666	-3	1
0.667998	-3	2
0.670002	-3	3
0.672	-3	3
0.673998	-3	2
0.676002	-2	2
0.678	-2	1
0.679998	-2	0
0.682002	-2	0
0.684	-2	0
0.685998	-3	0
0.688002	-3	0
0.69	-4	0
0.691998	-5	0
0.694002	-6	0
0.696	-6	1
0.697998	-6	0
0.700002	-5	0
0.702	-4	0
0.703998	-3	0
0.706002	-2	-1
0.708	-3	0
0.709998	-3	0
0.712002	-3	1
0.714	-2	1
0.715998	-3	1
0.718002	-2	1
0.72	-2	0
0.721998	-2	-1
0.724002	-2	-2
0.726	-2	-4
0.727998	-3	-4
0.730002	-3	-4
0.732	-3	-5
0.733998	-3	-3
0.736002	-2	-2
0.738	-3	-1
0.739998	-4	-1
0.742002	-4	-1
0.744	-4	0
0.745998	-5	0
0.748002	-5	0
0.75	-5	-1
0.751998	-5	-2
0.754002	-5	-3
0.756	-5	-3
0.757998	-5	-3
0.760002	-6	-3
0.762	-6	-4
0.763998	-6	-4
0.766002	-6	-4
0.768	-6	-3
0.769998	-5	-3
0.772002	-3	-3
0.774	-2	-2
0.775998	-1	-1
0.778002	0	-1
0.78	-1	-2
0.781998	-2	-1
0.784002	-2	-1
0.786	-3	-1
0.787998	-4	-2
0.790002	-4	-3
0.792	-3	-5
0.793998	-2	-5
0.796002	-2	-4
0.798	-2	-3
0.799998	-3	-3
0.802002	-2	-3
0.804	-3	-3
0.805998	-2	-2
0.808002	-2	-2
0.81	-1	-1
0.811998	0	0
0.814002	0	-1
0.816	-1	-2
0.817998	-2	-2
0.820002	-4	-1
0.822	-5	-1
0.823998	-6	-2
0.826002	-6	-2
0.828	-6	-2
0.829998	-5	-2
0.832002	-4	-2
0.834	-2	-2
0.835998	0	-2
0.838002	0	-2
0.84	0	-3
0.841998	0	-3
0.844002	0	-4
0.846	-1	-4
0.847998	-1	-4
0.850002	-2	-4
0.852	-2	-4
0.853998	-2	-4
0.856002	-2	-4
0.858	-2	-3
0.859998	-2	-1
0.862002	-1	-1
0.864	-1	-2
0.865998	-3	-2
0.868002	-3	-3
0.87	-2	-3
0.871998	-3	-1
0.874002	-4	0
0.876	-6	0
0.877998	-6	1
0.880002	-6	0
0.882	-5	1
0.883998	-3	1
0.886002	-3	0
0.888	-3	-1
0.889998	-4	-2
0.892002	-4	-2
0.894	-4	-2
0.895998	-4	-2
0.898002	-4	-2
0.9	-4	-2
0.901998	-4	-3
0.904002	-2	-4
0.906	-3	-4
0.907998	-4	-5
0.910002	-5	-5
0.912	-4	-4
0.913998	-2	-3
0.916002	-2	-2
0.918	-3	-2
0.919998	-3	-2
0.922002	-3	-1
0.924	-4	-1
0.925998	-3	0
0.928002	-2	-1
0.93	-2	-3
0.931998	-4	-4
0.934002	-4	-4
0.936	-5	-3
0.937998	-4	-3
0.940002	-3	-2
0.942	-2	0
0.943998	-3	1
0.946002	-3	0
0.948	-2	0
0.949998	-1	-1
0.952002	-2	0
0.954	-3	0
0.955998	-3	0
0.958002	-3	0
0.96	-1	0
0.961998	-1	0
0.964002	-1	-1
0.966	-1	-2
0.967998	0	-2
0.970002	0	-2
0.972	0	-2
0.973998	0	-1
0.976002	-2	-2
0.978	-3	-2
0.979998	-4	-2
0.982002	-5	-3
0.984	-4	-2
0.985998	-4	-2
0.988002	-3	-2
0.99	-4	-1
0.991998	-5	1
0.994002	-4	3
0.996	-3	4
0.997998	-3	4
1	-3	3
1.002	-3	2
1.004	-2	1
1.006	-1	0
1.008	-1	0
1.01	-2	-1
1.012	-1	-2
1.014	-1	-2
1.016	-1	-3
1.018	-2	-3
1.02	-1	-3
1.022	-2	-3
1.024	-2	-3
1.026	-3	-4
1.028	-4	-4
1.03	-5	-4
1.032	-6	-3
1.034	-7	-2
1.036	-5	0
1.038	-3	0
1.04	-2	0
1.042	-1	0
1.044	0	0
1.046	-1	0
1.048	-2	0
1.05	-1	-2
1.052	-1	-2
1.054	-1	-2
1.056	-2	-2
1.058	-1	-1
1.06	-1	0
1.062	-3	-1
1.064	-4	-1
1.066	-5	-1
1.068	-5	-1
1.07	-5	-2
1.072	-5	-1
1.074	-5	-1
1.076	-5	-1
1.078	-5	-1
1.08	-5	-1
1.082	-4	-1
1.084	-4	0
1.086	-5	0
1.088	-6	-1
1.09	-6	-1
1.092	-6	0
1.094	-6	0
1.096	-6	0
1.098	-4	0
1.1	-2	0
1.102	-2	0
1.104	-3	1
1.106	-3	1
1.108	-5	1
1.11	-5	0
1.112	-6	1
1.114	-6	2
1.116	-5	2
1.118	-4	2
1.12	-3	1
1.122	-1	0
1.124	-1	-1
1.126	-2	-2
1.128	-2	-1
1.13	-3	-1
1.132	-2	0
1.134	-2	1
1.136	-2	1
1.138	-2	0
1.14	-2	0
1.142	-4	0
1.144	-4	-1
1.146	-5	0
1.148	-6	0
1.15	-6	0
1.152	-6	0
1.154	-6	0
1.156	-6	0
1.158	-6	0
1.16	-7	1
1.162	-7	1
1.164	-7	1
1.166	-6	0
1.168	-6	0
1.17	-5	0
1.172	-5	0
1.174	-5	0
1.176	-5	1
1.178	-5	2
1.18	-5	2
1.182	-6	0
1.184	-7	1
1.186	-6	2
1.188	-5	2
1.19	-5	1
1.192	-4	1
1.194	-3	0
1.196	-4	0
1.198	-5	0
1.2	-6	0
1.202	-6	1
1.204	-5	2
1.206	-4	2
1.208	-4	2
1.21	-3	2
1.212	-3	1
1.214	-2	0
1.216	-2	0
1.218	-2	0
1.22	-2	0
1.222	-2	-1
1.224	-1	-1
1.226	-1	0
1.228	-1	0
1.23	-1	0
1.232	0	0
1.234	-1	0
1.236	0	0
1.238	-1	0
1.24	-1	1
1.242	-2	2
1.244	-2	2
1.246	-3	2
1.248	-2	1
1.25	-2	1
1.252	-2	1
1.254	-3	0
1.256	-4	1
1.258	-4	1
1.26	-4	1
1.262	-5	1
1.264	-5	0
1.266	-5	0
1.268	-5	0
1.27	-4	0
1.272	-4	1
1.274	-3	2
1.276	-3	3
1.278	-3	3
1.28	-3	4
1.282	-3	4
1.284	-3	2
1.286	-3	1
1.288	-4	0
1.29	-4	0
1.292	-4	1
1.294	-4	1
1.296	-3	1
1.298	-3	1
1.3	-3	1
1.302	-2	1
1.304	-1	1
1.306	-2	0
1.308	-3	0
1.31	-3	1
1.312	-4	2
1.314	-4	2
1.316	-4	1
1.318	-4	1
1.32	-4	1
1.322	-3	2
1.324	-3	1
1.326	-3	1
1.328	-3	3
1.33	-5	2
1.332	-6	2
1.334	-6	1
1.336	-6	0
1.338	-6	-1
1.34	-6	0
1.342	-6	-1
1.344	-7	-2
1.346	-7	-2
1.348	-5	-2
1.35	-4	-1
1.352	-3	0
1.354	-3	0
1.356	-2	0
1.358	-3	1
1.36	-4	1
1.362	-3	1
1.364	-2	0
1.366	-2	1
1.368	-3	1
1.37	-4	1
1.372	-6	1
1.374	-7	0
1.376	-6	0
1.378	-5	1
1.38	-6	1
1.382	-5	2
1.384	-5	2
1.386	-5	1
1.388	-6	1
1.39	-5	2
1.392	-5	4
1.394	-5	4
1.396	-5	4
1.398	-5	4
1.4	-4	3
1.402	-3	2
1.404	-4	2
1.406	-4	2
1.408	-4	2
1.41	-3	0
1.412	-1	0
1.414	-2	0
1.416	-3	1
1.418	-4	0
1.42	-5	0
1.422	-6	-1
1.424	-5	-2
1.426	-5	-3
1.428	-6	-2
1.43	-6	-1
1.432	-6	-1
1.434	-4	-1
1.436	-4	-1
1.438	-4	0
1.44	-5	0
1.442	-5	1
1.444	-5	2
1.446	-6	1
1.448	-6	0
1.45	-7	0
1.452	-8	0
1.454	-8	0
1.456	-8	0
1.458	-7	0
1.46	-6	0
1.462	-6	0
1.464	-5	0
1.466	-5	0
1.468	-5	0
1.47	-6	-1
1.472	-5	-2
1.474	-5	-2
1.476	-5	-1
1.478	-6	-2
1.48	-7	-2
1.482	-7	-3
1.484	-7	-2
1.486	-7	-1
1.488	-7	-1
1.49	-6	0
1.492	-6	0
1.494	-5	1
1.496	-5	1
1.498	-4	3
1.5	-4	3
1.502	-4	4
1.504	-4	3
1.506	-3	3
1.508	-3	1
1.51	-4	-1
1.512	-4	-1
1.514	-5	-2
1.516	-5	-2
1.518	-4	-1
1.52	-4	0
1.522	-4	0
1.524	-4	1
1.526	-4	0
1.528	-5	1
1.53	-5	0
1.532	-5	0
1.534	-4	-1
1.536	-3	-1
1.538	-4	0
1.54	-5	1
1.542	-5	1
1.544	-5	0
1.546	-5	0
1.548	-5	0
1.55	-5	0
1.552	-5	0
1.554	-5	1
1.556	-5	1
1.558	-5	1
1.56	-6	0
1.562	-4	0
1.564	-4	0
1.566	-5	0
1.568	-5	0
1.57	-5	0
1.572	-6	1
1.574	-6	2
1.576	-7	3
1.578	-7	3
1.58	-6	3
1.582	-5	3
1.584	-4	2
1.586	-4	2
1.588	-4	2
1.59	-4	2
1.592	-5	2
1.594	-6	2
1.596	-4	2
1.598	-4	2
1.6	-4	1
1.602	-4	2
1.604	-2	2
1.606	-1	2
1.608	-1	1
1.61	-1	0
1.612	-2	0
1.614	-2	-1
1.616	-2	0
1.618	-2	0
1.62	-1	0
1.622	-1	0
1.624	-1	0
1.626	-3	0
1.628	-5	0
1.63	-5	0
1.632	-4	0
1.634	-3	-1
1.636	-2	-2
1.638	-3	-2
1.64	-4	-3
1.642	-5	-3
1.644	-5	-3
1.646	-4	-2
1.648	-3	-1
1.65	-3	-2
1.652	-4	-1
1.654	-5	-1
1.656	-4	-2
1.658	-4	-2
1.66	-4	-1
1.662	-4	0
1.664	-3	0
1.666	-2	1
1.668	-2	1
1.67	-3	1
1.672	-4	0
1.674	-6	-1
1.676	-6	-2
1.678	-6	-2
1.68	-5	-2
1.682	-4	-1
1.684	-4	-1
1.686	-4	-1
1.688	-5	-2
1.69	-4	-3
1.692	-4	-2
1.694	-5	-1
1.696	-5	0
1.698	-4	1
1.7	-5	0
1.702	-6	-1
1.704	-5	-2
1.706	-4	-3
1.708	-3	-3
1.71	-2	-3
1.712	-2	-3
1.714	-2	-3
1.716	-2	-2
1.718	-2	-2
1.72	-2	-2
1.722	-2	-2
1.724	-2	-2
1.726	-3	-2
1.728	-3	-2
1.73	-5	-1
1.732	-5	0
1.734	-6	0
1.736	-5	0
1.738	-4	0
1.74	-4	0
1.742	-2	-1
1.744	-2	-2
1.746	-1	-4
1.748	-2	-4
1.75	-2	-3
1.752	-3	-3
1.754	-2	-3
1.756	-3	-2
1.758	-3	-1
1.76	-4	-1
1.762	-4	-2
1.764	-3	-2
1.766	-3	-2
1.768	-3	-3
1.77	-4	-4
1.772	-4	-5
1.774	-5	-5
1.776	-4	-5
1.778	-5	-4
1.78	-5	-3
1.782	-5	-1
1.784	-5	-1
1.786	-5	0
1.788	-6	0
1.79	-5	0
1.792	-4	0
1.794	-3	0
1.796	-3	0
1.798	-2	0
1.8	-2	-2
1.802	-2	-3
1.804	-1	-3
1.806	0	-3
1.808	0	-3
1.81	-2	-4
1.812	-3	-5
1.814	-4	-5
1.816	-4	-6
1.818	-3	-6
1.82	-4	-5
1.822	-5	-4
1.824	-5	-2
1.826	-4	-2
1.828	-4	-2
1.83	-4	-1
1.832	-3	0
1.834	-2	0
1.836	-1	0
1.838	0	0
1.84	0	0
1.842	-1	0
1.844	-3	-1
1.846	-5	-2
1.848	-6	-3
1.85	-7	-2
1.852	-7	-2
1.854	-6	-1
1.856	-6	0
1.858	-4	-1
1.86	-4	0
1.862	-3	1
1.864	-2	0
1.866	-1	0
1.868	-2	-1
1.87	-2	-1
1.872	-1	-1
1.874	-1	-1
1.876	0	-1
1.878	0	-2
1.88	0	-2
1.882	0	-3
1.884	0	-2
1.886	-1	-3
1.888	-3	-4
1.89	-4	-5
1.892	-4	-5
1.894	-3	-3
1.896	-1	-2
1.898	-1	-2
1.9	-1	-2
1.902	-1	-2
1.904	-2	-1
1.906	-4	-2
1.908	-4	-2
1.91	-5	-4
1.912	-5	-5
1.914	-4	-4
1.916	-4	-3
1.918	-3	-3
1.92	-3	-2
1.922	-3	-3
1.924	-4	-3
1.926	-4	-3
1.928	-5	-3
1.93	-5	-3
1.932	-5	-3
1.934	-4	-3
1.936	-2	-3
1.938	0	-2
1.94	0	-2
1.942	0	-2
1.944	0	-2
1.946	0	-2
1.948	0	-2
1.95	-1	0
1.952	-1	0
1.954	-2	-1
1.956	-3	-1
1.958	-3	0
1.96	-4	0
1.962	-4	0
1.964	-5	-2
1.966	-6	-2
1.968	-6	-2
1.97	-5	-1
1.972	-3	-1
1.974	-2	-1
1.976	-3	0
1.978	-4	1
1.98	-4	0
1.982	-3	-1
1.984	-2	-2
1.986	-1	-3
1.988	-2	-3
1.99	-3	-3
1.992	-4	-2
1.994	-5	-2
1.996	-5	-2
1.998	-6	-2
2	-6	-2
2.002	-6	-2
2.004	-5	-3
2.006	-5	-4
2.008	-4	-4
2.01	-4	-4
2.012	-4	-5
2.014	-5	-3
2.016	-5	-2
2.018	-4	-1
2.02	-4	-2
2.022	-3	-1
2.024	-3	-1
2.026	-3	-1
2.028	-4	0
2.03	-2	0
2.032	-2	0
2.034	-3	-2
2.036	-4	-2
2.038	-4	-2
2.04	-4	-2
2.042	-3	-2
2.044	-4	-2
2.046	-4	-2
2.048	-5	-2
2.05	-6	-2
2.052	-7	-2
2.054	-7	-3
2.056	-7	-3
2.058	-5	-5
2.06	-5	-6
2.062	-4	-7
2.064	-4	-8
2.066	-3	-7
2.068	-5	-8
2.07	-6	-7
2.072	-6	-6
2.074	-5	-5
2.076	-5	-5
2.078	-6	-5
2.08	-6	-6
2.082	-7	-4
2.084	-7	-3
2.086	-9	-3
2.088	-9	-3
2.09	-8	-3
2.092	-5	-4
2.094	-3	-4
2.096	-2	-5
2.098	-2	-7
2.1	-2	-7
2.102	-3	-7
2.104	-2	-6
2.106	-3	-5
2.108	-3	-4
2.11	-3	-3
2.112	-2	-3
2.114	-1	-5
2.116	-2	-6
2.118	-1	-6
2.12	-2	-5
2.122	-2	-5
2.124	-2	-5
2.126	-1	-5
2.128	-2	-6
2.13	-2	-6
2.132	-2	-7
2.134	0	-6
2.136	-1	-5
2.138	-2	-5
2.14	-3	-6
2.142	-4	-6
2.144	-3	-6
2.146	-2	-6
2.148	-2	-5
2.15	-3	-5
2.152	-5	-5
2.154	-5	-4
2.156	-6	-3
2.158	-7	-3
2.16	-7	-2
2.162	-7	-2
2.164	-6	-2
2.166	-4	-1
2.168	-4	-2
2.17	-4	-2
2.172	-3	-2
2.174	-3	-2
2.176	-2	-3
2.178	-2	-4
2.18	-2	-4
2.182	-1	-4
2.184	-2	-3
2.186	-2	-2
2.188	-2	-3
2.19	-2	-4
2.192	-2	-4
2.194	-1	-3
2.196	-2	-3
2.198	-2	-3
2.2	-3	-3
2.202	-3	-4
2.204	-3	-6
2.206	-2	-7
2.208	-2	-7
2.21	-2	-6
2.212	-2	-5
2.214	-2	-4
2.216	-3	-5
2.218	-5	-5
2.22	-6	-5
2.222	-6	-6
2.224	-7	-5
2.226	-7	-4
2.228	-7	-4
2.23	-8	-4
2.232	-7	-4
2.234	-6	-5
2.236	-6	-3
2.238	-7	-1
2.24	-8	0
2.242	-7	-1
2.244	-6	-2
2.246	-5	-3
2.248	-5	-5
2.25	-5	-6
2.252	-4	-7
2.254	-3	-6
2.256	-4	-6
2.258	-4	-6
2.26	-6	-8
2.262	-6	-9
2.264	-6	-9
2.266	-6	-8
2.268	-5	-7
2.27	-4	-6
2.272	-4	-4
2.274	-4	-4
2.276	-3	-4
2.278	-3	-3
2.28	-3	-3
2.282	-3	-4
2.284	-3	-4
2.286	-3	-5
2.288	-4	-6
2.29	-4	-7
2.292	-4	-6
2.294	-5	-6
2.296	-5	-5
2.298	-5	-5
2.3	-6	-5
2.302	-5	-6
2.304	-5	-6
2.306	-5	-5
2.308	-5	-4
2.31	-5	-4
2.312	-5	-4
2.314	-5	-3
2.316	-6	-3
2.318	-6	-2
2.32	-7	-2
2.322	-8	-2
2.324	-8	-3
2.326	-7	-4
2.328	-6	-4
2.33	-5	-4
2.332	-4	-4
2.334	-4	-4
2.336	-5	-4
2.338	-4	-5
2.34	-3	-4
2.342	-3	-4
2.344	-2	-5
2.346	-2	-5
2.348	-1	-6
2.35	-1	-6
2.352	-2	-7
2.354	-3	-6
2.356	-3	-5
2.358	-4	-4
2.36	-4	-4
2.362	-4	-3
2.364	-4	-2
2.366	-5	-1
2.368	-5	-1
2.37	-5	0
2.372	-5	0
2.374	-5	-1
2.376	-5	-1
2.378	-5	-2
2.38	-6	-3
2.382	-6	-3
2.384	-5	-3
2.386	-4	-4
2.388	-3	-5
2.39	-4	-6
2.392	-6	-6
2.394	-7	-7
2.396	-8	-8
2.398	-9	-7
2.4	-9	-7
2.402	-8	-6
2.404	-8	-6
2.406	-8	-6
2.408	-9	-5
2.41	-8	-5
2.412	-8	-6
2.414	-9	-6
2.416	-9	-7
2.418	-8	-7
2.42	-8	-7
2.422	-7	-7
2.424	-7	-8
2.426	-7	-6
2.428	-6	-7
2.43	-5	-6
2.432	-6	-6
2.434	-7	-6
2.436	-6	-6
2.438	-5	-6
2.44	-5	-5
2.442	-5	-5
2.444	-6	-4
2.446	-6	-4
2.448	-7	-4
2.45	-7	-4
2.452	-7	-4
2.454	-9	-4
2.456	-9	-4
2.458	-9	-5
2.46	-10	-6
2.462	-11	-7
2.464	-11	-8
2.466	-10	-8
2.468	-9	-6
2.47	-8	-5
2.472	-7	-4
2.474	-7	-4
2.476	-8	-4
2.478	-9	-4
2.48	-9	-5
2.482	-8	-6
2.484	-6	-7
2.486	-7	-8
2.488	-8	-8
2.49	-7	-7
2.492	-6	-6
2.494	-6	-6
2.496	-6	-6
2.498	-6	-6
2.5	-6	-5
2.502	-5	-5
2.504	-4	-5
2.506	-4	-6
2.508	-4	-6
2.51	-5	-6
2.512	-6	-5
2.514	-7	-4
2.516	-7	-3
2.518	-5	-3
2.52	-5	-4
2.522	-5	-3
2.524	-5	-4
2.526	-5	-6
2.528	-6	-6
2.53	-6	-5
2.532	-7	-4
2.534	-7	-5
2.536	-8	-6
2.538	-9	-5
2.54	-9	-5
2.542	-8	-5
2.544	-8	-4
2.546	-8	-3
2.548	-7	-3
2.55	-7	-4
2.552	-7	-5
2.554	-9	-5
2.556	-8	-6
2.558	-8	-6
2.56	-7	-5
2.562	-6	-5
2.564	-6	-4
2.566	-7	-4
2.568	-7	-4
2.57	-6	-4
2.572	-5	-5
2.574	-5	-6
2.576	-4	-7
2.578	-4	-6
2.58	-5	-6
2.582	-5	-6
2.584	-6	-6
2.586	-8	-6
2.588	-10	-6
2.59	-10	-5
2.592	-9	-5
2.594	-9	-5
2.596	-9	-5
2.598	-10	-5
2.6	-9	-4
2.602	-8	-5
2.604	-8	-5
2.606	-8	-5
2.608	-7	-6
2.61	-6	-5
2.612	-6	-4
2.614	-6	-5
2.616	-7	-5
2.618	-8	-4
2.62	-9	-4
2.622	-10	-5
2.624	-10	-5
2.626	-10	-5
2.628	-10	-5
2.63	-10	-6
2.632	-9	-6
2.634	-9	-7
2.636	-9	-7
2.638	-8	-6
2.64	-8	-6
2.642	-8	-6
2.644	-7	-7
2.646	-7	-7
2.648	-9	-7
2.65	-10	-6
2.652	-11	-4
2.654	-11	-4
2.656	-11	-4
2.658	-10	-4
2.66	-8	-4
2.662	-6	-5
2.664	-6	-4
2.666	-7	-4
2.668	-8	-4
2.67	-8	-4
2.672	-8	-2
2.674	-8	-1
2.676	-8	0
2.678	-10	0
2.68	-10	0
2.682	-10	0
2.684	-10	0
2.686	-10	0
2.688	-11	0
2.69	-10	0
2.692	-10	-1
2.694	-9	-3
2.696	-9	-4
2.698	-9	-4
2.7	-9	-4
2.702	-9	-3
2.704	-10	-3
2.706	-10	-3
2.708	-10	-3
2.71	-10	-3
2.712	-10	-3
2.714	-11	-3
2.716	-11	-4
2.718	-10	-4
2.72	-10	-4
2.722	-10	-4
2.724	-10	-5
2.726	-10	-4
2.728	-10	-4
2.73	-10	-5
2.732	-10	-6
2.734	-9	-7
2.736	-8	-8
2.738	-8	-7
2.74	-9	-6
2.742	-8	-5
2.744	-7	-5
2.746	-7	-4
2.748	-7	-4
2.75	-7	-4
2.752	-8	-3
2.754	-9	-3
2.756	-10	-2
2.758	-10	-1
2.76	-9	-1
2.762	-9	-1
2.764	-9	-2
2.766	-8	-3
2.768	-7	-4
2.77	-7	-5
2.772	-7	-6
2.774	-7	-5
2.776	-7	-3
2.778	-7	-3
2.78	-7	-4
2.782	-8	-3
2.784	-9	-2
2.786	-8	-2
2.788	-7	-2
2.79	-6	-2
2.792	-5	-2
2.794	-7	-2
2.796	-8	-1
2.798	-8	-2
2.8	-8	-2
2.802	-9	-2
2.804	-9	-1
2.806	-10	0
2.808	-9	-1
2.81	-8	-2
2.812	-8	-2
2.814	-7	-2
2.816	-7	-3
2.818	-7	-3
2.82	-8	-3
2.822	-9	-4
2.824	-8	-4
2.826	-8	-4
2.828	-8	-2
2.83	-8	-1
2.832	-7	-1
2.834	-7	-1
2.836	-6	-2
2.838	-6	-2
2.84	-6	-2
2.842	-7	-3
2.844	-7	-2
2.846	-7	-1
2.848	-7	-2
2.85	-8	-3
2.852	-9	-2
2.854	-9	-3
2.856	-10	-3
2.858	-10	-4
2.86	-10	-4
2.862	-8	-3
2.864	-7	-2
2.866	-7	-1
2.868	-8	-1
2.87	-8	0
2.872	-9	0
2.874	-10	-1
2.876	-10	-3
2.878	-10	-3
2.88	-9	-3
2.882	-9	-1
2.884	-10	0
2.886	-10	0
2.888	-10	-1
2.89	-10	-2
2.892	-10	-2
2.894	-10	-2
2.896	-9	-3
2.898	-8	-3
2.9	-8	-3
2.902	-8	-3
2.904	-10	-2
2.906	-11	-1
2.908	-11	-1
2.91	-10	-1
2.912	-9	-2
2.914	-8	-3
2.916	-8	-1
2.918	-7	0
2.92	-7	0
2.922	-7	-1
2.924	-7	-1
2.926	-8	-1
2.928	-9	-2
2.93	-10	-1
2.932	-9	-1
2.934	-8	0
2.936	-8	-1
2.938	-8	-1
2.94	-8	-2
2.942	-8	-1
2.944	-8	0
2.946	-8	1
2.948	-8	2
2.95	-7	2
2.952	-6	1
2.954	-5	0
2.956	-5	0
2.958	-6	0
2.96	-5	0
2.962	-6	-1
2.964	-6	-1
2.966	-7	-1
2.968	-7	0
2.97	-8	0
2.972	-9	0
2.974	-9	-1
2.976	-8	-1
2.978	-8	-2
2.98	-8	-3
2.982	-9	-3
2.984	-10	-3
2.986	-10	-3
2.988	-10	-3
2.99	-10	-2
2.992	-10	-1
2.994	-10	0
2.996	-10	0
2.998	-10	0
3	-11	0
3.002	-12	0
3.004	-12	0
3.006	-12	0
3.008	-12	1
3.01	-11	2
3.012	-10	1
3.014	-8	1
3.016	-8	1
3.018	-8	1
3.02	-9	1
3.022	-8	0
3.024	-9	0
3.026	-10	-1
3.028	-11	-1
3.03	-10	-1
3.032	-11	-1
3.034	-11	-2
3.036	-11	-3
3.038	-11	-2
3.04	-12	-1
3.042	-12	0
3.044	-12	0
3.046	-11	0
3.048	-11	0
3.05	-11	0
3.052	-11	0
3.054	-11	0
3.056	-11	0
3.058	-11	0
3.06	-10	0
3.062	-11	-1
3.064	-12	-2
3.066	-12	-2
3.068	-12	-1
3.07	-13	-1
3.072	-13	-2
3.074	-12	-4
3.076	-11	-4
3.078	-11	-4
3.08	-12	-2
3.082	-12	-1
3.084	-11	0
3.086	-10	0
3.088	-10	0
3.09	-9	-1
3.092	-10	-1
3.094	-10	-2
3.096	-10	-3
3.098	-10	-2
3.1	-10	-1
3.102	-10	-1
3.104	-11	-2
3.106	-12	-1
3.108	-12	-2
3.11	-11	-2
3.112	-11	-1
3.114	-11	0
3.116	-11	0
3.118	-12	-1
3.12	-12	-1
3.122	-13	-1
3.124	-14	-1
3.126	-14	-2
3.128	-12	-2
3.13	-11	-2
3.132	-10	-1
3.134	-10	-1
3.136	-11	-1
3.138	-11	-1
3.14	-10	-1
3.142	-8	-2
3.144	-8	-3
3.146	-8	-3
3.148	-9	-3
3.15	-11	-2
3.152	-14	-2
3.154	-14	-2
3.156	-14	-3
3.158	-14	-3
3.16	-13	-3
3.162	-12	-2
3.164	-12	-1
3.166	-11	-1
3.168	-12	-1
3.17	-13	0
3.172	-13	-1
3.174	-14	-1
3.176	-14	-1
3.178	-13	-1
3.18	-11	-1
3.182	-11	-2
3.184	-10	-2
3.186	-10	-2
3.188	-10	-2
3.19	-10	-3
3.192	-10	-3
3.194	-10	-3
3.196	-12	-2
3.198	-12	-2
3.2	-13	-2
3.202	-13	-1
3.204	-12	-2
3.206	-11	-1
3.208	-11	-1
3.21	-12	-1
3.212	-13	-1
3.214	-13	-1
3.216	-13	0
3.218	-12	0
3.22	-12	-1
3.222	-12	-1
3.224	-12	-3
3.226	-13	-4
3.228	-13	-4
3.23	-14	-3
3.232	-13	-2
3.234	-13	-2
3.236	-13	-1
3.238	-12	-1
3.24	-11	-1
3.242	-11	-1
3.244	-12	-1
3.246	-12	-2
3.248	-14	-1
3.25	-14	-1
3.252	-15	0
3.254	-16	0
3.256	-16	1
3.258	-15	0
3.26	-14	0
3.262	-14	0
3.264	-14	-2
3.266	-13	-3
3.268	-13	-4
3.27	-14	-3
3.272	-14	-2
3.274	-14	-2
3.276	-13	-3
3.278	-13	-2
3.28	-14	-2
3.282	-14	-1
3.284	-14	0
3.286	-15	2
3.288	-16	2
3.29	-17	1
3.292	-16	0
3.294	-15	0
3.296	-15	0
3.298	-14	0
3.3	-13	0
3.302	-13	0
3.304	-12	0
3.306	-13	0
3.308	-14	1
3.31	-15	1
3.312	-14	1
3.314	-13	1
3.316	-14	1
3.318	-15	2
3.32	-16	2
3.322	-16	3
3.324	-16	1
3.326	-16	0
3.328	-17	-1
3.33	-18	-1
3.332	-19	-2
3.334	-17	-2
3.336	-16	-1
3.338	-14	0
3.34	-12	1
3.342	-11	2
3.344	-11	2
3.346	-12	2
3.348	-13	1
3.35	-15	1
3.352	-14	1
3.354	-14	1
3.356	-14	0
3.358	-14	1
3.36	-15	1
3.362	-16	2
3.364	-15	3
3.366	-15	3
3.368	-15	3
3.37	-15	2
3.372	-14	1
3.374	-14	1
3.376	-14	2
3.378	-14	2
3.38	-15	2
3.382	-15	1
3.384	-16	0
3.386	-17	0
3.388	-17	1
3.39	-16	0
3.392	-16	0
3.394	-15	1
3.396	-15	2
3.398	-15	2
3.4	-15	3
3.402	-15	3
3.404	-15	3
3.406	-15	4
3.408	-15	4
3.41	-15	2
3.412	-15	1
3.414	-15	0
3.416	-15	0
3.418	-15	0
3.42	-16	0
3.422	-17	0
3.424	-19	0
3.426	-20	0
3.428	-19	0
3.43	-17	0
3.432	-15	1
3.434	-14	1
3.436	-14	1
3.438	-15	1
3.44	-16	0
3.442	-16	0
3.444	-15	-1
3.446	-15	-1
3.448	-15	-2
3.45	-14	-2
3.452	-14	-2
3.454	-16	-1
3.456	-17	-1
3.458	-17	0
3.46	-16	1
3.462	-16	0
3.464	-17	0
3.466	-18	0
3.468	-17	1
3.47	-17	1
3.472	-16	1
3.474	-16	1
3.476	-15	1
3.478	-15	1
3.48	-15	2
3.482	-15	2
3.484	-15	3
3.486	-15	3
3.488	-15	3
3.49	-15	2
3.492	-16	1
3.494	-15	0
3.496	-16	-1
3.498	-16	0
3.5	-16	0
3.502	-16	1
3.504	-16	2
3.506	-16	3
3.508	-15	2
3.51	-16	3
3.512	-15	3
3.514	-14	3
3.516	-14	3
3.518	-15	3
3.52	-16	4
3.522	-17	3
3.524	-16	3
3.526	-16	2
3.528	-15	3
3.53	-15	4
3.532	-15	4
3.534	-15	4
3.536	-16	4
3.538	-17	4
3.54	-17	3
3.542	-18	3
3.544	-18	4
3.546	-19	5
3.548	-18	7
3.55	-17	8
3.552	-17	6
3.554	-19	5
3.556	-19	5
3.558	-19	6
3.56	-20	8
3.562	-20	8
3.564	-20	9
3.566	-20	8
3.568	-19	7
3.57	-19	6
3.572	-20	6
3.574	-20	6
3.576	-20	7
3.578	-19	7
3.58	-18	6
3.582	-17	6
3.584	-17	7
3.586	-17	8
3.588	-17	10
3.59	-15	11
3.592	-15	12
3.594	-16	13
3.596	-16	13
3.598	-15	12
3.6	-14	12
3.602	-15	12
3.604	-16	13
3.606	-16	13
3.608	-16	12
3.61	-17	12
3.612	-18	10
3.614	-18	11
3.616	-17	12
3.618	-17	14
3.62	-17	14
3.622	-16	14
3.624	-17	15
3.626	-17	15
3.628	-18	15
3.63	-18	15
3.632	-19	15
3.634	-19	16
3.636	-18	16
3.638	-19	16
3.64	-20	17
3.642	-20	17
3.644	-20	17
3.646	-19	17
3.648	-18	16
3.65	-18	16
3.652	-17	17
3.654	-16	16
3.656	-16	15
3.658	-16	15
3.66	-17	16
3.662	-17	17
3.664	-18	17
3.666	-18	18
3.668	-18	18
3.67	-16	19
3.672	-15	19
3.674	-16	20
3.676	-17	19
3.678	-17	18
3.68	-16	17
3.682	-15	16
3.684	-16	16
3.686	-17	17
3.688	-18	19
3.69	-18	21
3.692	-18	22
3.694	-18	23
3.696	-17	24
3.698	-18	24
3.7	-19	23
3.702	-19	22
3.704	-19	22
3.706	-19	21
3.708	-19	23
3.71	-20	23
3.712	-19	23
3.714	-19	23
3.716	-20	24
3.718	-19	24
3.72	-19	25
3.722	-18	25
3.724	-16	27
3.726	-16	28
3.728	-16	28
3.73	-17	29
3.732	-18	30
3.734	-17	29
3.736	-19	29
3.738	-20	29
3.74	-20	29
3.742	-20	28
3.744	-19	27
3.746	-18	26
3.748	-16	26
3.75	-15	26
3.752	-14	28
3.754	-13	28
3.756	-12	28
3.758	-13	28
3.76	-15	30
3.762	-17	31
3.764	-17	32
3.766	-17	32
3.768	-18	32
3.77	-18	32
3.772	-18	33
3.774	-19	34
3.776	-20	34
3.778	-19	33
3.78	-19	33
3.782	-19	32
3.784	-19	33
3.786	-20	33
3.788	-21	34
3.79	-21	35
3.792	-21	35
3.794	-19	36
3.796	-17	37
3.798	-15	38
3.8	-15	38
3.802	-15	38
3.804	-15	38
3.806	-15	39
3.808	-15	39
3.81	-16	39
3.812	-17	39
3.814	-19	39
3.816	-20	39
3.818	-20	39
3.82	-20	39
3.822	-21	37
3.824	-20	37
3.826	-20	37
3.828	-19	37
3.83	-19	38
3.832	-19	39
3.834	-19	40
3.836	-19	40
3.838	-19	40
3.84	-18	40
3.842	-18	41
3.844	-17	40
3.846	-18	40
3.848	-18	39
3.85	-18	38
3.852	-18	38
3.854	-19	37
3.856	-19	38
3.858	-17	38
3.86	-17	39
3.862	-17	40
3.864	-17	40
3.866	-17	41
3.868	-16	41
3.87	-14	40
3.872	-14	40
3.874	-16	40
3.876	-17	41
3.878	-17	41
3.88	-17	42
3.882	-17	42
3.884	-17	43
3.886	-17	43
3.888	-17	43
3.89	-17	43
3.892	-19	43
3.894	-20	44
3.896	-21	45
3.898	-20	46
3.9	-19	46
3.902	-19	47
3.904	-19	45
3.906	-19	45
3.908	-19	45
3.91	-19	45
3.912	-19	44
3.914	-19	43
3.916	-20	43
3.918	-19	43
3.92	-18	42
3.922	-17	43
3.924	-18	44
3.926	-19	43
3.928	-19	43
3.93	-19	43
3.932	-18	44
3.934	-18	43
3.936	-18	43
3.938	-18	43
3.94	-20	44
3.942	-22	44
3.944	-22	44
3.946	-22	43
3.948	-21	42
3.95	-21	42
3.952	-22	42
3.954	-23	43
3.956	-23	42
3.958	-22	42
3.96	-21	44
3.962	-21	45
3.964	-22	45
3.966	-22	46
3.968	-21	47
3.97	-19	48
3.972	-19	48
3.974	-17	46
3.976	-17	44
3.978	-17	45
3.98	-18	45
3.982	-20	46
3.984	-20	47
3.986	-21	46
3.988	-21	46
3.99	-22	46
3.992	-22	46
3.994	-22	46
3.996	-21	46
[truncated: 14,202 more rows]

## Sheet: SupFig1_C
Time, seconds	Monomer Fcys/Fnocys tmFRET averages w/CuTETAC	SEM Monomer		Time, seconds	Tetramer Fcys/Fnocys tmFRET averages w/CuTETAC	SEM Tetramer
0	0.996698	0.0123636		0	0.979532	0.0101981
10	0.999845	0.0115947		10	0.974396	0.00949929
40	0.995929	0.0112346		40	0.976749	0.00829347
50	0.998343	0.0103011		50	0.980539	0.00670222
80	0.986702	0.0109241		80	0.978172	0.0063123
90	1.00627	0.00906772		90	0.989142	0.00406887
120	1.00123	0.0026595		120	0.969871	0.00927708
130	0.82573	0.016755		130	0.922141	0.0127034
160	0.740703	0.00426268		160	0.932207	0.0076489
170	0.75169	0.00591443		170	0.946788	0.00738282
200	0.736957	0.00733057		200	0.941778	0.00844673
210	0.736362	0.00933676		210	0.940515	0.0109955
240	0.738855	0.00798591		240	0.93379	0.00962815
250	0.736522	0.00879051		250	0.936335	0.0078293
280	0.744562	0.00839464		280	0.936326	0.00812008
290	0.750716	0.00906109		290	0.938422	0.00887948
320	0.748672	0.00930574		320	0.927098	0.0082203
330	0.747209	0.00996087		330	0.94173	0.0103311
360	0.738692	0.00804903		360	0.936398	0.00914957
370	0.738759	0.0108574		370	0.935338	0.00952932
400	0.737309	0.0104479		400	0.924095	0.0096496
410	0.546515	0.0132356		410	0.639786	0.00949287
440	0.572923	0.013294		440	0.670974	0.00648129
450	0.568697	0.0153248		450	0.664994	0.0106152
480	0.572067	0.0137865		480	0.671177	0.00840796
490	0.576465	0.014001		490	0.670042	0.0103418
520	0.581067	0.0130608		520	0.664522	0.00805226
530	0.573991	0.0138747		530	0.668046	0.00894121
560	0.571373	0.0121993		560	0.660928	0.0072763
570	0.57502	0.0140347		570	0.656268	0.00800663
600	0.572275	0.0119596		600	0.654128	0.00833263
610	0.575662	0.0134074		610	0.662791	0.00879646
640	0.587396	0.0141474		640	0.662728	0.00779772
650	0.878219	0.0125575		650	0.928421	0.019357
680	0.973235	0.0180018		680	0.968566	0.013916
690	0.988546	0.0224779		690	0.982418	0.0158679
720	0.986087	0.0198897		720	0.977786	0.0162731
730	0.981495	0.0183463		730	0.967898	0.0169775

## Sheet: SupFig1_D
	V417C-I360Acd-CtermSthK				V416C-S361Acd-CtermSthK
	Monomer Apo	Tetramer Apo	Monomer cAMP	Tetramer cAMP	Monomer Apo	Tetramer Apo	Monomer cAMP	Tetramer cAMP
Exp1	0.26931	0.0502098	0.507707	0.328075	0.641934	0.535238	0.675317	0.697038
Exp2	0.218302	0.0559836	0.440408	0.326253	0.67511	0.546793	0.688231	0.686608
Exp3	0.283837	0.100608	0.403726	0.354088	0.659115	0.58876	0.674384	0.659532
Exp4	0.226201		0.361502
Average	0.249412	0.0689337	0.428336	0.336139	0.65872	0.55693	0.67931	0.681059
