# Supplementary material for: Ligand-coupled conformational changes in a cyclic nucleotide-gated ion channel revealed by time-resolved transition metal ion FRET
Source: eLife. 2024 Dec 10;13:RP99854. doi: 10.7554/eLife.99854 (PMC11630820; doi:10.7554/eLife.99854)
Supplement: Figure 5—figure supplement 1—source data 1. [file elife-99854-fig5-figsupp1-data1.xlsx]

## Sheet: Sup_Fig2
	S361Acd-CtermSthK		FePhenM+ S361Acd-Cterm		cAMP+FePhenM+ S361Acd-CtermSthK				S361Acd-CtermSthK		FePhenM+ S361Acd-Cterm		cAMP+FePhenM+ S361Acd-CtermSthK
Frequencies (MHz)	Modulation	Phase	Modulation	Phase	Modulation	Phase			Gfit_Modulation	Gfit_Phase	Gfit_Modulation	Gfit_Phase	Gfit_Modulation	Gfit_Phase
10	0.687338	46.0987	0.689594	45.8694	0.687208	46.3643			0.708261	44.9064	0.713556	44.475	0.709101	44.8382
20	0.430347	63.547	0.433444	63.3269	0.428854	63.9297			0.67539	47.5156	0.680906	47.0856	0.676264	47.4476
30	0.307169	70.6946	0.309852	70.5821	0.305317	71.0521			0.644272	49.8889	0.649936	49.4632	0.645169	49.8217
40	0.240317	74.7773	0.242546	74.7064	0.238588	75.0257			0.614977	52.0498	0.620729	51.6306	0.615887	51.9836
50	0.19823	77.8459	0.200163	77.7461	0.197125	77.9805			0.5875	54.0202	0.593292	53.609	0.588416	53.9553
60	0.16822	80.5253	0.170154	80.43	0.167596	80.5537			0.561793	55.8201	0.567585	55.418	0.562708	55.7567
70	0.144473	82.5036	0.146253	82.4311	0.144198	82.5022			0.537775	57.4677	0.543537	57.0753	0.538685	57.4058
80	0.12577	83.5023	0.127498	83.4889	0.126105	83.454			0.515352	58.979	0.52106	58.5966	0.516253	58.9187
90	0.111989	83.6921	0.113444	83.6218	0.112374	83.7596			0.49442	60.3685	0.500057	59.9963	0.49531	60.3098
100	0.101783	83.822	0.103267	83.769	0.102216	83.9374			0.474875	61.6488	0.480427	61.2867	0.475751	61.5918
110	0.0936314	84.3701	0.094875	84.3223	0.0938378	84.3348			0.456614	62.8312	0.462071	62.4791	0.457474	62.7757
120	0.0861111	85.3125	0.0872831	84.9894	0.0864993	84.9667			0.439538	63.9256	0.444895	63.5834	0.440383	63.8717
130	0.0785874	85.8226	0.0801875	85.6391	0.0793083	85.4515			0.423555	64.9408	0.428807	64.6081	0.424383	64.8884
140	0.0723617	85.6798	0.0739335	85.651	0.073482	85.2957			0.408579	65.8844	0.413724	65.561	0.40939	65.8335
150	0.0672824	85.4657	0.0682631	85.6957	0.0686233	85.3735			0.394529	66.7634	0.399566	66.449	0.395323	66.7139
160	0.0629181	85.7554	0.0635871	85.5944	0.0640241	85.7034			0.381333	67.5837	0.386261	67.2779	0.382109	67.5356
170	0.05879	85.6942	0.0594634	85.6216	0.059825	85.5557			0.368922	68.3508	0.373743	68.0534	0.369681	68.304
180	0.0550525	86.2291	0.0560213	85.7364	0.0565735	86.0108			0.357236	69.0695	0.361951	68.78	0.357978	69.0239
190	0.051764	85.763	0.0528492	85.8852	0.0531392	85.9767			0.346217	69.7439	0.350828	69.462	0.346943	69.6995
200	0.0495333	86.1754	0.0498786	87.2662	0.0508337	87.4314			0.335816	70.3778	0.340325	70.1033	0.336526	70.3346
									0.325985	70.9747	0.330395	70.7073	0.326679	70.9327
									0.316681	71.5376	0.320995	71.2769	0.31736	71.4966
									0.307867	72.0693	0.312087	71.815	0.308531	72.0293
									0.299506	72.572	0.303635	72.324	0.300156	72.533
									0.291567	73.0482	0.295607	72.8061	0.292203	73.0101
									0.28402	73.4997	0.287974	73.2633	0.284642	73.4626
									0.276837	73.9285	0.280709	73.6975	0.277446	73.8921
									0.269995	74.336	0.273787	74.1103	0.270592	74.3005
									0.263471	74.7239	0.267185	74.5032	0.264055	74.6892
									0.257243	75.0935	0.260882	74.8776	0.257815	75.0595
									0.251293	75.4459	0.25486	75.2347	0.251854	75.4127
									0.245604	75.7825	0.249101	75.5757	0.246154	75.75
									0.240159	76.1041	0.243588	75.9016	0.240698	76.0723
									0.234943	76.4117	0.238307	76.2134	0.235472	76.3806
									0.229942	76.7063	0.233243	76.5119	0.230461	76.6758
									0.225145	76.9886	0.228384	76.798	0.225654	76.9586
									0.220538	77.2593	0.223718	77.0725	0.221038	77.23
									0.216112	77.5192	0.219235	77.3359	0.216603	77.4904
									0.211856	77.7689	0.214923	77.589	0.212338	77.7406
									0.20776	78.0089	0.210774	77.8323	0.208234	77.9811
									0.203817	78.2398	0.206778	78.0664	0.204282	78.2125
									0.200017	78.462	0.202928	78.2918	0.200475	78.4353
									0.196354	78.6762	0.199216	78.5089	0.196804	78.6499
									0.192819	78.8826	0.195634	78.7182	0.193262	78.8568
									0.189408	79.0818	0.192176	78.9202	0.189843	79.0564
									0.186113	79.274	0.188837	79.1151	0.186541	79.249
									0.182928	79.4596	0.185609	79.3033	0.18335	79.4351
									0.17985	79.639	0.182488	79.4853	0.180264	79.6148
									0.176871	79.8125	0.179469	79.6612	0.177279	79.7887
									0.173988	79.9802	0.176546	79.8314	0.17439	79.9569
									0.171196	80.1427	0.173715	79.9961	0.171592	80.1196
									0.16849	80.2999	0.170973	80.1556	0.168881	80.2773
									0.165868	80.4523	0.168314	80.3102	0.166253	80.43
									0.163325	80.6	0.165736	80.46	0.163704	80.578
									0.160858	80.7433	0.163234	80.6053	0.161232	80.7216
									0.158463	80.8823	0.160806	80.7463	0.158832	80.8609
									0.156138	81.0172	0.158448	80.8832	0.156501	80.9961
									0.153879	81.1482	0.156158	81.0161	0.154237	81.1274
									0.151684	81.2755	0.153932	81.1452	0.152037	81.255
									0.14955	81.3992	0.151767	81.2706	0.149898	81.379
									0.147474	81.5194	0.149662	81.3926	0.147818	81.4995
									0.145455	81.6364	0.147614	81.5113	0.145794	81.6167
									0.14349	81.7502	0.145621	81.6268	0.143825	81.7308
									0.141576	81.8609	0.14368	81.7391	0.141907	81.8418
									0.139712	81.9688	0.14179	81.8486	0.140039	81.9499
									0.137897	82.0738	0.139948	81.9551	0.138219	82.0552
									0.136127	82.1762	0.138153	82.059	0.136446	82.1578
									0.134402	82.276	0.136404	82.1602	0.134717	82.2578
									0.13272	82.3732	0.134697	82.2589	0.13303	82.3553
									0.131079	82.4681	0.133032	82.3551	0.131386	82.4503
									0.129477	82.5606	0.131408	82.449	0.129781	82.5431
									0.127914	82.6509	0.129823	82.5407	0.128214	82.6336
									0.126388	82.7391	0.128275	82.6301	0.126685	82.722
									0.124898	82.8251	0.126763	82.7174	0.125191	82.8082
									0.123442	82.9092	0.125286	82.8027	0.123732	82.8925
									0.122019	82.9913	0.123843	82.8861	0.122306	82.9748
									0.120629	83.0716	0.122432	82.9675	0.120912	83.0552
									0.11927	83.1501	0.121053	83.0471	0.11955	83.1339
									0.11794	83.2268	0.119704	83.125	0.118218	83.2108
									0.11664	83.3018	0.118385	83.2011	0.116914	83.2859
									0.115368	83.3751	0.117095	83.2755	0.11564	83.3595
									0.114124	83.4469	0.115832	83.3484	0.114392	83.4314
									0.112905	83.5172	0.114596	83.4197	0.113171	83.5019
									0.111713	83.586	0.113386	83.4895	0.111975	83.5708
									0.110545	83.6533	0.112201	83.5578	0.110805	83.6383
									0.109401	83.7192	0.11104	83.6247	0.109658	83.7044
									0.10828	83.7838	0.109903	83.6903	0.108535	83.7691
									0.107182	83.8471	0.108789	83.7545	0.107435	83.8326
									0.106106	83.9091	0.107697	83.8174	0.106356	83.8947
									0.105051	83.9699	0.106627	83.8791	0.105299	83.9556
									0.104017	84.0295	0.105578	83.9396	0.104262	84.0153
									0.103003	84.0879	0.104549	83.9988	0.103246	84.0739
									0.102008	84.1452	0.103539	84.057	0.102249	84.1313
									0.101032	84.2014	0.102549	84.114	0.101271	84.1877
									0.100075	84.2565	0.101578	84.17	0.100311	84.2429
									0.0991356	84.3106	0.100625	84.2249	0.0993695	84.2971
									0.0982135	84.3637	0.099689	84.2787	0.0984453	84.3503
									0.0973084	84.4158	0.0987706	84.3316	0.0975381	84.4026
									0.0964197	84.467	0.0978688	84.3835	0.0966474	84.4539
									0.095547	84.5172	0.0969832	84.4345	0.0957727	84.5042
									0.0946899	84.5665	0.0961135	84.4846	0.0949136	84.5537
									0.093848	84.615	0.0952591	84.5338	0.0940697	84.6022
									0.0930208	84.6626	0.0944198	84.5821	0.0932406	84.6499
									0.0922081	84.7094	0.093595	84.6295	0.092426	84.6968
									0.0914093	84.7553	0.0927845	84.6762	0.0916254	84.7429
									0.0906243	84.8005	0.0919878	84.722	0.0908385	84.7882
									0.0898525	84.8449	0.0912046	84.7671	0.0900649	84.8327
									0.0890937	84.8885	0.0904346	84.8114	0.0893044	84.8764
									0.0883476	84.9314	0.0896774	84.8549	0.0885565	84.9194
									0.0876138	84.9737	0.0889328	84.8978	0.0878211	84.9617
									0.0868921	85.0152	0.0882004	84.9399	0.0870977	85.0033
									0.0861821	85.056	0.0874799	84.9814	0.086386	85.0443
									0.0854836	85.0962	0.086771	85.0221	0.0856859	85.0845
									0.0847963	85.1357	0.0860735	85.0622	0.0849969	85.1242
									0.0841199	85.1746	0.085387	85.1017	0.084319	85.1631
									0.0834541	85.2129	0.0847114	85.1406	0.0836517	85.2015
									0.0827988	85.2505	0.0840464	85.1788	0.0829948	85.2393
									0.0821537	85.2876	0.0833917	85.2165	0.0823482	85.2764
									0.0815185	85.3241	0.082747	85.2535	0.0817115	85.313
									0.080893	85.3601	0.0821122	85.29	0.0810846	85.3491
									0.080277	85.3955	0.0814871	85.326	0.0804672	85.3846
									0.0796703	85.4304	0.0808714	85.3613	0.079859	85.4195
									0.0790727	85.4647	0.0802648	85.3962	0.07926	85.454
									0.078484	85.4986	0.0796673	85.4306	0.0786699	85.4879
									0.0779039	85.5319	0.0790786	85.4644	0.0780884	85.5213
									0.0773323	85.5648	0.0784985	85.4977	0.0775155	85.5542
									0.076769	85.5971	0.0779268	85.5306	0.0769509	85.5867
									0.0762138	85.629	0.0773634	85.563	0.0763944	85.6187
									0.0756666	85.6605	0.076808	85.5949	0.0758459	85.6502
									0.0751271	85.6915	0.0762605	85.6263	0.0753052	85.6812
									0.0745953	85.722	0.0757207	85.6574	0.0747721	85.7119
									0.0740709	85.7522	0.0751886	85.6879	0.0742465	85.7421
									0.0735539	85.7819	0.0746638	85.7181	0.0737283	85.7718
									0.073044	85.8112	0.0741462	85.7478	0.0732171	85.8012
									0.072541	85.8401	0.0736358	85.7772	0.072713	85.8302
									0.072045	85.8685	0.0731324	85.8061	0.0722158	85.8587
									0.0715556	85.8967	0.0726357	85.8346	0.0717253	85.8869
									0.0710729	85.9244	0.0721457	85.8628	0.0712415	85.9147
									0.0705966	85.9517	0.0716623	85.8905	0.070764	85.9421
									0.0701266	85.9787	0.0711853	85.9179	0.070293	85.9692
									0.0696629	86.0054	0.0707146	85.945	0.0698281	85.9959
									0.0692052	86.0317	0.0702501	85.9716	0.0693693	86.0222
									0.0687534	86.0576	0.0697916	85.998	0.0689165	86.0482
									0.0683076	86.0832	0.0693391	86.024	0.0684696	86.0739
									0.0678674	86.1085	0.0688923	86.0496	0.0680284	86.0992
									0.0674329	86.1334	0.0684513	86.075	0.0675929	86.1243
									0.0670039	86.1581	0.0680159	86.1	0.0671629	86.149
									0.0665803	86.1824	0.0675859	86.1247	0.0667383	86.1733
									0.066162	86.2064	0.0671614	86.149	0.066319	86.1974
									0.0657489	86.2301	0.0667421	86.1731	0.0659049	86.2212
									0.0653409	86.2536	0.066328	86.1969	0.065496	86.2447
									0.064938	86.2767	0.0659191	86.2204	0.0650921	86.2679
									0.06454	86.2996	0.0655151	86.2436	0.0646932	86.2908
									0.0641468	86.3221	0.065116	86.2665	0.0642991	86.3134
									0.0637584	86.3444	0.0647218	86.2891	0.0639097	86.3357
									0.0633746	86.3665	0.0643323	86.3115	0.0635251	86.3578
									0.0629954	86.3882	0.0639474	86.3336	0.063145	86.3796
									0.0626208	86.4097	0.0635671	86.3554	0.0627695	86.4012
									0.0622505	86.431	0.0631913	86.377	0.0623983	86.4225
									0.0618846	86.452	0.0628199	86.3983	0.0620316	86.4436
									0.061523	86.4728	0.0624529	86.4194	0.0616691	86.4644
									0.0611655	86.4933	0.0620901	86.4402	0.0613108	86.4849
									0.0608122	86.5136	0.0617315	86.4608	0.0609566	86.5053
									0.0604629	86.5336	0.061377	86.4811	0.0606065	86.5254
									0.0601177	86.5534	0.0610265	86.5013	0.0602604	86.5452
									0.0597763	86.573	0.06068	86.5212	0.0599183	86.5649
									0.0594388	86.5924	0.0603374	86.5408	0.0595799	86.5843
									0.059105	86.6116	0.0599986	86.5603	0.0592454	86.6035
									0.058775	86.6305	0.0596637	86.5795	0.0589146	86.6225
									0.0584486	86.6492	0.0593324	86.5985	0.0585875	86.6413
									0.0581259	86.6678	0.0590048	86.6173	0.0582639	86.6598
									0.0578066	86.6861	0.0586808	86.6359	0.057944	86.6782
									0.0574909	86.7042	0.0583603	86.6543	0.0576275	86.6964
									0.0571786	86.7221	0.0580433	86.6725	0.0573144	86.7143
									0.0568696	86.7399	0.0577297	86.6905	0.0570047	86.7321
									0.056564	86.7574	0.0574195	86.7083	0.0566984	86.7497
									0.0562616	86.7747	0.0571125	86.7259	0.0563953	86.7671
									0.0559625	86.7919	0.0568089	86.7433	0.0560954	86.7843
									0.0556665	86.8089	0.0565084	86.7606	0.0557987	86.8013
									0.0553736	86.8257	0.0562111	86.7776	0.0555051	86.8182
									0.0550837	86.8423	0.0559169	86.7945	0.0552146	86.8348
									0.0547969	86.8588	0.0556258	86.8112	0.0549271	86.8513
									0.0545131	86.8751	0.0553377	86.8278	0.0546426	86.8676
									0.0542321	86.8912	0.0550526	86.8441	0.054361	86.8838
									0.0539541	86.9072	0.0547703	86.8603	0.0540823	86.8998
									0.0536789	86.9229	0.054491	86.8764	0.0538064	86.9156
									0.0534064	86.9386	0.0542144	86.8922	0.0535334	86.9313
									0.0531368	86.9541	0.0539407	86.9079	0.0532631	86.9468
									0.0528698	86.9694	0.0536697	86.9235	0.0529954	86.9622
									0.0526055	86.9845	0.0534014	86.9389	0.0527305	86.9774
									0.0523438	86.9996	0.0531358	86.9541	0.0524682	86.9924
									0.0520847	87.0144	0.0528728	86.9692	0.0522085	87.0073
									0.0518281	87.0291	0.0526124	86.9841	0.0519513	87.0221
									0.0515741	87.0437	0.0523545	86.9989	0.0516967	87.0367
									0.0513225	87.0581	0.0520992	87.0136	0.0514445	87.0511
									0.0510734	87.0724	0.0518463	87.0281	0.0511948	87.0655
									0.0508267	87.0866	0.0515959	87.0425	0.0509475	87.0797
									0.0505823	87.1006	0.0513478	87.0567	0.0507026	87.0937
									0.0503403	87.1145	0.0511022	87.0708	0.05046	87.1076
									0.0501006	87.1282	0.0508589	87.0847	0.0502197	87.1214
