# Supplementary material for: Ligand-coupled conformational changes in a cyclic nucleotide-gated ion channel revealed by time-resolved transition metal ion FRET
Source: eLife. 2024 Dec 10;13:RP99854. doi: 10.7554/eLife.99854 (PMC11630820; doi:10.7554/eLife.99854)
Supplement: Figure 6—source data 1. [file elife-99854-fig6-data1.xlsx]

## Sheet: Figure6A_DonorOnly
FePhenM_20_No_19_64
		0.345837	0.346204	0.34657	0.346936	0.347303	0.347669	0.348035	0.348402	0.348768	0.349134	0.349501	0.349867	0.350234	0.3506	0.350966	0.351333	0.351699	0.352065	0.352432	0.352798	0.353164	0.353531	0.353897	0.354263	0.35463	0.354996	0.355363	0.355729	0.356095	0.356462	0.356828	0.357194	0.357561	0.357927	0.358293	0.35866	0.359026	0.359392	0.359759	0.360125	0.360492	0.360858	0.361224	0.361591	0.361957	0.362323	0.36269	0.363056
	0.136442	0	0	0	0	0	0	0	0	0	0	0	0	0	0	0	0	0	0	0	0	0	0	0	0	0	0	0	0	0	0	0	0	0	0	0	0	0	0	0	0	0	0	0	0	0	0	0	0
	0.136927	0	0	0	0	0	0	0	0	0	0	0	0	0	0	0	0	0	0	0	0	0	0	0	0	0	0	0	0	0	0	0	0	0	0	0	0	0	0	0	0	0	0	0	0	0	0	0	0
	0.137412	0	0	0	0	0	0	0	0	0	0	0	0	0	0	0	0	0	0	0	0	0	0	0	0	0	0	0	0	0	0	0	0	0	0	0	0	0	0	0	0	0	0	0	0	0	0	0	0
	0.137898	0	0	0	0	0	0	0	0	0	0	0	0	0	0	0	0	0	0	0	0	0	0	0	0	0	0	0	0	0	0	0	0	0	0	0	0	0	0	0	0	0	0	0	0	0	0	0	0
	0.138383	0	0	0	0	0	0	0	0	0	0	0	0	0	0	0	0	0	0	0	0	0	0	0	0	0	0	0	0	0	0	0	0	0	0	0	0	0	0	0	0	0	0	0	0	0	0	0	0
	0.138868	0	0	0	0	0	0	0	0	0	0	0	0	0	0	0	0	0	0	0	0	0	0	0	0	0	0	0	0	0	0	0	0	0	0	0	0	0	0	0	0	0	0	0	0	0	0	0	0
	0.139353	0	0	0	0	0	0	0	0	0	0	0	0	0	0	0	0	0	0	0	0	0	0	0	0	0	0	0	0	0	0	0	0	0	0	0	0	0	0	0	0	0	0	0	0	0	0	0	0
	0.139839	0	0	0	0	0	0	0	0	0	0	0	0	0	0	0	0	0	0	0	0	0	0	0	0	0	0	0	0	0	0	0	0	0	0	0	0	0	0	0	0	0	0	0	0	0	0	0	0
	0.140324	0	0	0	0	0	0	0	0	0	0	0	0	0	0	0	0	0	0	0	0	0	0	0	0	0	0	0	0	0	0	0	0	0	0	0	0	0	0	0	0	0	0	0	0	0	0	0	0
	0.140809	0	0	0	0	0	0	0	0	0	0	0	0	0	0	0	0	0	0	0	0	0	0	0	0	0	0	0	0	0	0	0	0	0	0	0	0	0	0	0	0	0	0	0	0	0	0	0	0
	0.141294	0	0	0	0	0	0	0	0	0	0	0	0	0	0	0	0	0	0	0	0	0	0	0	0	0	0	0	0	0	0	0	0	0	0	0	0	0	0	0	0	0	0	0	0	0	0	0	0
	0.141779	0	0	0	0	0	0	0	0	0	0	0	0	0	0	0	0	0	0	0	0	0	0	0	0	0	0	0	0	0	0	0	0	0	0	0	0	0	0	0	0	0	0	0	0	0	0	0	0
	0.142265	0	0	0	0	0	0	0	0	0	0	0	0	0	0	0	0	0	0	0	0	0	0	0	0	0	0	0	0	0	0	0	0	0	0	0	0	0	0	0	0	0	0	0	0	0	0	0	0
	0.14275	0	0	0	0	0	0	0	0	0	0	0	0	0	0	0	0	0	0	0	0	0	0	0	0	0	0	0	0	0	0	0	0	0	0	0	0	0	0	0	0	0	0	0	0	0	0	0	0
	0.143235	0	0	0	0	0	0	0	0	0	0	0	0	0	0	0	0	0	0	0	0	0	0	0	0	0	0	0	0	0	0	0	0	0	0	0	0	0	0	0	0	0	0	0	0	0	0	0	0
	0.14372	0	0	0	0	0	0	0	0	0	0	0	0	0	0	0	0	0	0	0	0	0	0	0	0	0	0	0	0	0	0	0	0	0	0	0	0	0	0	0	0	0	0	0	0	0	0	0	0
	0.144206	0	0	0	0	0	0	0	0	0	0	0	0	0	0	0	0	0	0	0	0	0	0	0	0	0	0	0	0	0	0	0	0	0	0	0	0	0	0	0	0	0	0	0	0	0	0	0	0
	0.144691	0	0	0	0	0	0	0	0	0	0	0	0	0	0	0	0	0	0	0	0	0	0	0	0	0	0	0	0	0	0	0	0	0	0	0	0	0	0	0	0	0	0	0	0	0	0	0	0
	0.145176	0	0	0	0	0	0	0	0	0	0	0	0	0	0	0	0	0	0	0	0	0	0	0	0	0	0	0	0	0	0	0	0	0	0	0	0	0	0	0	0	0	0	0	0	0	0	0	0
	0.145661	0	0	0	0	0	0	0	0	0	0	0	0	0	0	0	0	0	0	0	0	0	0	0	0	0	0	0	0	0	0	0	0	0	0	0	0	0	0	0	0	0	0	0	0	0	0	0	0
	0.146146	0	0	0	0	0	0	0	0	0	0	0	0	0	0	0	0	0	0	0	0	0	0	0	0	0	0	0	0	0	0	0	0	0	0	0	0	0	0	0	0	0	0	0	0	0	0	0	0
	0.146632	0	0	0	0	0	0	0	0	0	0	0	0	0	0	0	0	0	0	0	0	0	0	0	0	0	0	0	0	0	0	0	0	0	0	0	0	0	0	0	0	0	0	0	0	0	0	0	0
	0.147117	0	0	0	0	0	0	0	0	0	0	0	0	0	0	0	0	0	0	0	0	0	0	0	0	0	0	0	0	0	0	0	0	0	0	0	0	0	0	0	0	0	0	0	0	0	0	0	0
	0.147602	0	0	0	0	0	0	0	0	0	0	0	0	0	0	0	0	0	0	0	0	0	0	0	0	0	0	0	0	0	0	0	0	0	0	0	0	0	0	0	0	0	0	0	0	0	0	0	0
	0.148087	0	0	0	0	0	0	0	0	0	0	0	0	0	0	0	0	0	0	0	0	0	0	0	0	0	0	0	0	0	0	0	0	0	0	0	0	0	0	0	0	0	0	0	0	0	0	0	0
	0.148573	0	0	0	0	0	0	0	0	0	0	0	0	0	0	0	0	0	0	0	0	0	0	0	0	0	0	0	0	0	0	0	0	0	0	0	0	0	0	0	0	0	0	0	0	0	0	0	0
	0.149058	0	0	0	0	0	0	0	0	0	0	0	0	0	0	0	0	0	0	0	0	0	0	0	0	0	0	0	0	0	0	0	0	0	0	0	0	0	0	0	0	0	0	0	0	0	0	0	0
	0.149543	0	0	0	0	0	0	0	0	0	0	0	0	0	0	0	0	0	0	0	0	0	0	0	0	0	0	0	0	0	0	0	0	0	0	0	0	0	0	0	0	0	0	0	0	0	0	0	0
	0.150028	0	0	0	0	0	0	0	0	0	0	0	0	0	0	0	0	0	0	0	0	0	0	0	0	0	0	0	0	0	0	0	0	0	0	0	0	0	0	0	0	0	0	0	0	0	0	0	0
	0.150513	0	0	0	0	0	0	0	0	0	0	0	0	0	0	0	0	0	0	0	0	0	0	0	0	0	0	0	0	0	0	0	0	0	0	0	0	0	0	0	0	0	0	0	0	0	0	0	0
	0.150999	0	0	0	0	0	0	0	0	0	0	0	0	0	0	0	0	0	0	0	0	0	0	0	0	0	0	0	0	0	0	0	0	0	0	0	0	0	0	0	0	0	0	0	0	0	0	0	0
	0.151484	0	0	0	0	0	0	0	0	0	0	0	0	0	0	0	0	0	0	0	0	0	0	0	0	0	0	0	0	0	0	0	0	0	0	0	0	0	0	0	0	0	0	0	0	0	0	0	0
	0.151969	0	0	0	0	0	0	0	0	0	0	0	0	0	0	0	0	0	0	0	0	0	0	0	0	0	0	0	2	0	0	0	0	0	0	0	0	0	0	0	0	0	0	0	0	0	0	1	0
	0.152454	0	0	0	0	0	0	0	0	0	0	0	0	0	0	0	0	0	0	0	0	0	0	0	0	0	0	0	0	0	0	0	0	0	0	0	0	0	0	0	0	0	0	0	0	0	0	0	0
	0.152939	0	0	0	0	0	0	0	0	0	0	0	0	0	0	0	0	0	0	0	0	0	0	0	0	0	0	0	0	0	0	0	0	0	0	0	0	0	0	0	0	0	0	0	0	0	0	0	0
	0.153425	0	0	0	0	0	0	0	0	0	0	0	0	0	0	0	0	0	0	0	0	0	0	0	0	0	0	0	0	0	0	0	0	0	0	0	0	0	0	0	0	0	0	0	0	0	0	0	0
	0.15391	0	0	0	0	0	0	0	0	0	0	0	0	0	0	0	0	0	0	0	0	0	0	0	0	0	0	0	0	0	0	0	0	0	0	0	0	1	0	0	0	0	0	0	0	0	0	0	0
	0.154395	0	0	0	0	0	0	0	0	0	0	0	0	0	0	0	0	0	0	0	0	0	0	0	0	0	0	0	0	0	0	0	0	0	0	0	0	0	0	0	0	0	0	0	0	0	0	0	0
	0.15488	0	0	0	0	0	0	0	0	0	0	0	0	0	0	0	0	0	0	0	0	0	0	0	0	0	0	0	0	0	0	0	0	0	0	0	0	0	0	0	0	0	0	0	2	0	0	0	0
	0.155366	0	0	0	0	0	0	0	0	0	0	0	0	0	0	0	0	0	0	0	0	0	0	0	0	0	0	0	0	0	0	0	0	0	0	0	0	0	0	0	0	0	0	0	0	0	0	0	0
	0.155851	0	0	0	0	0	0	0	0	0	0	0	0	0	0	0	0	0	0	1	0	0	0	0	0	0	0	0	0	0	0	0	0	0	0	0	0	0	0	0	0	0	0	0	0	1	0	0	0
	0.156336	0	0	0	0	0	0	0	0	0	0	0	0	0	0	0	0	0	0	0	0	0	0	0	0	0	0	0	0	0	0	0	0	0	0	0	0	0	0	0	0	0	0	1	0	3	0	0	0
	0.156821	0	0	0	0	0	0	0	0	0	0	0	0	0	0	0	0	0	0	0	0	0	0	0	0	0	0	0	0	0	0	0	0	0	0	0	0	0	0	0	0	0	0	0	1	0	0	0	0
	0.157306	0	0	0	0	0	0	0	0	0	0	0	0	0	0	0	0	0	0	0	0	0	0	0	0	0	0	1	0	0	0	0	0	0	0	0	0	0	0	0	0	0	0	0	0	0	1	0	0
	0.157792	0	0	0	0	0	0	0	0	0	0	0	0	0	0	0	0	0	0	0	0	0	0	0	0	0	0	0	0	0	0	0	0	1	0	0	0	0	0	0	0	0	0	1	0	2	0	0	0
	0.158277	0	0	0	0	0	0	0	0	0	0	0	0	0	0	0	0	0	0	0	0	0	0	0	0	0	0	0	0	0	0	0	0	0	0	0	0	0	0	0	0	1	0	3	0	1	1	0	0
	0.158762	0	0	0	0	0	0	0	0	0	0	0	0	0	0	0	0	0	0	0	0	0	0	0	0	0	0	0	0	0	0	0	0	0	0	0	0	0	0	0	0	0	0	1	0	0	0	0	0
	0.159247	0	0	0	0	0	0	0	0	0	0	0	0	0	0	0	0	0	0	0	0	0	0	0	0	0	0	0	1	0	0	1	0	0	0	0	2	0	0	0	0	0	0	0	0	0	0	3	2
	0.159733	0	0	0	0	0	0	0	0	0	0	0	0	0	0	0	0	0	0	0	0	0	0	0	0	0	0	0	0	0	0	0	0	1	0	0	0	0	0	0	0	1	0	0	0	1	0	0	0
	0.160218	0	0	0	0	0	0	0	0	0	0	0	0	0	0	0	0	0	0	0	0	0	0	0	0	0	0	0	0	0	0	1	0	0	0	0	0	0	0	0	0	0	0	0	1	0	1	0	1
	0.160703	0	0	0	0	0	0	0	0	0	0	0	0	0	0	0	0	0	0	0	0	0	0	0	0	0	0	0	0	0	0	0	0	0	0	0	0	1	0	0	0	0	0	0	0	0	0	1	1
	0.161188	0	2	0	0	0	0	0	0	0	0	0	0	0	0	0	0	0	0	0	0	2	0	0	0	0	0	0	0	0	0	0	1	0	1	1	0	0	0	0	0	0	0	0	1	0	2	0	0
	0.161673	0	0	0	0	0	0	0	0	0	0	0	0	0	0	0	0	0	0	0	0	0	0	0	0	0	0	0	0	0	0	0	0	0	1	0	0	0	0	1	1	0	0	0	1	3	0	0	0
	0.162159	0	1	0	0	0	0	0	0	0	0	0	0	0	0	0	0	0	0	0	0	0	0	0	0	0	0	0	0	0	0	0	0	0	0	0	3	0	0	0	0	0	0	0	0	0	1	0	0
	0.162644	0	0	0	0	0	0	0	0	0	0	0	0	0	0	0	0	0	0	0	0	0	0	0	0	0	0	0	0	0	0	0	0	0	0	0	0	0	0	0	0	0	0	0	0	0	0	0	0
	0.163129	0	0	0	0	0	0	0	0	0	0	0	0	0	0	0	0	0	0	0	0	0	0	0	0	0	0	0	0	0	0	0	0	0	0	0	0	1	0	0	0	0	0	1	1	0	0	1	0
	0.163614	0	0	0	0	0	0	0	0	0	0	0	0	0	0	0	0	0	0	0	1	0	0	0	0	0	0	0	0	0	0	0	0	0	0	1	0	0	0	0	0	0	1	0	0	2	0	0	0
	0.1641	0	0	0	0	0	0	0	0	0	0	0	0	0	0	0	0	0	0	0	0	0	0	0	0	0	0	0	0	0	0	2	0	0	0	0	1	0	0	0	0	0	0	0	0	0	2	2	0
	0.164585	0	0	0	0	0	0	0	0	0	0	0	0	0	0	0	0	0	0	0	0	0	0	0	0	0	0	0	0	0	0	0	1	2	0	0	1	1	0	0	0	0	0	1	0	0	0	0	0
	0.16507	0	0	0	0	0	0	0	0	0	0	0	0	0	0	0	0	0	0	0	0	0	0	0	0	0	0	0	0	0	0	0	0	0	0	1	0	0	0	0	0	0	1	1	0	2	0	1	5
	0.165555	1	0	0	0	0	1	0	0	0	0	0	0	0	0	0	0	0	0	0	0	0	0	0	0	0	0	0	0	0	0	0	0	0	0	1	0	0	0	0	0	0	0	1	1	0	1	0	1
	0.16604	0	0	0	0	0	0	0	0	0	0	0	0	0	0	0	0	0	0	0	0	0	0	0	0	0	0	0	0	0	0	0	0	0	0	0	0	0	0	0	1	0	1	0	5	0	0	2	0
	0.166526	0	0	0	0	0	0	0	0	0	0	0	0	0	0	0	0	0	0	0	0	0	0	0	0	0	0	0	0	0	0	0	0	1	0	0	0	0	1	0	0	0	1	1	0	2	0	1	2
	0.167011	0	0	1	0	0	0	0	0	0	0	0	0	0	0	0	0	0	0	0	0	0	0	0	1	0	0	0	0	0	0	0	1	0	0	0	0	0	0	0	0	2	1	0	0	0	0	1	3
	0.167496	0	0	0	0	0	0	0	0	0	0	0	0	0	0	0	2	0	0	0	0	0	0	0	0	0	0	0	0	0	0	0	0	4	0	0	0	0	0	0	1	1	0	3	0	5	1	1	1
	0.167981	0	0	0	0	0	0	0	0	0	0	0	0	0	0	0	0	0	0	0	0	0	0	0	0	0	0	0	0	0	0	1	0	0	0	0	0	1	0	0	0	0	0	1	1	0	1	0	0
	0.168467	0	0	0	0	0	0	0	0	0	0	0	0	0	0	0	0	0	0	0	0	0	0	0	0	0	0	0	0	0	0	0	0	0	0	0	2	0	0	1	0	1	5	0	0	0	2	1	0
	0.168952	1	0	0	0	0	2	0	0	0	0	0	0	0	0	0	0	0	0	0	0	0	2	0	0	0	0	0	0	0	0	0	0	1	0	0	0	0	0	0	1	0	0	0	0	1	0	1	0
	0.169437	0	0	0	0	0	0	0	0	0	0	0	0	0	0	0	0	0	0	0	0	0	0	0	0	0	0	1	0	0	3	0	0	1	0	0	0	0	1	0	0	0	2	2	1	3	2	3	2
	0.169922	0	0	0	0	0	1	0	0	0	0	2	0	0	0	0	0	1	0	0	0	0	0	0	1	0	0	0	0	0	0	0	0	0	0	0	0	0	0	2	1	1	2	0	0	0	0	2	0
	0.170407	0	0	0	0	0	0	0	0	0	0	0	0	0	0	0	0	1	0	0	0	0	0	0	1	0	0	0	0	0	0	0	0	0	0	0	1	1	0	0	0	0	0	1	1	0	4	1	0
	0.170893	0	0	0	0	0	0	0	0	0	0	0	0	0	0	0	0	0	0	0	0	0	0	0	0	0	0	0	1	0	0	0	0	0	4	0	1	1	0	1	1	0	2	0	2	1	0	2	1
	0.171378	0	0	0	0	0	0	0	0	0	0	0	0	0	0	0	0	0	0	0	0	0	1	0	0	0	0	0	0	0	0	1	0	3	0	0	1	2	0	0	1	0	0	1	0	3	0	1	0
	0.171863	0	0	0	0	0	0	0	0	0	0	0	0	0	0	0	0	0	0	0	0	0	0	0	0	0	0	0	1	0	0	0	0	0	2	1	3	0	0	0	0	0	0	0	0	6	0	4	2
	0.172348	0	0	0	0	0	0	0	0	0	0	0	0	0	0	0	0	0	0	0	0	1	0	0	0	1	0	0	0	0	0	0	0	0	1	0	1	0	0	2	1	4	0	1	2	1	2	2	1
	0.172834	0	0	1	0	0	0	0	0	0	0	0	0	0	0	0	0	0	0	0	2	0	0	0	0	0	0	0	0	0	0	1	0	0	0	0	0	0	0	0	1	0	0	0	2	0	0	6	3
	0.173319	0	0	0	0	0	0	0	0	0	0	0	0	0	0	0	0	0	0	0	0	0	0	0	1	0	0	0	0	0	0	0	0	1	0	0	0	3	0	2	2	2	1	0	0	0	0	5	0
	0.173804	0	0	0	0	0	0	0	0	0	0	0	0	0	0	0	0	0	0	0	0	0	0	0	0	2	0	0	0	0	0	0	0	3	0	0	1	3	1	0	0	4	0	1	1	1	1	3	1
	0.174289	0	0	0	0	0	0	0	0	0	0	0	0	0	0	0	0	0	0	0	2	2	0	1	0	0	0	0	0	0	0	0	1	0	0	0	0	2	0	0	1	0	3	4	0	3	0	4	0
	0.174774	0	0	0	0	0	0	0	0	0	0	0	0	0	0	0	0	0	0	0	0	0	0	1	0	0	1	0	0	0	0	0	0	0	0	0	1	0	0	0	0	0	0	1	0	3	2	4	2
	0.17526	0	0	0	0	0	0	0	0	0	0	0	0	0	0	0	0	0	0	0	0	0	0	0	2	1	0	0	0	0	1	0	1	0	0	0	0	5	0	3	0	0	0	1	2	1	0	0	4
	0.175745	0	0	0	0	0	0	0	0	0	0	0	0	0	0	0	0	0	0	0	0	0	0	0	0	0	0	0	0	0	0	0	1	0	1	1	0	1	0	0	2	0	0	2	2	4	5	1	2
	0.17623	0	0	0	0	0	0	0	0	0	0	0	0	0	0	0	0	0	0	0	0	0	0	0	0	0	0	0	0	0	0	0	0	0	0	0	1	0	0	0	0	2	1	5	2	2	0	2	1
	0.176715	0	0	0	0	0	0	0	0	0	0	1	0	0	0	0	0	0	0	0	0	0	1	0	0	0	0	0	0	0	0	0	0	0	0	0	0	3	0	0	3	2	3	1	0	3	0	1	2
	0.177201	0	0	0	0	0	0	0	0	0	0	0	0	0	0	0	0	0	0	0	0	0	2	0	0	0	0	0	0	0	0	1	0	2	0	1	0	0	0	1	0	0	0	2	0	2	0	2	3
	0.177686	0	0	0	0	0	0	0	0	0	0	0	0	0	0	0	0	0	0	0	0	0	0	0	0	0	0	0	0	1	0	0	0	0	0	1	1	0	0	0	1	1	1	1	2	1	0	4	4
	0.178171	0	0	0	0	0	0	0	0	0	0	0	0	0	0	0	0	0	0	0	0	0	0	0	0	0	0	0	0	0	0	0	0	0	0	0	0	0	0	0	1	0	0	3	2	3	2	0	5
	0.178656	0	0	0	0	0	0	0	0	0	0	0	0	0	0	0	0	0	0	0	0	0	0	0	0	0	0	0	0	3	0	0	1	0	4	1	0	0	1	0	0	0	0	0	0	0	3	4	2
	0.179141	0	0	0	0	0	0	0	0	0	0	0	0	0	0	2	0	0	0	0	0	0	2	0	0	1	0	0	0	0	0	0	0	0	0	1	0	1	1	0	0	1	2	0	1	0	1	1	3
	0.179627	0	0	0	0	0	0	0	0	0	1	0	0	0	0	0	0	0	0	0	0	0	0	0	0	1	0	0	0	0	0	0	0	0	0	0	0	1	0	1	2	1	2	0	1	0	1	0	1
	0.180112	0	0	0	0	0	0	0	0	0	0	0	0	0	0	0	0	0	0	0	0	0	0	0	0	0	0	1	1	0	0	1	0	0	3	0	0	0	1	1	0	0	1	0	0	3	2	0	2
	0.180597	0	0	0	0	0	0	0	0	0	0	0	0	0	0	0	0	0	0	0	1	0	0	0	0	0	0	0	0	0	0	1	0	3	0	0	1	0	1	0	0	0	2	3	0	1	0	0	1
	0.181082	0	0	0	0	0	0	0	0	0	0	0	0	0	0	0	0	0	0	0	0	0	0	0	0	1	0	0	0	0	0	1	0	0	0	0	0	1	0	0	1	0	1	2	2	2	3	6	1
	0.181568	0	0	0	0	0	0	0	0	0	0	0	0	0	0	0	0	0	2	0	0	0	0	0	2	0	0	0	0	0	0	3	0	0	0	1	0	0	0	0	0	2	3	0	1	2	1	4	3
	0.182053	0	0	0	0	0	0	0	0	0	2	0	0	0	0	0	0	0	0	2	0	0	1	0	0	0	0	0	0	0	0	0	0	0	0	1	1	0	0	0	2	1	2	0	1	2	2	0	5
	0.182538	0	0	0	0	0	0	0	0	0	0	0	0	0	0	0	0	0	0	0	0	0	0	0	0	0	0	0	0	1	0	0	0	1	0	0	1	1	0	3	1	1	0	0	0	3	2	3	1
	0.183023	0	0	0	0	0	0	0	0	0	0	0	0	0	0	1	0	0	0	0	0	0	0	0	0	1	0	0	0	0	0	0	1	0	0	2	0	0	1	1	1	0	0	1	3	3	0	0	2
	0.183508	0	0	0	0	0	0	0	0	0	0	0	0	0	0	0	0	0	0	0	0	0	0	0	0	0	0	0	0	0	0	1	0	0	0	0	0	4	1	2	0	2	1	2	5	0	0	1	4
	0.183994	0	0	0	0	0	0	0	0	0	0	0	0	0	0	0	0	0	0	0	0	0	0	2	0	0	0	0	0	0	0	2	1	0	1	0	0	3	2	0	1	5	1	0	3	1	0	0	1
	0.184479	0	0	0	0	0	0	0	0	0	0	0	0	0	0	0	0	0	0	0	0	0	0	0	0	0	0	0	0	1	0	0	0	0	0	1	5	1	0	0	5	0	0	2	0	0	0	0	2
	0.184964	0	0	0	0	0	0	0	0	0	0	0	0	0	0	0	0	0	0	0	0	0	0	0	0	0	0	0	0	0	0	0	0	0	0	0	1	1	1	0	2	1	1	0	1	4	0	0	0
	0.185449	0	0	0	0	0	0	0	0	0	0	0	0	0	0	0	0	0	0	0	0	0	0	0	0	0	0	0	0	0	0	0	0	0	0	0	0	0	0	0	0	0	1	1	3	1	1	1	1
	0.185934	0	0	0	0	0	0	0	0	0	0	0	0	0	0	0	0	0	0	0	0	0	0	0	0	1	0	0	0	0	0	0	0	0	0	1	3	0	1	0	0	0	0	2	0	0	0	1	0
	0.18642	0	0	0	0	0	0	0	0	0	0	0	0	0	0	0	0	0	0	0	0	0	0	0	0	0	0	0	0	0	0	5	1	0	0	1	0	0	0	0	2	0	1	1	2	3	1	0	3
	0.186905	0	0	0	0	0	0	0	0	0	0	0	0	0	0	0	0	0	0	0	0	0	0	0	0	0	0	0	0	0	0	1	0	0	0	0	0	0	0	1	0	3	1	0	0	1	1	0	3
	0.18739	0	0	0	0	0	0	0	0	0	0	0	0	0	0	0	0	0	0	0	0	0	0	0	0	0	0	0	0	0	0	0	0	0	0	1	0	0	0	0	0	0	1	0	0	0	1	0	3
	0.187875	0	0	0	0	0	0	0	0	0	0	0	0	0	0	0	0	0	0	0	0	0	0	0	0	0	1	0	0	0	0	0	0	0	0	0	0	0	0	0	1	0	0	0	0	0	0	0	2
	0.188361	0	0	0	0	0	0	0	0	0	0	0	0	0	0	0	0	0	0	0	0	0	0	0	0	0	0	0	0	0	3	1	0	0	2	0	0	0	0	1	0	2	0	1	0	0	2	1	0
	0.188846	0	0	0	0	0	0	0	0	0	0	0	0	0	0	0	0	0	0	0	0	0	0	0	0	1	0	0	0	0	0	0	0	1	1	0	0	0	0	2	1	0	0	0	4	1	2	3	1
	0.189331	0	0	0	0	0	0	0	0	0	0	0	0	0	0	0	0	0	0	0	0	0	0	0	0	0	0	0	0	1	0	0	0	0	0	0	0	0	0	2	1	1	1	6	0	0	1	3	3
	0.189816	0	0	0	0	0	0	0	0	0	0	0	0	0	0	0	0	0	0	0	0	0	0	0	0	0	0	0	0	0	0	0	0	0	1	0	0	0	0	0	0	0	0	0	0	0	3	1	0
	0.190301	0	0	0	0	0	0	0	0	0	0	0	0	0	0	0	0	0	0	0	0	0	0	1	0	0	0	0	0	0	0	0	0	0	0	0	2	0	0	0	0	0	2	1	3	0	1	0	1
	0.190787	0	0	0	0	0	0	0	0	0	0	0	0	0	0	0	0	0	0	0	0	1	0	0	0	0	1	0	0	0	0	0	0	0	0	2	0	0	2	1	1	0	1	0	0	0	1	1	1
	0.191272	0	0	0	0	0	0	0	0	0	0	0	0	0	0	0	0	0	0	0	0	1	0	0	0	0	0	0	0	0	0	0	0	0	0	2	0	0	0	0	0	1	0	0	2	0	0	1	1
	0.191757	0	0	0	0	0	0	0	0	0	0	0	0	0	0	0	0	0	0	0	0	0	0	0	0	0	0	0	0	0	0	0	0	0	0	0	0	0	1	0	1	1	0	0	2	0	2	0	0
	0.192242	0	0	0	0	0	0	0	0	0	0	0	0	0	0	0	0	0	0	0	0	0	0	0	0	0	0	0	0	0	0	0	0	0	0	0	0	0	0	0	0	0	0	0	0	0	0	2	4
	0.192728	0	0	0	0	0	0	0	0	0	0	0	0	0	0	0	0	0	0	0	0	0	0	0	0	0	0	0	0	0	0	0	0	0	0	1	0	0	0	1	0	0	1	0	0	0	0	0	2
	0.193213	0	0	0	0	0	0	0	0	0	0	0	0	0	0	0	0	0	0	0	0	0	0	0	0	0	0	0	0	0	0	0	0	0	0	2	0	0	0	0	0	0	3	0	1	0	0	0	0
	0.193698	0	0	0	0	0	0	0	0	0	0	0	0	0	0	0	0	0	0	0	0	0	0	0	0	0	0	1	1	0	0	0	1	0	0	1	1	0	0	0	0	0	1	0	0	0	0	1	1
	0.194183	0	0	0	0	0	0	0	0	0	0	0	0	0	0	0	0	0	0	0	0	0	0	0	0	0	0	0	0	0	0	0	0	0	0	0	2	0	0	0	2	0	0	0	0	0	1	1	0
	0.194668	0	0	0	0	0	0	0	0	0	0	0	0	0	0	0	0	0	0	0	0	0	0	0	0	0	0	0	0	0	1	0	0	0	0	0	0	2	4	0	1	1	1	0	3	0	0	0	0
	0.195154	0	0	0	0	0	0	0	0	0	0	0	0	0	0	0	0	0	0	0	0	0	0	0	0	0	0	0	0	0	0	0	0	0	0	0	0	0	0	0	1	0	0	0	0	0	1	0	0
	0.195639	0	0	0	0	0	0	0	0	0	0	0	0	0	0	0	0	0	0	0	0	0	0	0	0	0	0	0	0	0	0	0	0	0	0	0	0	0	0	1	0	1	0	0	1	0	0	0	0
	0.196124	0	0	0	0	0	0	0	0	0	0	0	0	0	0	0	0	0	0	0	0	0	0	0	0	0	0	0	0	0	0	0	0	0	0	0	1	0	1	0	1	1	0	0	0	0	0	0	0
	0.196609	0	0	0	0	0	0	0	0	0	0	0	0	0	0	0	0	0	0	0	0	0	0	0	0	0	0	0	0	0	0	0	0	0	0	0	0	0	0	0	0	1	1	1	0	1	0	0	2
	0.197095	0	0	0	0	0	0	0	0	0	0	0	0	0	0	0	1	0	0	0	0	0	0	0	0	0	0	0	0	0	0	0	0	0	0	0	0	0	0	1	1	2	0	1	0	0	0	0	0
	0.19758	0	0	0	0	0	0	0	0	0	0	0	0	0	0	0	0	0	0	0	0	0	0	0	0	1	0	0	0	0	0	0	0	0	0	0	0	0	0	0	1	0	0	0	0	0	0	0	0
	0.198065	0	1	0	0	0	0	0	0	0	0	0	0	0	0	0	0	0	0	0	0	0	0	0	0	0	1	0	0	0	0	0	0	0	0	0	1	0	0	0	0	1	0	0	1	0	0	0	2
	0.19855	0	0	0	0	0	0	0	0	0	0	0	0	0	0	0	0	0	0	0	0	0	0	1	0	0	0	0	0	0	0	0	0	0	0	0	0	0	0	0	0	0	0	0	0	0	0	0	0
	0.199035	0	0	0	0	0	0	0	0	0	0	0	0	0	0	0	0	0	0	0	0	0	0	0	0	0	2	0	0	0	0	0	1	0	0	0	0	0	3	0	0	0	0	0	0	0	0	0	0
	0.199521	0	0	0	0	0	0	0	0	0	0	0	0	0	0	0	0	0	0	0	0	0	0	0	0	0	0	0	0	0	0	0	0	0	0	0	0	0	0	0	0	0	0	0	0	0	0	0	0
	0.200006	0	0	0	0	0	0	0	0	0	0	0	0	0	0	0	0	0	0	0	0	0	0	0	0	0	0	0	0	0	0	0	0	0	0	0	0	0	0	0	0	0	0	0	0	0	0	0	0
	0.200491	0	0	0	0	0	0	0	0	0	0	0	0	0	0	0	0	0	0	0	0	0	0	0	0	0	0	0	0	0	0	0	0	0	0	0	0	0	0	0	0	0	0	0	0	0	0	0	0
	0.200976	0	0	0	0	0	0	0	0	0	0	0	0	0	0	0	0	0	0	0	0	0	0	0	0	0	0	0	0	0	0	0	0	0	0	0	0	0	0	0	0	0	0	0	0	0	2	0	0
	0.201462	0	0	0	0	0	0	0	0	0	0	0	0	0	0	0	0	0	0	0	0	0	0	0	0	0	0	0	0	0	0	0	0	0	0	0	0	0	0	0	0	0	0	0	0	0	0	0	0
	0.201947	0	0	0	0	0	0	0	0	0	0	0	0	0	0	0	0	0	0	0	0	0	0	0	0	0	0	0	0	0	0	0	0	0	0	0	0	0	0	0	0	0	0	0	2	0	0	1	0
	0.202432	0	0	0	0	0	0	0	0	0	0	0	0	0	0	0	0	0	0	0	0	0	0	0	0	0	0	0	0	0	0	0	0	0	0	0	0	0	0	0	0	2	0	1	1	0	1	0	0
	0.202917	0	0	0	0	0	0	0	0	0	0	0	0	0	0	0	0	0	0	0	0	0	0	0	0	0	0	0	0	0	0	0	0	0	0	0	1	0	0	0	0	3	1	0	0	0	0	0	2
	0.203402	0	0	0	0	0	0	0	0	0	0	0	0	0	0	0	0	0	0	0	0	0	0	0	0	0	0	0	0	0	0	0	0	0	0	0	0	0	0	0	0	0	0	0	0	0	0	0	0
	0.203888	0	0	0	0	0	0	0	0	0	0	0	0	0	0	0	0	0	0	0	0	0	0	0	0	0	0	0	0	0	0	0	0	0	0	0	0	0	0	0	0	1	0	1	0	0	0	0	2
	0.204373	0	0	0	0	0	0	0	0	0	0	0	0	0	0	0	0	0	0	0	0	0	0	0	0	0	0	0	0	0	0	0	0	0	0	0	0	0	0	0	0	0	0	0	0	0	0	0	0
	0.204858	0	0	0	0	0	0	0	0	0	0	0	0	0	0	0	0	0	0	0	0	0	0	0	0	0	0	0	0	0	0	0	0	0	0	0	0	0	0	0	0	0	0	0	0	0	0	0	0
	0.205343	0	0	0	0	0	0	0	0	0	0	0	0	0	0	0	0	0	0	0	0	0	0	0	0	0	0	0	0	0	0	0	0	0	0	0	0	0	0	0	0	1	0	0	0	0	0	0	0
	0.205829	0	0	0	0	0	0	0	0	0	0	0	0	0	0	0	0	0	0	0	0	0	0	0	0	0	0	0	0	0	0	0	0	0	0	0	0	0	0	0	0	1	0	1	0	0	0	0	0
	0.206314	0	0	0	0	0	0	0	0	0	0	0	0	0	0	0	0	0	0	0	0	0	0	0	0	0	0	0	0	0	0	0	0	0	0	0	0	0	0	0	0	0	0	0	0	0	0	0	0
	0.206799	0	0	0	0	0	0	0	0	0	0	0	0	0	0	0	0	0	0	0	0	0	0	0	0	0	0	0	0	0	0	0	0	0	0	0	0	0	0	0	0	2	1	0	0	0	0	0	0
	0.207284	0	0	0	0	0	0	0	0	0	0	0	0	0	0	0	0	0	0	0	0	0	0	0	0	0	0	0	0	0	0	0	0	0	0	0	0	0	0	0	0	0	0	0	0	0	0	0	0
	0.207769	0	0	0	0	0	0	0	0	0	0	0	0	0	0	0	0	0	0	0	0	0	0	0	0	0	0	0	0	0	0	0	0	0	0	0	0	0	0	0	0	0	0	0	0	0	0	0	0
	0.208255	0	0	0	0	0	0	0	0	0	0	0	0	0	0	0	0	0	0	0	0	0	0	0	0	0	0	0	0	0	0	0	0	0	0	0	0	0	0	0	0	0	0	0	0	0	0	0	0
	0.20874	0	0	0	0	0	0	0	0	0	0	0	0	0	0	0	0	0	0	0	0	0	0	0	0	0	0	0	0	0	0	0	0	0	0	0	0	0	0	0	0	0	0	0	0	0	0	0	0
	0.209225	0	0	0	0	0	0	0	0	0	0	0	0	0	0	0	0	0	0	0	0	0	0	0	0	0	0	0	0	0	0	0	0	0	0	0	0	0	0	0	0	0	0	0	0	0	0	0	0
	0.20971	0	0	0	0	0	0	0	0	0	0	0	0	0	0	0	0	0	0	0	0	0	0	0	0	0	0	0	0	0	0	0	0	0	0	0	0	0	0	0	0	1	0	0	0	0	0	0	0
	0.210196	0	0	0	0	0	0	0	0	0	0	0	0	0	0	0	0	0	0	0	0	0	0	0	0	0	0	0	0	0	0	0	0	0	0	0	0	0	0	0	0	0	0	0	0	0	0	0	0
	0.210681	0	0	0	0	0	0	0	0	0	0	0	0	0	0	0	0	0	0	0	0	0	0	0	0	0	0	0	0	0	0	0	0	0	0	0	0	0	0	0	0	0	0	0	0	0	0	0	0
	0.211166	0	0	0	0	0	0	0	0	0	0	0	0	0	0	0	0	0	0	0	0	0	0	0	0	0	0	0	0	0	0	0	0	0	0	0	0	0	0	0	0	0	0	0	0	0	0	0	0
	0.211651	0	0	0	0	0	0	0	0	0	0	0	0	0	0	0	0	0	0	0	0	0	0	0	0	0	0	0	0	0	0	0	0	0	0	0	0	0	0	0	0	0	0	0	0	0	0	0	0
	0.212136	0	0	0	0	0	0	0	0	0	0	0	0	0	0	0	0	0	0	0	0	0	0	0	0	0	0	0	0	0	0	0	0	0	0	0	0	0	0	0	0	0	0	0	0	0	0	0	0
	0.212622	0	0	0	0	0	0	0	0	0	0	0	0	0	0	0	0	0	0	0	0	0	0	0	0	0	0	0	0	0	0	0	0	0	0	0	0	0	0	0	0	0	0	0	0	0	0	0	0
	0.213107	0	0	0	0	0	0	0	0	0	0	0	0	0	0	0	0	0	0	0	0	0	0	0	0	0	0	0	0	0	0	0	0	0	0	0	0	0	0	0	0	0	0	0	0	0	0	0	0
	0.213592	0	0	0	0	0	0	0	0	0	0	0	0	0	0	0	0	0	0	0	0	0	0	0	0	0	0	0	0	0	0	0	0	0	0	0	0	0	0	0	0	0	0	0	0	0	0	0	0
	0.214077	0	0	0	0	0	0	0	0	0	0	0	0	0	0	0	0	0	0	0	0	0	0	0	0	0	0	0	0	0	0	0	0	0	0	0	0	0	0	0	0	0	0	0	0	0	0	0	0
	0.214562	0	0	0	0	0	0	0	0	0	0	0	0	0	0	0	0	0	0	0	0	0	0	0	0	0	0	0	0	0	0	0	0	0	0	0	0	0	0	0	0	0	0	0	0	0	0	0	0
	0.215048	0	0	0	0	0	0	0	0	0	0	0	0	0	0	0	0	0	0	0	0	0	0	0	0	0	0	0	0	0	0	0	0	0	0	0	0	0	0	0	0	0	0	0	0	0	0	0	0
	0.215533	0	0	0	0	0	0	0	0	0	0	0	0	0	0	0	0	0	0	0	0	0	0	0	0	0	0	0	0	0	0	0	0	0	0	0	0	0	0	0	0	0	0	0	0	0	0	0	0
	0.216018	0	0	0	0	0	0	0	0	0	0	0	0	0	0	0	0	0	0	0	0	0	0	0	0	0	0	0	0	0	0	0	0	0	0	0	0	0	0	0	0	0	0	0	0	0	0	0	0
	0.216503	0	0	0	0	0	0	0	0	0	0	0	0	0	0	0	0	0	0	0	0	0	0	0	0	0	0	0	0	0	0	0	0	0	0	0	0	0	0	0	0	0	0	0	0	0	0	0	0
	0.216989	0	0	0	0	0	0	0	0	0	0	0	0	0	0	0	0	0	0	0	0	0	0	0	0	0	0	0	0	0	0	0	0	0	0	0	0	0	0	0	0	0	0	0	0	0	0	0	0
	0.217474	0	0	0	0	0	0	0	0	0	0	0	0	0	0	0	0	0	0	0	0	0	0	0	0	0	0	0	0	0	0	0	0	0	0	0	0	0	0	0	0	0	0	0	0	0	0	0	0
	0.217959	0	0	0	0	0	0	0	0	0	0	0	0	0	0	0	0	0	0	0	0	0	0	0	0	0	0	0	0	0	0	0	0	0	0	0	0	0	0	0	0	0	0	0	0	0	0	0	0
	0.218444	0	0	0	0	0	0	0	0	0	0	0	0	0	0	0	0	0	0	0	0	0	0	0	0	0	0	0	0	0	0	0	0	0	0	0	0	0	0	0	0	0	0	0	0	0	0	0	0
	0.218929	0	0	0	0	0	0	0	0	0	0	0	0	0	0	0	0	0	0	0	0	0	0	0	0	0	0	0	0	0	0	0	0	0	0	0	0	0	0	0	0	0	0	0	0	0	0	0	0
	0.219415	0	0	0	0	0	0	0	0	0	0	0	0	0	0	0	0	0	0	0	0	0	0	0	0	0	0	0	0	0	0	0	0	0	0	0	0	0	0	0	0	0	0	0	0	0	0	0	0
	0.2199	0	0	0	0	0	0	0	0	0	0	0	0	0	0	0	0	0	0	0	0	0	0	0	0	0	0	0	0	0	0	0	0	0	0	0	0	0	0	0	0	0	0	0	0	0	0	0	0
	0.220385	0	0	0	0	0	0	0	0	0	0	0	0	0	0	0	0	0	0	0	0	0	0	0	0	0	0	0	0	0	0	0	0	0	0	0	0	0	0	0	0	0	0	0	0	0	0	0	0
	0.22087	0	0	0	0	0	0	0	0	0	0	0	0	0	0	0	0	0	0	0	0	0	0	0	0	0	0	0	0	0	0	0	0	0	0	0	0	0	0	0	0	0	0	0	0	0	0	0	0
	0.221356	0	0	0	0	0	0	0	0	0	0	0	0	0	0	0	0	0	0	0	0	0	0	0	0	0	0	0	0	0	0	0	0	0	0	0	0	0	0	0	0	0	0	0	0	0	0	0	0
	0.221841	0	0	0	0	0	0	0	0	0	0	0	0	0	0	0	0	0	0	0	0	0	0	0	0	0	0	0	0	0	0	0	0	0	0	0	0	0	0	0	0	0	0	0	0	0	0	0	0
	0.222326	0	0	0	0	0	0	0	0	0	0	0	0	0	0	0	0	0	0	0	0	0	0	0	0	0	0	0	0	0	0	0	0	0	0	0	0	0	0	0	0	0	0	0	0	0	0	0	0
	0.222811	0	0	0	0	0	0	0	0	0	0	0	0	0	0	0	0	0	0	0	0	0	0	0	0	0	0	0	0	0	0	0	0	0	0	0	0	0	0	0	0	0	0	0	0	0	0	0	0
	0.223296	0	0	0	0	0	0	0	0	0	0	0	0	0	0	0	0	0	0	0	0	0	0	0	0	0	0	0	0	0	0	0	0	0	0	0	0	0	0	0	0	0	0	0	0	0	0	0	0
	0.223782	0	0	0	0	0	0	0	0	0	0	0	0	0	0	0	0	0	0	0	0	0	0	0	0	0	0	0	0	0	0	0	0	0	0	0	0	0	0	0	0	0	0	0	0	0	0	0	0
	0.224267	0	0	0	0	0	0	0	0	0	0	0	0	0	0	0	0	0	0	0	0	0	0	0	0	0	0	0	0	0	0	0	0	0	0	0	0	0	0	0	0	0	0	0	0	0	0	0	0
	0.224752	0	0	0	0	0	0	0	0	0	0	0	0	0	0	0	0	0	0	0	0	0	0	0	0	0	0	0	0	0	0	0	0	0	0	0	0	0	0	0	0	0	0	0	0	0	0	0	0
	0.225237	0	0	0	0	0	0	0	0	0	0	0	0	0	0	0	0	0	0	0	0	0	0	0	0	0	0	0	0	0	0	0	0	0	0	0	0	0	0	0	0	0	0	0	0	0	0	0	0
	0.225723	0	0	0	0	0	0	0	0	0	0	0	0	0	0	0	0	0	0	0	0	0	0	0	0	0	0	0	0	0	0	0	0	0	0	0	0	0	0	0	0	0	0	0	0	0	0	0	0
	0.226208	0	0	0	0	0	0	0	0	0	0	0	0	0	0	0	0	0	0	0	0	0	0	0	0	0	0	0	0	0	0	0	0	0	0	0	0	0	0	0	0	0	0	0	0	0	0	0	0
	0.226693	0	0	0	0	0	0	0	0	0	0	0	0	0	0	0	0	0	0	0	0	0	0	0	0	0	0	0	0	0	0	0	0	0	0	0	0	0	0	0	0	0	0	0	0	0	0	0	0
	0.227178	0	0	0	0	0	0	0	0	0	0	0	0	0	0	0	0	0	0	0	0	0	0	0	0	0	0	0	0	0	0	0	0	0	0	0	0	0	0	0	0	0	0	0	0	0	0	0	0
	0.227663	0	0	0	0	0	0	0	0	0	0	0	0	0	0	0	0	0	0	0	0	0	0	0	0	0	0	0	0	0	0	0	0	0	0	0	0	0	0	0	0	0	0	0	0	0	0	0	0
	0.228149	0	0	0	0	0	0	0	0	0	0	0	0	0	0	0	0	0	0	0	0	0	0	0	0	0	0	0	0	0	0	0	0	0	0	0	0	0	0	0	0	0	0	0	0	0	0	0	0
	0.228634	0	0	0	0	0	0	0	0	0	0	0	0	0	0	0	0	0	0	0	0	0	0	0	0	0	0	0	0	0	0	0	0	0	0	0	0	0	0	0	0	0	0	0	0	0	0	0	0
	0.229119	0	0	0	0	0	0	0	0	0	0	0	0	0	0	0	0	0	0	0	0	0	0	0	0	0	0	0	0	0	0	0	0	0	0	0	0	0	0	0	0	0	0	0	0	0	0	0	0
	0.229604	0	0	0	0	0	0	0	0	0	0	0	0	0	0	0	0	0	0	0	0	0	0	0	0	0	0	0	0	0	0	0	0	0	0	0	0	0	0	0	0	0	0	0	0	0	0	0	0
	0.23009	0	0	0	0	0	0	0	0	0	0	0	0	0	0	0	0	0	0	0	0	0	0	0	0	0	0	0	0	0	0	0	0	0	0	0	0	0	0	0	0	0	0	0	0	0	0	0	0
	0.230575	0	0	0	0	0	0	0	0	0	0	0	0	0	0	0	0	0	0	0	0	0	0	0	0	0	0	0	0	0	0	0	0	0	0	0	0	0	0	0	0	0	0	0	0	0	0	0	0
	0.23106	0	0	0	0	0	0	0	0	0	0	0	0	0	0	0	0	0	0	0	0	0	0	0	0	0	0	0	0	0	0	0	0	0	0	0	0	0	0	0	0	0	0	0	0	0	0	0	0
	0.231545	0	0	0	0	0	0	0	0	0	0	0	0	0	0	0	0	0	0	0	0	0	0	0	0	0	0	0	0	0	0	0	0	0	0	0	0	0	0	0	0	0	0	0	0	0	0	0	0
	0.23203	0	0	0	0	0	0	0	0	0	0	0	0	0	0	0	0	0	0	0	0	0	0	0	0	0	0	0	0	0	0	0	0	0	0	0	0	0	0	0	0	0	0	0	0	0	0	0	0
	0.232516	0	0	0	0	0	0	0	0	0	0	0	0	0	0	0	0	0	0	0	0	0	0	0	0	0	0	0	0	0	0	0	0	0	0	0	0	0	0	0	0	0	0	0	0	0	0	0	0
	0.233001	0	0	0	0	0	0	0	0	0	0	0	0	0	0	0	0	0	0	0	0	0	0	0	0	0	0	0	0	0	0	0	0	0	0	0	0	0	0	0	0	0	0	0	0	0	0	0	0
[truncated: 152 more columns]

## Sheet: Figure6A_Apo
FePhenM_20_Apo_19_65
		0.394681	0.395198	0.395715	0.396233	0.39675	0.397268	0.397785	0.398303	0.39882	0.399337	0.399855	0.400372	0.40089	0.401407	0.401924	0.402442	0.402959	0.403477	0.403994	0.404512	0.405029	0.405546	0.406064	0.406581	0.407099	0.407616	0.408134	0.408651	0.409168	0.409686	0.410203	0.410721	0.411238	0.411756	0.412273	0.41279	0.413308	0.413825	0.414343	0.41486	0.415377	0.415895	0.416412	0.41693	0.417447	0.417965	0.418482	0.418999
	0.354846	0	0	0	0	0	0	0	0	0	0	0	0	0	0	0	0	0	0	0	0	0	0	0	0	0	0	0	0	0	0	0	0	0	0	0	0	0	0	0	0	0	0	0	0	0	0	0	0
	0.355494	0	0	0	0	0	0	0	0	0	0	0	0	0	0	0	0	0	0	0	0	0	0	0	0	0	0	0	0	0	0	0	0	0	0	0	0	0	0	0	0	0	0	0	0	0	0	0	0
	0.356142	0	0	0	0	0	0	0	0	0	0	0	0	0	0	0	0	0	0	0	0	0	0	0	0	0	0	0	0	0	0	0	0	0	0	0	0	0	0	0	0	0	0	0	0	0	0	0	0
	0.35679	0	0	0	0	0	0	0	0	0	0	0	0	0	0	0	0	0	0	0	0	0	0	0	0	0	0	0	0	0	0	0	0	0	0	0	0	0	0	0	0	0	0	0	0	0	0	0	0
	0.357439	0	0	0	0	0	0	0	0	0	0	0	0	0	0	0	0	0	0	0	0	0	0	0	0	0	0	0	0	0	0	0	0	0	0	0	0	0	0	0	0	0	0	0	0	0	0	0	0
	0.358087	0	0	0	0	0	0	0	0	0	0	0	0	0	0	0	0	0	0	0	0	0	0	0	0	0	0	0	0	0	0	0	0	0	0	0	0	0	0	0	0	0	0	0	0	0	0	0	0
	0.358735	0	0	0	0	0	0	0	0	0	0	0	0	0	0	0	0	0	0	0	0	0	0	0	0	0	0	0	0	0	0	0	0	0	0	0	0	0	0	0	0	0	0	0	0	0	0	0	0
	0.359383	0	0	0	0	0	0	0	0	0	0	0	0	0	0	0	0	0	0	0	0	0	0	0	0	0	0	0	0	0	0	0	0	0	0	0	0	0	0	0	0	0	0	0	0	0	0	0	0
	0.360032	0	0	0	0	0	0	0	0	0	0	0	0	0	0	0	0	0	0	0	0	0	0	0	0	0	0	0	0	0	0	0	0	0	0	0	0	0	0	0	0	0	0	0	0	0	0	0	0
	0.36068	0	0	0	0	0	0	0	0	0	0	0	0	0	0	0	0	0	0	0	0	0	0	0	0	0	0	0	0	0	0	0	0	0	0	0	0	0	0	0	0	0	0	0	0	0	0	0	0
	0.361328	0	0	0	0	0	0	0	0	0	0	0	0	0	0	0	0	0	0	0	0	0	0	0	0	0	0	0	0	0	0	0	0	0	0	0	0	0	0	0	0	0	0	0	0	0	0	0	0
	0.361976	0	0	0	0	0	0	0	0	0	0	0	0	0	0	0	0	0	0	0	0	0	0	0	0	0	0	0	0	0	0	0	0	0	0	0	0	0	0	0	0	0	0	0	0	0	0	0	0
	0.362625	0	0	0	0	0	0	0	0	0	0	0	0	0	0	0	0	0	0	0	0	0	0	0	0	0	0	0	0	0	0	0	0	0	0	0	0	0	0	0	0	0	0	0	0	0	0	0	0
	0.363273	0	0	0	0	0	0	0	0	0	0	0	0	0	0	0	0	0	0	0	0	0	0	0	0	0	0	0	0	0	0	0	0	0	0	0	0	0	0	0	0	0	0	0	0	0	0	0	0
	0.363921	0	0	0	0	0	0	0	0	0	0	0	0	0	0	0	0	0	0	0	0	0	0	0	0	0	0	0	0	0	0	0	0	0	0	0	0	0	0	0	0	0	0	0	0	0	0	0	0
	0.364569	0	0	0	0	0	0	0	0	0	0	0	0	0	0	0	0	0	0	0	0	0	0	0	0	0	0	0	0	0	0	0	0	0	0	0	0	0	0	0	0	0	0	0	0	0	0	0	0
	0.365218	0	0	0	0	0	0	0	0	0	0	0	0	0	0	0	0	0	0	0	0	0	0	0	0	0	0	0	0	0	0	0	0	0	0	0	0	0	0	0	0	0	0	0	0	0	0	0	0
	0.365866	0	0	0	0	0	0	0	0	0	0	0	0	0	0	0	0	0	0	0	0	0	0	0	0	0	0	0	0	0	0	0	0	0	0	0	0	0	0	0	0	0	0	0	0	0	0	0	0
	0.366514	0	0	0	0	0	0	0	0	0	0	0	0	0	0	0	0	0	0	0	0	0	0	0	0	0	0	0	0	0	0	0	0	0	0	0	0	0	0	0	0	0	0	0	0	0	0	0	0
	0.367162	0	0	0	0	0	0	0	0	0	0	0	0	0	0	0	0	0	0	0	0	0	0	0	0	0	0	0	0	0	0	0	0	0	0	0	0	0	0	0	0	0	0	0	0	0	0	0	0
	0.367811	0	0	0	0	0	0	0	0	0	0	0	0	0	0	0	0	0	0	0	0	0	0	0	0	0	0	0	0	0	0	0	0	0	0	0	0	0	0	0	0	0	0	0	0	0	0	0	0
	0.368459	0	0	0	0	0	0	0	0	0	0	0	0	0	0	0	0	0	0	0	0	0	0	0	0	0	0	0	0	0	0	0	0	0	0	0	0	0	0	0	0	0	0	0	0	0	0	0	0
	0.369107	0	0	0	0	0	0	0	0	0	0	0	0	0	0	0	0	0	0	0	0	0	0	0	0	0	0	0	0	0	0	0	0	0	0	0	0	0	0	0	0	0	0	0	0	0	0	0	0
	0.369755	0	0	0	0	0	0	0	0	0	0	0	0	0	0	0	0	0	0	0	0	0	0	0	0	0	0	0	0	0	0	0	0	0	0	0	0	0	0	0	0	0	0	0	0	0	0	0	0
	0.370404	0	0	0	0	0	0	0	0	0	0	0	0	0	0	0	0	0	0	0	0	0	0	0	0	0	0	0	0	0	0	0	0	0	0	0	0	0	0	0	0	0	0	0	0	0	0	0	0
	0.371052	0	0	0	0	0	0	0	0	0	0	0	0	0	0	0	0	0	0	0	0	0	0	0	0	0	0	0	0	0	0	0	0	0	0	0	0	0	0	0	0	0	0	0	0	0	0	0	0
	0.3717	0	0	0	0	0	0	0	0	0	0	0	0	0	0	0	0	0	0	0	0	0	0	0	0	0	0	0	0	0	0	0	0	0	0	0	0	0	0	0	0	0	0	0	0	0	0	0	0
	0.372348	0	0	0	0	0	0	0	0	0	0	0	0	0	0	0	0	0	0	0	0	0	0	0	0	0	0	0	0	0	0	0	0	0	0	0	0	0	0	0	0	0	0	0	0	0	0	0	0
	0.372996	0	0	0	0	0	0	0	0	0	0	0	0	0	0	0	0	0	0	0	0	0	0	0	0	0	0	0	0	0	0	0	0	0	0	0	0	0	2	0	0	0	0	0	0	0	0	0	0
	0.373645	0	0	0	0	0	0	0	0	0	0	0	0	0	0	0	0	0	0	0	0	0	0	0	0	0	0	0	0	0	0	0	0	0	0	0	0	0	0	0	0	0	0	0	0	0	0	0	0
	0.374293	0	0	0	0	0	0	0	0	0	0	0	0	0	0	0	0	0	0	0	0	0	0	0	0	0	0	0	0	0	0	0	0	0	0	0	0	0	0	0	0	0	0	0	0	0	0	0	0
	0.374941	0	0	0	0	0	0	0	0	0	0	0	0	0	0	0	0	0	0	0	0	0	0	0	0	0	0	0	0	0	0	0	0	0	0	0	0	0	0	0	0	0	0	0	0	0	0	0	0
	0.375589	0	0	0	0	0	0	0	0	0	0	0	0	0	0	0	0	0	0	0	0	0	0	0	0	0	0	0	0	0	0	0	0	0	0	0	0	0	0	0	0	0	0	0	0	0	0	0	0
	0.376238	0	0	0	0	0	0	0	0	0	0	0	0	0	0	0	0	0	0	0	0	0	0	0	0	0	0	0	0	0	0	0	0	0	0	0	0	0	0	0	0	0	0	0	0	0	0	0	0
	0.376886	0	0	0	0	0	0	0	0	0	0	0	0	0	0	0	0	0	0	0	0	0	0	0	0	0	0	0	0	0	0	0	0	0	0	0	0	0	0	0	0	0	0	0	0	0	0	0	0
	0.377534	0	0	0	0	0	0	0	0	0	0	0	0	0	0	0	0	0	0	0	0	0	0	0	0	0	0	0	0	0	0	0	0	0	0	0	0	0	0	0	0	0	0	0	0	0	0	0	0
	0.378182	0	0	0	0	0	0	0	0	0	0	0	0	0	0	0	0	0	0	0	0	0	0	0	0	0	0	0	0	0	0	0	0	0	0	0	0	0	0	0	0	0	0	0	0	0	0	0	0
	0.378831	0	0	0	0	0	0	0	0	0	0	0	0	0	0	0	0	0	0	0	0	0	0	0	0	0	0	0	0	0	0	0	0	0	0	0	0	0	0	0	0	0	0	0	0	0	0	0	0
	0.379479	0	0	0	0	0	0	0	0	0	0	0	0	0	0	0	0	0	0	0	0	0	0	0	0	0	0	0	0	0	0	0	0	0	0	0	0	0	0	0	0	0	0	0	0	0	0	0	0
	0.380127	0	0	0	0	0	0	0	0	0	0	0	0	0	0	0	0	0	0	0	0	0	0	0	0	0	0	0	0	0	0	0	0	0	0	0	0	0	0	0	0	0	0	0	0	0	0	0	0
	0.380775	0	0	0	0	0	0	0	0	0	0	0	0	0	0	0	0	0	0	0	0	0	0	0	0	0	0	0	0	0	0	0	0	0	0	0	0	0	0	0	0	0	0	0	0	0	0	0	0
	0.381424	0	0	0	0	0	0	0	0	0	0	0	0	0	0	0	0	0	0	0	0	0	0	0	0	0	0	0	0	0	0	0	0	0	0	0	0	0	0	0	0	0	0	0	0	0	0	0	0
	0.382072	0	0	0	0	0	0	0	0	0	0	0	0	0	0	0	0	0	0	0	0	0	0	0	0	0	0	0	0	0	0	0	0	0	0	0	0	0	0	0	0	0	0	0	0	0	0	0	0
	0.38272	0	0	0	0	0	0	0	0	0	0	0	0	0	0	0	0	0	0	0	0	0	0	0	0	0	0	0	0	0	0	0	0	0	0	0	0	0	0	0	0	0	0	0	0	0	0	0	1
	0.383368	0	0	0	0	0	0	0	0	0	0	0	0	0	0	0	0	0	0	0	0	0	0	0	0	0	0	0	0	0	0	0	0	0	0	0	0	0	0	0	0	0	0	0	0	1	0	0	0
	0.384017	0	0	0	0	0	0	0	0	0	0	0	0	0	0	0	0	0	0	0	0	0	0	0	0	0	0	0	0	0	0	0	0	0	0	0	0	0	0	0	0	0	0	0	0	0	0	0	0
	0.384665	0	0	0	0	0	0	0	0	0	0	0	0	0	0	0	0	0	0	0	0	0	0	0	0	0	0	0	0	0	0	0	0	0	0	0	0	0	0	0	0	0	0	0	0	0	0	0	0
	0.385313	0	0	0	0	0	0	0	0	0	0	0	0	0	0	0	0	0	0	0	0	0	0	0	0	0	0	0	0	0	0	0	0	0	0	0	0	0	0	0	0	0	1	0	0	0	0	0	0
	0.385961	0	0	0	0	0	0	0	0	0	0	0	0	0	0	0	0	0	0	0	0	0	0	0	0	0	0	0	0	0	0	0	0	0	0	0	0	0	0	0	0	0	0	0	0	0	0	0	0
	0.38661	0	0	0	0	0	0	0	0	0	0	0	0	0	0	0	0	0	0	0	0	0	0	0	0	0	0	0	0	0	0	0	0	0	0	0	0	0	0	0	0	0	0	0	0	0	0	0	0
	0.387258	0	0	0	0	0	0	0	0	0	0	0	0	0	0	0	0	0	0	0	0	0	0	0	0	0	0	0	0	0	0	0	0	0	0	0	1	0	0	0	0	0	1	0	0	0	0	0	1
	0.387906	0	0	0	0	0	0	0	0	0	0	0	0	0	0	0	0	0	0	0	0	0	0	0	0	0	0	0	0	0	0	0	0	0	0	0	0	0	0	0	0	0	0	0	0	0	0	1	0
	0.388554	0	0	0	0	0	0	0	0	0	0	0	0	0	0	0	0	0	0	0	0	0	0	0	0	0	0	0	0	0	0	0	0	0	0	0	0	0	0	0	0	0	0	0	0	0	0	0	0
	0.389203	0	0	0	0	0	0	0	0	0	0	0	0	0	0	0	0	0	0	0	0	0	0	0	0	0	0	0	0	0	1	0	0	0	0	0	0	0	1	0	0	0	0	0	0	0	0	0	0
	0.389851	0	0	0	0	0	0	0	0	0	0	0	0	0	0	0	0	0	0	0	0	0	0	0	0	0	0	0	0	0	0	0	0	0	0	0	0	0	0	0	0	0	0	0	0	0	0	0	0
	0.390499	0	0	0	0	0	0	0	0	0	0	0	0	0	0	0	0	0	0	0	0	0	0	0	0	0	0	0	0	0	0	0	0	0	0	0	0	0	0	0	0	0	1	0	0	0	0	0	0
	0.391147	0	0	0	0	0	0	0	0	0	0	0	0	0	0	0	0	0	0	0	0	0	0	0	0	0	0	0	0	0	2	0	0	1	0	0	0	0	0	0	0	0	0	0	0	0	0	0	0
	0.391796	0	0	0	0	0	0	0	0	0	0	0	0	0	0	0	0	0	0	0	0	0	0	0	0	0	0	0	0	0	2	0	0	0	0	0	0	0	1	0	1	0	0	0	0	1	1	0	0
	0.392444	0	0	0	0	0	0	0	0	0	0	0	0	0	0	0	0	0	0	0	0	0	0	0	0	0	0	0	0	0	0	0	0	0	0	0	0	0	0	2	0	0	0	0	0	1	0	0	0
	0.393092	0	0	0	0	0	0	0	0	0	0	0	0	0	0	0	0	0	0	0	0	0	0	0	0	0	0	0	0	0	0	0	0	0	0	0	0	0	0	0	1	0	0	0	0	0	0	0	0
	0.39374	0	0	0	0	0	0	0	0	0	0	0	0	0	0	0	0	0	0	0	0	0	0	0	0	0	0	0	0	0	0	1	0	0	1	0	0	1	0	0	0	0	1	0	2	0	0	0	0
	0.394389	0	0	0	0	0	0	0	0	0	0	0	0	0	0	0	0	0	0	0	0	0	0	0	0	0	0	0	0	0	0	0	0	0	0	0	0	0	0	0	1	0	0	1	0	0	0	0	0
	0.395037	0	0	0	0	0	0	0	0	0	0	0	0	0	0	0	0	0	0	0	0	0	0	0	0	0	0	0	0	0	0	0	0	0	0	0	0	0	0	0	0	0	0	0	0	0	0	0	0
	0.395685	0	0	0	0	0	0	0	0	0	0	0	0	0	0	0	0	0	0	0	0	0	0	0	0	0	0	0	0	0	0	0	0	0	0	0	0	0	0	0	0	0	0	0	0	0	0	0	0
	0.396333	0	0	0	0	0	0	0	0	0	0	0	0	0	0	0	0	0	0	0	0	0	0	0	0	0	0	0	0	0	3	0	0	0	0	0	0	0	0	0	0	0	0	0	0	1	0	0	0
	0.396982	0	0	0	0	0	0	0	0	0	0	0	0	0	0	0	0	0	0	0	0	0	0	0	0	0	0	0	0	0	0	0	0	0	1	0	0	0	0	1	0	0	0	0	0	0	0	1	0
	0.39763	0	0	0	0	0	0	0	0	0	0	0	0	0	0	0	0	0	0	0	0	0	0	1	0	0	0	0	0	0	0	0	0	0	0	0	0	0	0	0	0	0	0	0	1	0	0	0	0
	0.398278	0	0	0	0	0	0	0	0	0	0	0	0	0	0	0	0	0	0	0	0	0	0	0	0	0	0	0	0	0	0	0	0	0	0	0	0	0	0	1	0	1	0	0	2	2	0	0	1
	0.398926	0	0	0	0	0	0	0	0	0	0	0	0	0	0	0	0	0	0	0	0	2	0	0	0	0	0	0	0	0	0	2	0	0	0	0	0	0	0	0	0	0	0	0	1	1	0	0	1
	0.399575	0	0	0	0	0	0	0	0	0	0	0	0	0	0	0	0	0	0	0	0	0	0	0	0	0	0	0	1	0	0	0	0	1	0	0	0	0	0	0	0	0	0	1	0	0	0	1	0
	0.400223	0	0	0	0	0	0	0	0	0	0	0	0	0	0	0	0	0	0	0	0	0	0	0	0	0	0	0	0	0	0	0	0	0	0	0	0	0	0	0	0	1	2	0	1	0	0	0	1
	0.400871	0	0	0	0	0	0	0	0	0	0	0	0	0	0	0	0	0	0	0	0	0	0	0	0	0	0	0	0	0	0	0	0	0	0	0	0	0	1	0	0	0	0	3	0	0	0	0	0
	0.401519	0	0	0	0	0	0	0	0	0	0	0	0	0	0	0	0	0	0	0	0	0	0	0	0	0	0	0	0	0	0	0	0	1	0	0	0	0	0	0	0	0	0	0	0	1	0	0	0
	0.402168	0	0	0	0	0	0	0	0	0	0	0	0	0	0	0	0	0	0	0	0	0	0	0	0	0	0	0	0	0	0	0	0	0	0	0	0	0	1	0	0	1	0	0	0	0	1	1	1
	0.402816	0	0	0	0	0	0	0	0	0	0	0	0	0	0	0	0	0	0	0	0	0	0	0	0	0	0	0	0	0	0	0	0	0	0	0	0	2	0	1	1	0	1	0	0	1	0	0	0
	0.403464	0	0	0	0	0	0	0	0	0	0	0	0	0	0	0	0	0	0	0	0	0	0	0	0	0	0	0	0	0	2	0	0	1	0	0	0	0	0	0	0	0	1	1	0	1	0	0	0
	0.404112	0	0	0	0	0	0	0	0	0	0	0	0	0	0	0	0	0	0	0	0	0	0	0	0	0	0	0	0	0	0	0	0	0	0	0	0	0	0	1	0	0	0	0	1	2	0	4	0
	0.40476	0	0	0	0	0	0	0	0	0	0	0	0	0	0	0	0	0	0	0	0	0	0	0	0	0	0	0	0	0	0	0	0	0	0	0	0	0	0	0	1	2	2	1	0	0	0	0	1
	0.405409	0	0	0	0	0	0	0	0	0	0	0	0	0	0	0	0	0	0	0	0	0	0	0	0	0	0	0	0	0	0	0	0	0	0	0	0	0	0	0	0	0	1	0	0	0	3	0	0
	0.406057	0	0	0	0	0	0	0	0	0	0	0	0	0	0	0	0	0	0	0	0	0	1	0	0	0	0	0	0	1	0	0	0	0	0	0	1	1	0	2	1	0	0	0	0	0	2	0	2
	0.406705	0	0	0	0	0	0	0	0	0	0	0	0	0	0	0	0	0	0	0	0	0	0	0	0	1	0	0	1	0	0	0	2	0	0	1	0	0	0	0	0	0	0	0	0	0	1	1	2
	0.407353	0	0	0	0	0	0	0	0	0	0	0	0	0	0	0	0	0	0	0	0	0	0	0	0	0	0	0	0	0	0	0	0	2	1	0	0	0	0	0	0	3	0	0	1	2	0	0	0
	0.408002	0	0	0	0	0	0	0	0	0	0	0	0	0	0	0	0	0	0	0	0	0	0	0	2	0	0	0	0	0	0	0	0	0	1	0	0	0	1	0	0	2	0	1	3	0	0	0	0
	0.40865	0	0	0	0	0	0	0	0	0	0	0	0	0	0	0	1	0	0	0	0	0	2	0	2	1	0	1	0	0	0	1	0	0	0	1	0	0	0	0	0	1	1	0	0	1	0	0	3
	0.409298	0	0	0	0	0	0	0	0	0	0	0	0	0	0	0	0	0	0	0	0	0	1	0	1	0	0	0	0	0	0	0	1	1	0	1	2	0	2	0	0	0	1	3	0	5	4	2	5
	0.409946	0	0	0	0	0	0	0	0	0	0	0	0	0	0	0	0	0	0	0	0	0	0	0	0	0	0	0	0	0	0	0	0	0	0	0	1	0	1	0	0	0	2	0	3	2	0	2	3
	0.410595	0	0	0	0	0	0	0	0	0	0	0	0	0	0	0	0	0	0	0	0	0	0	0	1	0	0	0	0	0	0	1	0	0	0	0	0	3	0	0	0	2	1	1	1	2	1	1	0
	0.411243	0	0	0	0	0	0	0	0	0	0	0	0	0	0	0	0	0	0	0	0	0	0	0	0	1	0	0	0	0	2	0	0	0	0	0	0	0	0	0	0	0	0	1	2	1	0	0	4
	0.411891	0	0	0	0	0	0	0	0	0	0	0	0	0	0	0	0	0	0	0	0	0	0	1	0	1	0	0	0	0	0	0	0	0	0	2	0	0	1	0	6	1	2	0	0	1	1	1	2
	0.412539	0	0	0	0	0	0	0	0	0	0	0	0	0	0	0	0	0	0	0	0	0	0	0	0	0	0	0	0	0	0	0	0	0	0	4	0	0	0	2	0	3	2	0	1	2	0	0	3
	0.413188	0	0	0	0	0	0	0	0	0	0	0	0	0	0	0	0	0	0	0	0	0	0	0	0	1	0	0	0	0	0	0	0	0	1	0	0	0	0	0	0	2	2	0	2	2	2	0	3
	0.413836	0	0	0	0	0	0	0	0	0	0	0	0	0	0	0	0	0	0	0	0	1	1	0	1	0	0	0	0	0	2	0	0	0	0	0	0	0	0	0	2	2	1	1	1	1	2	0	1
	0.414484	0	0	0	0	0	0	0	0	0	0	0	0	0	0	0	0	0	0	1	0	0	0	0	0	0	0	0	0	0	0	0	0	1	2	0	0	0	0	1	4	0	0	3	0	1	3	0	4
	0.415132	0	0	0	0	0	0	0	0	0	0	0	0	0	0	0	0	0	0	0	0	0	0	0	0	0	0	0	0	0	0	0	0	0	0	0	3	0	0	0	0	0	4	0	1	4	2	2	2
	0.415781	0	0	0	0	0	0	0	0	0	0	0	0	0	0	0	0	0	0	3	0	0	0	0	0	0	0	0	0	0	0	1	0	0	2	0	0	0	1	1	1	0	1	0	1	0	0	0	2
	0.416429	0	0	0	0	0	0	0	0	0	0	0	0	0	0	0	0	0	0	0	0	0	0	0	0	0	0	0	0	4	0	1	0	0	0	1	0	1	2	0	0	0	3	2	4	3	3	0	2
	0.417077	0	0	0	0	0	0	0	0	0	0	0	0	0	0	0	0	0	0	2	0	0	1	0	0	0	0	1	0	0	0	2	0	0	1	0	0	1	2	3	2	2	5	2	1	5	2	6	6
	0.417725	0	0	0	0	0	0	0	0	0	0	0	0	0	0	0	0	0	0	0	0	0	0	1	0	0	0	0	0	0	0	0	0	0	0	0	1	0	0	0	0	1	1	4	1	0	0	1	0
	0.418374	0	0	0	0	0	0	0	0	0	0	0	0	0	0	0	0	0	0	0	0	0	0	0	0	0	0	0	0	2	0	0	0	0	0	0	0	0	0	1	0	0	0	0	2	3	2	4	4
	0.419022	0	0	0	0	0	0	0	0	0	0	0	0	0	0	0	0	0	0	0	0	0	0	0	0	0	0	0	0	0	0	0	1	0	2	1	3	0	1	2	2	4	0	0	0	3	1	4	3
	0.41967	0	0	0	0	0	0	0	0	0	0	0	0	0	0	0	0	0	0	0	0	0	0	0	0	1	0	0	0	0	0	0	0	3	0	1	2	0	2	6	1	4	1	1	1	2	1	1	4
	0.420318	0	0	0	0	0	0	0	0	0	0	0	0	0	0	0	0	0	0	0	0	0	1	0	0	0	0	0	0	0	0	1	0	1	2	1	1	0	0	1	2	5	1	1	0	3	4	3	2
	0.420967	0	0	0	0	0	0	0	0	0	0	0	0	0	0	0	0	0	0	0	0	0	0	0	0	0	0	0	0	1	0	0	0	0	0	0	0	0	0	1	0	0	1	2	2	1	3	5	3
	0.421615	0	0	0	0	0	0	0	0	0	0	0	0	0	0	1	0	0	0	0	0	0	0	0	0	0	0	0	0	0	0	0	0	1	1	1	1	1	2	0	7	1	1	2	3	1	2	0	4
	0.422263	0	0	0	0	0	0	0	0	0	0	0	0	0	0	0	0	0	0	0	0	0	0	0	0	2	0	1	0	0	0	0	0	1	0	1	3	2	0	0	2	2	0	3	1	4	3	6	3
	0.422911	0	0	0	0	0	0	0	0	0	0	0	0	0	0	0	1	0	0	1	0	0	0	0	0	0	0	0	0	0	0	0	1	0	2	0	0	1	0	0	4	0	3	0	0	0	1	2	3
	0.42356	0	0	0	0	0	0	0	0	0	0	0	0	0	0	0	0	0	0	0	0	0	0	0	0	0	0	0	0	0	1	0	1	1	1	0	0	1	2	1	1	0	6	0	0	2	2	0	2
	0.424208	0	0	0	0	0	0	0	1	0	0	0	0	0	0	0	0	0	0	0	0	0	0	0	0	0	0	0	0	2	1	0	0	2	0	3	1	1	3	1	2	0	6	0	2	1	4	1	0
	0.424856	0	0	0	0	0	0	0	0	0	0	0	0	0	0	0	0	0	0	0	0	0	0	0	1	1	0	0	0	0	0	2	0	1	0	0	1	2	0	1	2	0	1	0	3	5	1	2	3
	0.425504	0	0	0	0	0	0	0	0	0	0	0	0	0	0	0	0	0	0	0	1	0	2	0	0	0	0	0	0	0	0	1	1	0	0	1	0	1	0	0	0	2	1	3	1	0	0	1	5
	0.426153	0	0	0	0	0	0	0	0	0	0	0	0	0	0	0	0	0	0	0	1	0	0	0	0	0	0	0	0	0	1	0	0	0	0	0	1	0	1	0	1	1	2	1	2	2	2	0	0
	0.426801	0	0	0	0	0	0	0	0	0	0	0	0	0	0	0	0	0	0	0	0	0	0	0	0	0	0	0	0	0	3	1	3	1	0	0	2	1	4	4	0	0	0	4	1	1	4	2	3
	0.427449	2	0	0	0	0	0	0	0	0	0	0	1	0	0	0	0	0	0	0	0	0	0	0	1	0	0	1	0	0	1	0	1	0	0	1	3	3	1	0	5	2	1	0	2	2	1	2	6
	0.428097	0	0	0	0	0	0	0	0	0	0	0	0	0	0	0	0	0	0	0	0	0	0	0	0	0	0	0	0	0	4	0	0	0	0	1	1	0	2	0	1	0	1	4	2	0	1	0	2
	0.428746	0	0	0	0	0	0	0	0	0	0	0	0	0	0	0	0	0	0	0	0	0	0	0	0	0	0	0	0	0	0	0	0	1	2	0	3	0	0	0	2	0	0	1	4	5	5	2	6
	0.429394	0	0	0	0	0	0	0	0	0	0	0	0	0	0	0	0	0	0	0	0	0	0	0	0	0	0	0	0	1	0	1	0	0	0	0	4	2	0	0	0	1	4	0	0	0	6	2	1
	0.430042	0	0	0	0	0	0	0	0	0	0	0	0	0	0	0	0	0	0	0	0	0	0	0	0	0	0	0	0	1	0	0	1	1	0	1	4	3	0	2	0	1	0	1	1	0	0	4	1
	0.43069	0	0	0	0	0	0	0	0	0	0	0	0	0	0	0	0	0	0	0	0	0	0	0	0	2	0	0	0	0	0	0	0	2	3	2	1	0	0	1	1	3	5	1	1	3	9	3	2
	0.431339	0	0	0	0	0	0	0	0	0	0	0	0	0	0	0	0	0	0	0	0	0	0	0	0	1	0	0	0	1	4	0	0	0	0	0	1	2	0	0	2	1	2	1	0	0	1	1	2
	0.431987	0	0	0	0	0	0	0	0	0	0	0	0	0	0	0	0	0	0	0	0	0	0	0	0	0	0	1	1	0	2	2	0	2	2	0	0	0	0	5	1	1	1	1	2	0	1	0	1
	0.432635	0	0	0	0	0	0	0	0	0	0	0	0	0	0	0	0	0	0	0	0	1	0	1	1	0	0	1	3	0	2	2	1	1	0	0	2	0	0	0	0	0	3	2	6	0	3	5	2
	0.433283	0	0	0	0	0	0	0	0	0	0	0	0	0	0	0	0	0	0	0	0	0	0	0	0	0	0	1	0	0	1	1	0	0	0	1	1	0	2	0	1	1	3	0	0	4	1	1	0
	0.433931	0	0	0	0	0	0	0	0	0	0	0	0	0	0	0	0	0	0	0	0	0	1	0	0	0	0	1	1	0	0	0	0	2	0	0	0	0	0	0	0	0	0	3	2	5	1	1	2
	0.43458	0	0	0	0	0	0	0	0	0	0	0	0	0	0	0	0	0	0	0	0	0	0	0	0	0	0	0	0	0	0	0	0	0	0	0	0	1	0	2	1	0	3	0	2	0	4	0	0
	0.435228	0	0	0	0	0	0	0	0	0	0	0	0	0	0	0	0	0	0	0	0	0	0	0	0	0	0	1	0	0	0	0	0	1	0	3	0	1	0	1	0	0	0	0	0	0	2	0	1
	0.435876	0	0	0	0	0	0	0	0	0	0	0	0	0	0	0	0	0	0	0	0	0	0	0	0	0	0	0	1	1	0	3	0	0	0	2	1	1	0	0	0	3	0	1	0	2	2	1	1
	0.436524	0	0	0	0	0	0	0	0	0	0	0	0	0	0	1	0	0	0	0	0	0	0	0	0	0	0	0	0	0	0	3	0	0	0	0	1	1	0	0	0	1	2	0	0	1	2	0	1
	0.437173	0	0	0	0	0	0	0	0	0	0	0	0	0	0	0	0	0	0	0	0	0	0	0	0	0	0	0	0	0	0	1	0	1	0	0	1	0	0	0	0	1	1	1	0	0	4	3	0
	0.437821	0	0	0	0	0	0	0	0	0	0	0	0	0	0	0	0	0	0	0	0	0	0	0	0	0	0	0	0	1	0	0	0	1	0	0	2	4	0	0	1	1	0	0	1	4	0	0	1
	0.438469	0	0	0	0	0	0	0	0	0	0	0	0	0	0	0	0	0	0	0	0	0	0	0	0	0	0	1	0	1	0	0	0	0	0	0	0	4	0	0	1	1	0	2	1	0	0	0	2
	0.439117	0	0	0	0	0	0	0	0	0	0	0	0	0	0	0	0	0	0	0	4	0	0	1	0	0	0	0	0	0	1	0	1	2	0	0	2	1	2	3	0	0	4	0	5	5	1	0	1
	0.439766	0	0	0	0	0	0	0	0	0	0	0	0	0	0	0	0	0	0	0	0	0	1	0	0	0	0	0	0	0	2	0	0	0	0	0	0	0	2	1	0	3	0	1	3	2	3	3	0
	0.440414	0	0	0	0	0	0	0	0	0	0	0	0	0	0	0	0	0	0	0	0	0	0	0	0	0	0	0	0	0	1	0	0	0	2	1	0	0	0	2	1	2	3	3	2	0	3	1	1
	0.441062	0	0	0	0	0	0	0	0	0	0	0	0	0	0	0	0	0	0	0	0	0	0	0	0	0	0	0	0	1	0	1	0	0	1	0	0	0	0	0	0	1	0	0	0	1	1	1	0
	0.44171	0	0	0	0	0	0	0	0	0	0	0	0	0	0	0	0	0	0	0	0	0	0	0	0	0	0	0	0	0	0	2	0	0	0	0	0	0	0	0	1	0	2	3	1	1	1	3	1
	0.442359	0	0	0	0	0	0	0	0	0	0	0	0	0	0	0	0	0	0	0	0	0	0	0	3	0	0	0	0	0	0	0	1	0	0	0	0	0	0	0	1	1	0	1	0	2	2	1	0
	0.443007	0	0	0	0	0	0	0	0	0	0	0	0	0	0	0	0	0	0	0	0	0	0	0	0	0	0	0	1	0	0	0	0	0	0	0	0	0	0	0	1	0	2	0	0	0	0	1	0
	0.443655	0	0	0	0	0	0	0	0	0	0	0	0	0	0	0	0	0	0	0	0	0	0	0	0	0	0	0	0	0	0	0	0	0	0	0	0	0	1	0	0	5	0	1	2	3	2	6	0
	0.444303	0	0	0	0	0	0	0	0	0	0	0	0	0	0	0	0	0	0	0	0	0	0	0	0	0	0	0	0	0	0	1	0	3	0	0	1	5	1	0	1	0	1	1	2	0	1	0	2
	0.444952	0	0	0	0	0	0	0	0	0	0	0	0	0	0	0	0	0	0	0	0	0	0	0	0	0	0	0	0	0	0	0	0	0	0	0	0	0	0	1	3	0	0	1	0	0	0	1	0
	0.4456	0	0	0	0	0	0	0	0	0	0	0	0	0	0	0	0	0	0	0	0	0	0	0	3	0	0	0	0	0	0	3	0	0	0	0	0	0	0	0	1	0	0	0	1	0	1	0	0
	0.446248	0	0	0	0	0	0	0	0	0	0	0	0	0	0	0	0	0	0	0	0	0	0	0	0	0	0	0	0	0	0	0	0	0	0	0	0	0	0	0	0	0	0	0	0	0	3	0	2
	0.446896	0	0	0	0	0	0	0	0	0	0	0	0	0	0	0	0	0	0	0	0	0	0	0	0	0	0	0	0	0	0	0	0	0	0	0	0	0	0	0	0	0	0	0	0	1	0	1	1
	0.447545	0	0	0	0	0	0	0	0	0	0	0	0	0	0	0	0	0	0	0	0	0	0	0	0	0	0	0	0	0	0	0	0	0	0	1	0	2	0	0	0	0	0	3	0	0	0	2	1
	0.448193	0	0	0	0	0	0	0	0	0	0	0	0	0	0	0	0	0	0	0	0	0	0	0	0	0	0	0	0	0	2	0	0	0	0	0	0	0	0	1	0	0	0	2	0	0	0	3	0
	0.448841	0	0	0	0	0	0	0	0	0	0	0	0	0	0	0	0	0	0	0	0	0	0	0	0	0	0	0	0	0	0	1	0	0	0	0	0	1	0	0	0	0	0	0	0	0	0	0	0
	0.449489	0	0	0	0	0	0	0	0	0	0	0	0	0	0	0	0	0	0	0	0	0	0	0	0	1	0	0	0	0	0	0	1	0	0	0	0	0	0	0	1	0	0	0	0	0	0	0	3
	0.450138	0	0	0	0	0	0	0	0	0	0	0	0	0	0	0	0	0	0	0	0	0	0	0	0	0	0	0	0	0	0	0	0	0	0	0	0	0	0	2	0	0	0	0	0	2	0	1	1
	0.450786	0	0	0	0	0	0	0	0	0	0	0	0	0	0	0	0	0	0	0	0	0	0	0	0	0	0	0	0	0	0	0	0	0	0	2	1	0	0	2	0	0	0	1	0	0	0	2	0
	0.451434	0	0	0	0	0	0	0	0	0	0	0	0	0	0	0	0	0	0	0	0	0	1	0	0	0	0	0	1	0	0	0	0	0	0	0	1	0	0	0	0	0	0	0	1	0	0	0	0
	0.452082	0	0	0	0	0	0	0	0	0	0	0	0	0	0	0	0	0	0	0	0	0	0	0	0	0	0	0	0	0	0	0	0	0	0	0	0	0	0	0	0	0	0	0	0	2	0	0	0
	0.452731	0	0	0	0	0	0	0	0	0	0	0	0	0	0	0	0	0	0	0	0	0	1	0	0	0	0	0	0	0	0	0	0	0	0	0	0	0	0	1	0	0	0	0	0	0	2	0	0
	0.453379	0	0	0	0	0	0	0	0	0	0	0	0	0	0	0	0	0	0	0	0	0	0	0	0	0	0	0	0	0	0	0	0	0	3	0	0	0	0	0	0	0	0	0	0	0	0	1	0
	0.454027	0	0	0	0	0	0	0	0	0	0	0	0	0	0	0	0	0	0	0	0	0	0	0	0	0	0	0	0	0	0	0	1	1	0	0	0	0	0	0	0	0	0	0	0	0	0	1	0
	0.454675	0	0	0	0	0	0	0	0	0	0	0	0	0	0	0	0	0	0	0	0	0	0	0	0	0	0	0	0	0	0	0	0	0	0	0	0	0	0	0	0	0	0	0	0	0	0	3	0
	0.455324	0	0	0	0	0	0	0	0	0	0	0	0	0	0	0	0	0	0	0	0	0	0	0	0	0	0	0	0	0	0	0	0	0	0	0	0	0	0	0	0	0	0	1	0	0	0	1	0
	0.455972	0	0	0	0	0	0	0	0	0	0	0	0	0	0	0	0	0	0	0	0	0	0	0	0	0	0	0	0	0	0	0	0	0	0	0	0	0	0	0	0	1	0	0	0	1	0	0	0
	0.45662	0	0	0	0	0	0	0	0	0	0	0	0	0	0	0	0	0	0	0	0	0	2	0	0	0	0	0	1	0	0	0	0	0	0	0	0	0	0	0	0	0	0	0	1	3	0	0	0
	0.457268	0	0	0	0	0	0	0	0	0	0	0	0	0	0	0	0	0	0	0	0	0	0	0	0	0	0	0	0	0	0	0	0	3	0	0	0	0	0	0	1	2	0	0	0	0	0	2	0
	0.457917	0	0	0	0	0	0	0	0	0	0	0	0	0	0	0	0	0	0	0	0	0	0	0	0	0	0	0	0	0	0	0	0	0	0	0	0	0	0	0	0	0	0	0	0	0	0	0	2
	0.458565	0	0	0	0	0	0	0	0	0	0	0	0	0	0	0	0	0	0	0	0	0	0	0	0	0	0	0	0	0	0	0	0	0	0	0	0	0	0	0	0	0	0	0	0	0	0	0	0
	0.459213	0	0	0	0	0	0	0	0	0	0	0	0	0	0	0	0	0	0	0	0	0	0	0	0	0	0	0	0	0	0	0	0	0	0	0	0	0	0	0	0	1	0	0	0	0	0	0	0
	0.459861	0	0	0	0	0	0	0	0	0	0	0	0	0	0	0	0	0	0	0	0	0	0	0	0	0	0	0	3	0	1	0	0	0	0	0	0	0	0	0	0	0	0	0	1	0	0	0	0
	0.46051	0	0	0	0	0	0	0	0	0	0	0	0	0	0	0	0	0	0	0	0	0	0	0	0	0	0	0	0	0	0	0	0	2	0	0	0	0	0	0	2	0	0	0	0	0	0	0	0
	0.461158	0	0	0	0	0	0	0	0	0	0	0	0	0	0	0	0	0	0	0	0	0	0	0	0	0	0	0	0	0	0	0	0	0	0	0	0	0	0	0	0	0	0	0	0	0	0	0	0
	0.461806	0	0	0	0	0	0	0	0	0	0	0	0	0	0	0	0	0	0	0	0	0	0	0	0	0	0	0	0	0	0	0	0	0	0	0	0	0	0	0	0	0	0	0	0	0	0	0	0
	0.462454	0	0	0	0	0	0	0	0	0	0	0	0	0	0	0	0	0	0	0	0	0	0	0	0	0	0	0	0	0	0	0	0	0	0	0	0	0	0	0	0	0	0	0	0	0	0	0	0
	0.463102	0	0	0	0	0	0	0	0	0	0	0	0	0	0	0	0	0	0	0	0	0	0	0	0	0	0	0	0	0	0	0	0	0	0	0	0	0	0	0	2	0	0	0	0	0	0	0	0
	0.463751	0	0	0	0	0	0	0	0	0	0	0	0	0	0	0	0	0	0	0	0	0	0	0	0	0	0	0	0	0	0	0	0	0	0	0	0	0	0	0	0	0	0	1	0	0	0	0	0
	0.464399	0	0	0	0	0	0	0	0	0	0	0	0	0	0	0	0	0	0	0	0	0	0	0	0	0	0	0	0	0	0	0	0	0	0	0	0	0	0	0	0	0	0	0	0	0	0	0	0
	0.465047	0	0	0	0	0	0	0	0	0	0	0	0	0	0	0	0	0	0	0	0	0	0	0	0	0	0	0	0	0	0	0	0	0	0	0	0	0	0	0	0	0	0	0	0	0	0	0	0
	0.465695	0	0	0	0	0	0	0	0	0	0	0	0	0	0	0	0	0	0	0	0	0	0	0	0	0	0	0	0	0	0	0	0	0	0	0	0	0	2	0	0	0	0	0	0	0	0	0	0
	0.466344	0	0	0	0	0	0	0	0	0	0	0	0	0	0	0	0	0	0	0	0	0	0	0	0	0	0	0	0	0	0	0	0	0	0	0	0	0	1	0	0	0	0	0	0	0	0	0	0
	0.466992	0	0	0	0	0	0	0	0	0	0	0	0	0	0	0	0	0	0	0	0	0	0	0	0	0	0	0	0	0	0	0	0	0	0	0	0	0	0	0	0	0	0	0	0	0	0	0	0
	0.46764	0	0	0	0	0	0	0	0	0	0	0	0	0	0	0	0	0	0	0	0	0	0	0	0	0	0	0	0	0	0	0	0	0	0	0	0	0	0	0	0	0	0	0	0	0	0	0	0
	0.468288	0	0	0	0	0	0	0	0	0	0	0	0	0	0	0	0	0	0	0	0	0	0	0	0	0	0	0	0	0	0	0	0	0	0	0	0	0	0	0	0	0	0	0	0	0	0	0	0
	0.468937	0	0	0	0	0	0	0	0	0	0	0	0	0	0	0	0	0	0	0	0	0	0	0	0	0	0	0	0	0	0	0	0	0	0	0	0	0	0	0	0	0	0	0	0	0	0	0	0
	0.469585	0	0	0	0	0	0	0	0	0	0	0	0	0	0	0	0	0	0	0	0	0	0	0	0	0	0	0	0	0	0	0	0	0	0	0	0	0	0	0	0	0	0	0	0	0	0	0	0
	0.470233	0	0	0	0	0	0	0	0	0	0	0	0	0	0	0	0	0	0	0	0	0	0	0	0	0	0	0	0	0	0	0	0	0	0	0	0	0	0	0	0	0	0	0	0	0	0	0	0
	0.470881	0	0	0	0	0	0	0	0	0	0	0	0	0	0	0	0	0	0	0	0	0	0	0	0	0	0	0	0	0	0	0	0	0	0	0	0	0	0	0	0	0	0	0	0	0	0	0	0
	0.47153	0	0	0	0	0	0	0	0	0	0	0	0	0	0	0	0	0	0	0	0	0	0	0	0	0	0	0	0	0	0	0	0	0	0	0	0	0	0	0	0	0	0	0	0	0	0	0	0
	0.472178	0	0	0	0	0	0	0	0	0	0	0	0	0	0	0	0	0	0	0	0	0	0	0	0	0	0	0	0	0	0	0	0	0	0	0	0	0	0	0	0	0	0	0	0	0	0	0	0
	0.472826	0	0	0	0	0	0	0	0	0	0	0	0	0	0	0	0	0	0	0	0	0	0	0	0	0	0	0	0	0	0	0	0	0	0	0	0	0	0	0	0	0	0	0	0	0	0	0	0
	0.473474	0	0	0	0	0	0	0	0	0	0	0	0	0	0	0	0	0	0	0	0	0	0	0	0	0	0	0	0	0	0	0	0	0	0	0	0	0	0	0	0	0	0	0	0	0	0	0	0
	0.474123	0	0	0	0	0	0	0	0	0	0	0	0	0	0	0	0	0	0	0	0	0	0	0	0	0	0	0	0	0	0	0	0	0	0	0	0	0	0	0	0	0	0	0	0	0	0	0	0
	0.474771	0	0	0	0	0	0	0	0	0	0	0	0	0	0	0	0	0	0	0	0	0	0	0	0	0	0	0	0	0	0	0	0	0	0	0	0	0	0	0	0	0	0	0	0	0	0	0	0
	0.475419	0	0	0	0	0	0	0	0	0	0	0	0	0	0	0	0	0	0	0	0	0	0	0	0	0	0	0	0	0	0	0	0	0	0	0	0	0	0	0	0	0	0	0	0	0	0	0	0
	0.476067	0	0	0	0	0	0	0	0	0	0	0	0	0	0	0	0	0	0	0	0	0	0	0	0	0	0	0	0	0	0	0	0	0	0	0	0	0	0	0	0	0	0	0	0	0	0	0	0
	0.476716	0	0	0	0	0	0	0	0	0	0	0	0	0	0	0	0	0	0	0	0	0	0	0	0	0	0	0	0	0	0	0	0	0	0	0	0	0	0	0	0	0	0	0	0	0	0	0	0
	0.477364	0	0	0	0	0	0	0	0	0	0	0	0	0	0	0	0	0	0	0	0	0	0	0	0	0	0	0	0	0	0	0	0	0	0	0	0	0	0	0	0	0	0	0	0	0	0	0	0
	0.478012	0	0	0	0	0	0	0	0	0	0	0	0	0	0	0	0	0	0	0	0	0	0	0	0	0	0	0	0	0	0	0	0	0	0	0	0	0	0	0	0	0	0	0	0	0	0	0	0
	0.47866	0	0	0	0	0	0	0	0	0	0	0	0	0	0	0	0	0	0	0	0	0	0	0	0	0	0	0	0	0	0	0	0	0	0	0	0	0	0	0	0	0	0	0	0	0	0	0	0
	0.479309	0	0	0	0	0	0	0	0	0	0	0	0	0	0	0	0	0	0	0	0	0	0	0	0	0	0	0	0	0	0	0	0	0	0	0	0	0	0	0	0	0	0	0	0	0	0	0	0
	0.479957	0	0	0	0	0	0	0	0	0	0	0	0	0	0	0	0	0	0	0	0	0	0	0	0	1	0	0	0	0	0	0	0	0	0	0	0	0	0	0	0	0	0	0	0	0	0	0	0
	0.480605	0	0	0	0	0	0	0	0	0	0	0	0	0	0	0	0	0	0	0	0	0	0	0	0	0	0	0	0	0	0	0	0	0	0	0	0	0	0	0	0	0	0	0	0	0	0	0	0
	0.481253	0	0	0	0	0	0	0	0	0	0	0	0	0	0	0	0	0	0	0	0	0	0	0	0	0	0	0	0	0	0	0	0	0	0	0	0	0	0	0	0	0	0	0	0	0	0	0	0
	0.481902	0	0	0	0	0	0	0	0	0	0	0	0	0	0	0	0	0	0	0	0	0	0	0	0	0	0	0	0	0	0	0	0	0	0	0	0	0	0	0	0	0	0	0	0	0	0	0	0
	0.48255	0	0	0	0	0	0	0	0	0	0	0	0	0	0	0	0	0	0	0	0	0	0	0	0	0	0	0	0	0	0	0	0	0	0	0	0	0	0	0	0	0	0	0	0	0	0	0	0
	0.483198	0	0	0	0	0	0	0	0	0	0	0	0	0	0	0	0	0	0	0	0	0	0	0	0	0	0	0	0	0	0	0	0	0	0	0	0	0	0	0	0	0	0	0	0	0	0	0	0
	0.483846	0	0	0	0	0	0	0	0	0	0	0	0	0	0	0	0	0	0	0	0	0	0	0	0	0	0	0	0	0	0	0	0	0	0	0	0	0	0	0	0	0	0	0	0	0	0	0	0
[truncated: 152 more columns]

## Sheet: Figure6A_cAMP
FePhenM_20_cAMP_21_73
		0.25456	0.255345	0.25613	0.256915	0.2577	0.258485	0.25927	0.260055	0.26084	0.261625	0.26241	0.263195	0.26398	0.264765	0.26555	0.266336	0.267121	0.267906	0.268691	0.269476	0.270261	0.271046	0.271831	0.272616	0.273401	0.274186	0.274971	0.275756	0.276541	0.277326	0.278111	0.278896	0.279681	0.280466	0.281251	0.282036	0.282821	0.283606	0.284391	0.285176	0.285961	0.286746	0.287531	0.288316	0.289101	0.289887	0.290672	0.291457
	0.413039	0	0	0	0	0	0	0	0	0	0	0	0	0	0	0	0	0	0	0	0	0	0	0	0	0	0	0	0	0	0	0	0	0	0	0	0	0	0	0	0	0	0	0	0	0	0	0	0
	0.413941	0	0	0	0	0	0	0	0	0	0	0	0	0	0	0	0	0	0	0	0	0	0	0	0	0	0	0	0	0	0	0	0	0	0	0	0	0	0	0	0	0	0	0	0	0	0	0	0
	0.414844	0	0	0	0	0	0	0	0	0	0	0	0	0	0	0	0	0	0	0	0	0	0	0	0	0	0	0	0	0	0	0	0	0	0	0	0	0	0	0	0	0	0	0	0	0	0	0	0
	0.415747	0	0	0	0	0	0	0	0	0	0	0	0	0	0	0	0	0	0	0	0	0	0	0	0	0	0	0	0	0	0	0	0	0	0	0	0	0	0	0	0	0	0	0	0	0	0	0	0
	0.41665	0	0	0	0	0	0	0	0	0	0	0	0	0	0	0	0	0	0	0	0	0	0	0	0	0	0	0	0	0	0	0	0	0	0	0	0	0	0	0	0	0	0	0	0	0	0	0	0
	0.417553	0	0	0	0	0	0	0	0	0	0	0	0	0	0	0	0	0	0	0	0	0	0	0	0	0	0	0	0	0	0	0	0	0	0	0	0	0	0	0	0	0	0	0	0	0	0	0	0
	0.418456	0	0	0	0	0	0	0	0	0	0	0	0	0	0	0	0	0	0	0	0	0	0	0	0	0	0	0	0	0	0	0	0	0	0	0	0	0	0	0	0	0	0	0	0	0	0	0	0
	0.419358	0	0	0	0	0	0	0	0	0	0	0	0	0	0	0	0	0	0	0	0	0	0	0	0	0	0	0	0	0	0	0	0	0	0	0	0	0	0	0	0	0	0	0	0	0	0	0	0
	0.420261	0	0	0	0	0	0	0	0	0	0	0	0	0	0	0	0	0	0	0	0	0	0	0	0	0	0	0	0	0	0	0	0	0	0	0	0	0	0	0	0	0	0	0	0	0	0	0	0
	0.421164	0	0	0	0	0	0	0	0	0	0	0	0	0	0	0	0	0	0	0	0	0	0	0	0	0	0	0	0	0	0	0	0	0	0	0	0	0	0	0	0	0	0	0	0	0	0	0	0
	0.422067	0	0	0	0	0	0	0	0	0	0	0	0	0	0	0	0	0	0	0	0	0	0	0	0	0	0	0	0	0	0	0	0	0	0	0	0	0	0	0	0	0	0	0	0	0	0	0	0
	0.42297	0	0	0	0	0	0	0	0	0	0	0	0	0	0	0	0	0	0	0	0	0	0	0	0	0	0	0	0	0	0	0	0	0	0	0	0	0	0	0	0	0	0	0	0	0	0	0	0
	0.423872	0	0	0	0	0	0	0	0	0	0	0	0	0	0	0	0	0	0	0	0	0	0	0	0	0	0	0	0	0	0	0	0	0	0	0	0	0	0	0	0	0	0	0	0	0	0	0	0
	0.424775	0	0	0	0	0	0	0	0	0	0	0	0	0	0	0	0	0	0	0	0	0	0	0	0	0	0	0	0	0	0	0	0	0	0	0	0	0	0	0	0	0	0	0	0	0	0	0	0
	0.425678	0	0	0	0	0	0	0	0	0	0	0	0	0	0	0	0	0	0	0	0	0	0	0	0	0	0	0	0	0	0	0	0	0	0	0	0	0	0	0	0	0	0	0	0	0	0	0	0
	0.426581	0	0	0	0	0	0	0	0	0	0	0	0	0	0	0	0	0	0	0	0	0	0	0	0	0	0	0	0	0	0	0	0	0	0	0	0	0	0	0	0	0	0	0	0	0	0	0	0
	0.427484	0	0	0	0	0	0	0	0	0	0	0	0	0	0	0	0	0	0	0	0	0	0	0	0	0	0	0	0	0	0	0	0	0	0	0	0	0	0	0	0	0	0	0	0	0	0	0	0
	0.428387	0	0	0	0	0	0	0	0	0	0	0	0	0	0	0	0	0	0	0	0	0	0	0	0	0	0	0	0	0	0	0	0	0	0	0	0	0	0	0	0	0	0	0	0	0	0	0	0
	0.429289	0	0	0	0	0	0	0	0	0	0	0	0	0	0	0	0	0	0	0	0	0	0	0	0	0	0	0	0	0	0	0	0	0	0	0	0	0	0	0	0	0	0	0	0	0	0	0	0
	0.430192	0	0	0	0	0	0	0	0	0	0	0	0	0	0	0	0	0	0	0	0	0	0	0	0	0	0	0	0	0	0	0	0	0	0	0	0	0	0	0	0	0	0	0	0	0	0	0	0
	0.431095	0	0	0	0	0	0	0	0	0	0	0	0	0	0	0	0	0	0	0	0	0	0	0	0	0	0	0	0	0	0	0	0	0	0	0	0	0	0	0	0	0	0	0	0	0	0	0	0
	0.431998	0	0	0	0	0	0	0	0	0	0	0	0	0	0	0	0	0	0	0	0	0	0	0	0	0	0	0	0	0	0	0	0	0	0	0	0	0	0	0	0	0	0	0	0	0	0	0	0
	0.432901	0	0	0	0	0	0	0	0	0	0	0	0	0	0	0	0	0	0	0	0	0	0	0	0	0	0	0	0	0	0	0	0	0	0	0	0	0	0	0	0	0	0	0	0	0	0	0	0
	0.433803	0	0	0	0	0	0	0	0	0	0	0	0	0	0	0	0	0	0	0	0	0	0	0	0	0	0	0	0	0	0	0	0	0	0	0	0	0	0	0	0	0	0	0	0	0	0	0	0
	0.434706	0	0	0	0	0	0	0	0	0	0	0	0	0	0	0	0	0	0	0	0	0	0	0	0	0	0	0	0	0	0	0	0	0	0	0	0	0	0	0	0	1	0	0	0	0	0	0	0
	0.435609	0	0	0	0	0	0	0	0	0	0	0	0	0	0	0	0	0	0	0	0	0	0	0	0	0	0	0	0	0	0	0	0	0	0	0	0	0	0	0	0	0	0	0	0	0	0	0	0
	0.436512	0	0	0	0	0	0	0	0	0	0	0	0	0	0	0	0	0	0	0	0	0	0	0	0	0	0	0	0	0	0	0	0	0	0	0	0	0	0	0	0	0	0	0	0	0	0	0	0
	0.437415	0	0	0	0	0	0	0	0	0	0	0	0	0	0	0	0	0	0	0	0	0	0	0	0	0	0	0	0	0	0	0	0	0	0	0	0	0	0	0	0	0	0	0	0	0	0	0	0
	0.438318	0	0	0	0	0	0	0	0	0	0	0	0	0	0	0	0	0	0	0	0	0	0	0	0	0	0	0	0	0	0	0	0	0	0	0	0	0	0	0	0	0	0	0	0	0	0	0	0
	0.43922	0	0	0	0	0	0	0	0	0	0	0	0	0	0	0	0	0	0	0	0	0	0	0	0	0	0	0	0	0	0	0	0	0	0	0	0	0	0	0	0	0	0	0	0	0	0	0	0
	0.440123	0	0	0	0	0	0	0	0	0	0	0	0	0	0	0	0	0	0	0	0	0	0	0	0	0	0	0	0	0	0	0	0	0	0	0	0	0	0	0	0	0	0	0	0	0	0	0	0
	0.441026	0	0	0	0	0	0	0	0	0	0	0	0	0	0	0	0	0	0	0	0	0	0	0	0	0	0	0	0	0	0	0	0	0	0	0	0	0	0	0	0	0	0	0	0	0	0	0	0
	0.441929	0	0	0	0	0	0	0	0	0	0	0	0	0	0	0	0	0	0	0	0	0	0	0	0	0	0	0	0	0	0	0	0	0	0	0	0	0	0	0	0	0	0	0	0	0	0	0	0
	0.442832	0	0	0	0	0	0	0	0	0	0	0	0	0	0	0	0	0	0	0	0	0	0	0	0	0	0	0	0	0	0	0	0	0	0	0	0	0	0	0	0	0	0	0	0	0	0	0	0
	0.443734	0	0	0	0	0	0	0	0	0	0	0	0	0	0	0	0	0	0	0	0	0	0	0	0	0	0	0	0	0	0	0	0	0	0	0	0	0	0	0	0	0	0	0	0	0	0	0	0
	0.444637	0	0	0	0	0	0	0	0	0	0	0	0	0	0	0	0	0	0	0	0	0	0	0	0	0	0	0	0	0	0	0	0	0	0	0	0	0	0	0	0	0	0	0	0	0	0	0	0
	0.44554	0	0	0	0	0	0	0	0	0	0	0	0	0	0	0	0	0	0	0	0	0	0	0	0	0	0	0	0	0	0	0	0	0	0	0	0	0	0	0	0	0	0	0	0	0	0	0	0
	0.446443	0	0	0	0	0	0	0	0	0	0	0	0	0	0	0	0	0	0	0	0	0	0	0	0	0	0	0	0	0	0	0	0	0	0	0	0	0	0	0	0	0	0	0	0	0	0	0	0
	0.447346	0	0	0	0	0	0	0	0	0	0	0	0	0	0	0	0	0	0	0	0	0	0	0	0	0	1	0	0	0	0	0	0	0	0	0	0	0	0	0	0	0	0	0	0	0	0	0	0
	0.448249	0	0	0	0	0	0	0	0	0	0	0	0	0	0	0	0	0	0	0	0	0	0	0	0	0	0	0	0	0	0	0	0	0	0	0	0	0	0	0	0	0	0	0	0	0	0	0	0
	0.449151	0	0	0	0	0	0	0	0	0	0	0	0	0	0	0	0	0	0	0	0	0	0	0	0	0	0	0	0	0	0	0	0	0	0	0	0	0	0	0	0	0	0	0	0	0	0	0	0
	0.450054	0	0	0	0	0	0	0	0	0	0	0	0	0	0	0	0	0	0	0	0	0	0	0	0	0	0	0	0	0	0	0	0	0	0	0	0	0	0	0	0	0	0	0	0	0	0	0	0
	0.450957	0	0	0	0	0	0	0	0	0	0	0	0	0	0	0	0	0	0	0	0	0	0	0	0	0	0	0	0	0	0	0	0	0	0	0	0	0	0	0	0	0	0	0	0	1	0	0	0
	0.45186	0	0	0	0	0	0	0	0	0	0	0	0	0	0	0	0	0	0	0	0	0	0	0	0	0	0	0	0	0	0	0	0	0	0	0	0	0	0	0	0	0	0	0	0	0	0	0	0
	0.452763	0	0	0	0	0	0	0	0	0	0	0	0	0	0	0	0	0	0	0	0	0	0	0	0	0	0	0	0	0	0	0	0	0	0	0	0	0	0	0	0	0	0	0	0	0	0	0	0
	0.453666	0	0	0	0	0	0	0	0	0	0	0	0	0	0	0	0	0	0	0	0	0	0	0	0	0	0	0	0	0	0	0	0	0	0	0	0	0	0	0	0	0	0	0	0	0	0	0	0
	0.454568	0	0	0	0	0	0	0	0	0	0	0	0	0	0	0	0	0	0	0	0	0	0	0	0	0	0	0	0	0	0	0	0	0	0	0	0	0	0	0	0	0	0	0	0	1	0	0	0
	0.455471	0	0	0	0	0	0	0	0	0	0	0	0	0	0	0	0	0	0	0	0	0	0	0	0	0	0	0	0	0	0	0	0	0	0	0	0	0	0	0	0	0	0	0	0	0	0	0	0
	0.456374	0	0	0	0	0	0	0	0	0	0	0	0	0	0	0	0	0	0	0	0	0	0	0	0	0	0	0	0	0	0	0	1	0	0	0	0	0	0	0	0	1	0	0	0	0	0	0	0
	0.457277	0	0	0	0	0	0	0	0	0	0	0	0	0	0	0	0	0	0	0	0	0	0	0	0	0	0	0	0	0	0	0	0	0	0	0	0	0	0	0	0	0	0	0	0	0	0	0	0
	0.45818	0	0	0	0	0	0	0	0	0	0	0	0	0	0	0	0	0	0	0	0	0	0	0	0	0	0	0	0	0	0	0	0	0	0	0	0	0	0	0	0	0	0	0	0	0	0	0	0
	0.459082	0	0	0	0	0	0	0	0	0	0	0	0	0	0	0	0	0	0	0	0	0	0	0	0	0	0	0	0	0	0	0	0	0	0	0	0	0	0	0	0	0	0	0	0	0	1	0	0
	0.459985	0	0	0	0	0	0	0	0	0	0	0	0	0	0	0	0	0	0	0	0	0	0	0	0	0	0	0	0	0	0	0	0	0	0	0	0	0	0	0	0	0	0	0	0	0	0	0	0
	0.460888	0	0	0	0	0	0	0	0	0	0	0	0	0	0	0	0	0	0	0	0	0	0	0	0	0	0	0	0	0	0	0	0	0	0	0	0	0	0	0	0	0	0	0	0	0	0	0	0
	0.461791	0	0	0	0	0	0	0	0	0	0	0	0	0	0	0	0	0	0	0	0	0	0	0	0	0	0	0	0	0	0	0	0	0	0	0	0	0	0	0	0	0	0	0	0	1	0	0	0
	0.462694	0	0	0	0	0	1	0	0	0	0	0	0	0	0	0	0	0	0	0	0	0	0	0	0	0	0	0	0	0	0	0	0	0	0	0	0	0	0	0	0	0	2	0	0	0	0	0	0
	0.463597	0	0	0	0	0	0	0	0	0	0	0	0	0	0	0	0	0	0	0	1	0	0	0	0	0	0	0	0	0	0	0	0	0	0	0	0	0	0	0	0	0	0	0	0	0	0	0	0
	0.464499	0	0	0	0	0	0	0	0	0	0	0	0	0	0	0	0	0	0	0	0	0	0	0	0	0	0	0	0	0	0	0	0	0	0	0	0	0	0	0	0	0	0	0	1	0	0	0	0
	0.465402	0	0	0	0	0	0	0	0	0	0	0	0	0	0	0	0	0	0	0	0	0	0	0	0	0	0	0	0	0	0	0	0	0	0	0	0	0	0	0	0	0	0	1	0	0	0	0	0
	0.466305	0	0	0	0	0	0	0	0	0	0	0	0	0	0	0	0	0	0	0	0	0	0	0	0	0	0	0	0	0	0	0	0	0	0	0	0	0	0	0	0	0	0	0	0	1	0	0	0
	0.467208	0	0	0	0	0	0	0	0	0	0	0	0	0	0	0	0	0	0	0	0	0	0	0	0	0	0	0	0	0	0	0	0	1	0	0	0	1	0	0	0	0	0	0	1	0	1	0	0
	0.468111	0	0	0	0	0	0	0	0	0	0	0	0	0	0	0	0	0	0	0	0	0	0	0	0	0	0	0	0	0	0	0	0	0	0	0	0	0	0	0	0	0	0	0	0	0	0	1	0
	0.469013	0	0	0	0	0	1	0	0	0	0	0	0	0	0	0	0	0	0	0	0	0	0	0	0	0	0	0	0	0	0	0	0	0	0	0	0	0	0	0	0	0	0	0	0	0	0	0	0
	0.469916	0	0	0	0	0	0	0	0	0	0	0	0	0	0	0	0	0	0	0	0	0	0	0	0	0	0	0	0	0	0	0	0	0	0	0	0	1	0	0	0	0	0	0	0	0	0	0	0
	0.470819	0	0	0	0	0	0	0	0	0	0	0	0	0	0	0	0	0	0	0	0	0	0	0	0	0	0	0	0	0	0	0	0	0	0	0	0	0	0	0	0	0	0	0	0	0	0	0	0
	0.471722	0	0	0	0	0	0	0	0	0	0	0	0	0	0	0	0	0	0	0	0	0	0	0	0	0	0	0	0	0	0	0	0	0	0	0	0	1	0	0	0	0	0	0	0	0	0	0	0
	0.472625	0	0	0	0	0	0	0	0	0	0	0	0	0	0	0	0	0	0	0	0	0	0	0	0	0	0	0	0	0	0	0	0	0	0	0	0	1	0	0	0	0	0	0	0	0	0	0	0
	0.473528	0	0	0	0	0	0	0	0	0	0	0	0	0	0	0	0	0	0	0	0	0	0	0	0	0	0	0	0	0	0	0	0	0	0	0	0	0	0	0	0	0	0	0	0	0	0	1	2
	0.47443	0	0	0	0	0	0	0	0	0	0	0	0	0	0	0	0	0	0	0	0	0	0	0	0	0	0	0	0	0	0	0	0	0	1	0	0	0	0	0	0	0	0	0	0	1	0	0	0
	0.475333	0	0	0	0	0	0	0	0	0	0	0	0	0	0	0	0	0	0	0	0	0	0	0	0	0	0	0	0	0	0	0	0	0	0	0	0	0	0	0	0	0	0	0	0	0	1	0	0
	0.476236	0	0	0	0	0	0	0	0	0	0	0	0	0	0	0	0	0	0	0	0	0	0	0	0	0	0	0	0	0	0	0	0	0	0	0	0	0	0	0	0	0	0	2	0	0	1	0	0
	0.477139	0	0	0	0	0	0	0	0	0	0	0	0	0	0	0	0	0	0	0	0	0	0	0	0	0	0	0	0	0	0	0	0	0	0	0	0	0	0	0	0	0	0	0	0	1	0	1	0
	0.478042	0	0	0	0	0	0	0	0	0	0	0	0	0	0	0	0	0	0	0	0	0	0	0	0	0	0	0	0	0	0	0	0	0	0	0	0	0	0	0	0	0	0	0	1	0	0	3	0
	0.478944	0	0	0	0	0	0	0	0	0	0	0	0	0	0	0	0	0	0	0	0	0	0	0	0	0	0	0	0	0	0	0	0	0	1	0	0	0	0	0	1	0	0	0	0	2	0	0	0
	0.479847	0	0	0	0	0	0	0	0	0	0	0	0	0	0	0	0	0	0	0	0	0	0	0	0	0	0	0	0	0	0	0	0	0	1	0	0	1	0	0	0	0	0	0	0	1	0	0	0
	0.48075	0	0	0	0	0	0	0	0	0	0	0	0	0	0	0	0	0	0	0	0	0	0	0	0	0	0	0	0	0	0	0	0	0	0	1	0	0	0	0	0	0	0	0	1	0	0	1	1
	0.481653	0	0	0	0	0	0	0	0	0	0	0	0	0	0	0	0	0	0	0	0	0	0	0	0	0	0	0	0	0	0	0	0	0	0	0	0	0	2	0	0	0	0	2	1	0	0	0	0
	0.482556	0	0	0	0	0	0	0	0	0	0	0	0	0	0	0	0	0	0	0	0	0	0	0	0	0	0	0	0	0	0	1	0	0	0	0	0	0	0	0	0	0	0	0	0	3	0	0	1
	0.483459	0	0	0	0	0	1	0	0	0	0	0	0	0	0	0	0	0	0	0	0	0	0	0	0	0	1	0	0	0	0	0	0	0	0	0	0	0	1	0	0	0	0	0	0	1	0	1	2
	0.484361	0	0	0	0	0	0	0	0	0	0	0	0	0	0	0	0	0	0	0	0	0	0	1	0	0	1	0	0	0	0	0	0	0	0	0	0	0	0	0	0	1	0	1	0	2	0	2	2
	0.485264	0	0	0	0	0	0	0	0	0	0	0	0	0	0	0	0	0	0	0	0	0	0	0	0	0	0	1	0	0	0	1	0	0	0	0	0	0	0	0	0	1	0	1	0	0	0	0	2
	0.486167	0	0	0	0	0	0	0	0	0	0	0	0	0	0	0	0	0	0	0	0	0	0	1	0	0	0	0	0	0	0	0	0	1	0	0	0	0	0	0	0	0	0	0	0	0	0	0	0
	0.48707	0	0	0	0	0	0	0	0	0	0	0	0	0	0	0	0	0	0	0	0	0	0	0	0	0	0	0	0	0	0	0	0	0	0	0	0	0	0	1	0	0	0	0	0	0	2	0	0
	0.487973	0	0	0	0	0	0	0	0	0	0	0	0	0	0	0	0	0	0	0	0	0	0	0	0	2	0	0	0	0	0	0	0	0	1	2	0	2	0	0	0	0	0	2	0	1	2	0	0
	0.488875	0	0	0	0	0	0	0	0	0	0	0	0	0	0	0	0	0	0	0	0	0	0	0	0	0	0	0	0	0	0	0	0	0	1	1	0	0	1	0	0	0	0	0	0	0	1	1	4
	0.489778	0	0	0	0	0	0	0	0	0	0	0	0	0	0	0	0	0	0	0	0	0	0	0	0	0	2	0	0	0	0	2	0	0	0	0	0	1	0	0	0	0	1	0	0	1	0	2	0
	0.490681	0	0	0	0	0	1	0	0	0	0	0	0	0	0	0	0	0	0	0	0	0	0	0	1	0	0	0	0	0	0	0	0	0	1	1	0	0	0	1	0	0	1	1	1	1	0	0	0
	0.491584	0	0	0	0	0	0	0	0	0	0	0	0	0	0	0	0	0	0	0	0	0	0	0	0	0	0	0	0	0	0	0	0	0	1	0	1	0	0	0	0	0	0	0	0	0	3	0	0
	0.492487	0	0	0	0	0	0	0	0	0	0	0	0	0	0	0	0	0	0	0	0	0	0	0	0	0	0	0	0	0	1	0	1	0	0	0	0	0	0	0	0	0	2	0	0	1	1	0	1
	0.49339	0	0	0	0	0	0	0	0	0	0	0	0	0	0	0	0	0	0	0	1	0	0	0	0	0	0	0	1	0	0	0	0	0	0	2	0	0	0	1	0	1	1	1	0	0	0	3	0
	0.494292	0	0	0	0	0	0	0	0	0	0	0	0	0	0	0	0	0	0	0	0	0	0	0	0	0	0	0	0	0	0	0	1	0	0	0	1	0	0	0	1	1	0	2	1	0	1	0	1
	0.495195	0	0	0	0	0	0	0	0	0	0	0	0	0	0	0	0	0	0	0	0	0	0	0	0	0	0	0	0	2	0	0	0	0	0	0	0	1	0	0	0	2	3	0	0	2	1	0	1
	0.496098	0	0	0	0	0	0	0	0	0	0	0	0	0	0	0	0	0	0	0	0	0	0	0	0	0	0	0	0	0	0	0	0	0	0	1	0	0	0	0	1	0	0	1	2	1	2	0	2
	0.497001	0	0	0	0	0	0	0	0	0	0	0	0	0	0	0	0	0	0	0	0	0	0	0	0	0	0	0	0	0	0	0	0	0	0	0	0	0	2	1	1	0	0	0	1	0	0	1	1
	0.497904	0	0	0	0	0	0	0	0	0	0	0	0	0	0	0	0	0	0	0	0	0	0	1	0	0	0	0	0	0	0	0	1	0	0	0	0	0	0	0	0	0	0	0	2	0	0	0	0
	0.498806	0	0	0	0	0	0	0	0	0	0	0	0	0	0	0	0	0	0	0	0	0	0	0	0	0	0	0	0	0	0	0	0	0	0	0	0	0	0	0	0	0	0	1	0	2	0	1	0
	0.499709	0	0	0	0	0	0	0	0	0	0	0	0	0	0	0	0	0	0	0	0	0	0	1	0	0	0	0	0	0	0	0	0	0	0	0	0	0	0	0	0	0	1	0	2	0	3	2	1
	0.500612	0	0	0	0	0	0	0	0	0	0	0	0	0	0	0	0	0	0	0	0	0	0	0	0	0	0	0	0	0	0	0	0	0	0	0	0	0	0	0	0	1	1	2	1	1	0	1	0
	0.501515	0	0	0	0	0	0	0	0	0	0	0	0	0	0	0	0	0	0	0	0	0	0	0	0	0	0	0	0	0	0	0	0	0	0	0	0	0	0	0	0	0	0	0	0	0	0	3	0
	0.502418	0	0	0	0	0	0	0	0	0	0	0	0	0	0	0	0	0	0	1	0	0	0	1	0	0	0	1	0	0	0	0	0	0	0	0	0	0	0	0	0	0	0	3	6	1	1	0	0
	0.503321	0	0	0	0	0	0	0	0	0	0	0	0	0	0	0	0	0	0	0	0	0	0	0	0	0	0	0	0	1	2	0	0	0	0	1	0	0	0	0	3	0	0	0	0	5	1	0	0
	0.504223	0	0	0	0	0	0	0	0	0	0	0	0	0	0	0	0	0	0	0	0	0	0	0	0	0	0	1	0	0	0	0	0	0	0	0	0	0	1	0	0	0	0	0	0	0	0	2	1
	0.505126	0	0	0	0	0	0	0	0	0	0	0	0	0	0	0	0	0	0	0	0	0	0	0	0	0	0	0	0	0	0	0	0	0	0	0	0	0	0	0	1	0	0	0	0	0	0	1	0
	0.506029	0	0	0	0	0	0	0	0	0	0	0	0	0	0	0	0	0	0	0	0	0	0	0	0	0	0	0	0	0	0	0	0	0	0	0	0	0	0	1	1	0	2	0	0	1	2	1	2
	0.506932	1	0	0	0	0	0	0	0	0	0	0	0	0	0	0	0	0	0	0	0	0	0	0	0	0	0	0	0	0	0	0	0	0	1	0	0	0	0	0	1	0	0	1	0	0	5	0	1
	0.507835	0	0	0	0	0	0	0	0	0	0	0	0	0	0	0	0	0	0	0	0	0	0	0	0	0	0	0	0	0	0	0	0	0	0	0	0	1	0	0	0	1	1	0	1	0	0	1	0
	0.508737	0	0	0	0	0	0	0	1	0	0	0	0	0	0	0	0	0	0	0	0	0	0	0	2	0	0	0	0	0	0	0	0	0	0	0	0	0	0	0	1	1	2	0	1	0	0	3	0
	0.50964	0	0	0	0	0	0	0	0	0	0	0	0	0	0	0	0	0	0	0	0	0	0	0	0	0	0	0	0	0	0	0	0	0	0	1	0	0	1	0	0	1	0	0	1	0	1	0	2
	0.510543	0	0	0	0	0	0	0	0	0	0	0	0	0	0	0	0	0	0	0	0	0	0	0	0	0	0	0	0	0	0	0	0	0	0	0	0	0	0	1	0	0	0	0	1	1	0	0	0
	0.511446	0	0	0	0	0	0	0	0	0	0	0	0	2	0	0	0	0	0	0	0	0	0	1	0	0	0	1	0	0	0	0	1	0	0	0	0	0	0	0	0	0	1	1	0	0	0	0	1
	0.512349	0	0	0	0	0	0	0	0	0	0	0	0	0	0	0	0	0	0	0	0	0	0	0	0	0	0	1	0	0	0	0	0	0	1	0	0	0	0	0	0	0	1	0	1	0	0	0	1
	0.513252	0	0	0	0	0	0	0	0	0	0	0	0	0	0	0	0	0	0	0	0	0	0	0	0	0	0	0	0	0	0	0	1	0	0	0	0	0	0	3	0	3	1	1	1	1	0	0	2
	0.514154	0	0	0	0	0	0	0	0	0	0	0	0	0	0	0	0	0	0	0	0	0	0	0	0	0	0	0	0	0	0	0	0	0	0	1	0	0	0	0	0	2	0	0	2	0	0	0	2
	0.515057	0	0	0	0	0	0	0	0	0	0	0	0	0	0	0	0	0	0	0	0	0	0	0	0	0	0	0	0	1	0	0	0	0	0	0	0	0	0	0	1	0	0	0	2	1	1	1	3
	0.51596	0	0	0	0	0	0	0	0	0	0	0	0	0	0	0	0	0	0	0	0	0	0	0	0	0	0	0	0	0	0	0	0	0	0	0	1	1	1	0	0	0	0	0	0	0	0	1	2
	0.516863	1	1	0	0	0	0	0	0	0	0	0	0	0	0	0	0	0	0	0	0	0	0	0	0	0	0	0	0	0	0	0	0	2	0	0	0	0	0	0	0	0	0	0	2	1	0	0	0
	0.517766	0	0	0	0	0	0	0	0	0	0	0	0	0	0	0	0	0	0	0	0	0	0	0	0	0	0	0	0	0	0	0	0	0	0	0	0	2	0	0	0	0	1	0	2	0	0	0	0
	0.518668	0	0	0	0	0	0	0	0	0	0	0	0	0	0	0	0	0	0	0	0	0	0	0	0	0	0	0	0	0	0	0	0	0	0	0	0	1	1	0	0	1	0	0	0	2	0	1	0
	0.519571	0	0	0	0	0	0	0	0	0	0	0	0	0	0	0	0	0	0	0	0	0	0	0	0	0	0	0	0	0	0	0	0	0	0	0	0	0	0	1	0	0	0	0	1	1	0	0	1
	0.520474	0	0	0	0	0	0	0	0	0	0	0	0	0	0	0	0	0	0	0	0	0	0	0	0	0	0	0	0	0	0	0	0	0	0	0	0	1	2	0	0	0	0	1	5	0	1	1	0
	0.521377	0	0	0	0	0	0	0	0	0	0	0	0	0	0	0	0	0	0	0	0	0	0	0	0	0	0	0	0	0	0	0	0	2	0	0	0	0	0	0	0	1	0	0	1	2	0	1	2
	0.52228	0	0	0	0	0	0	0	0	0	0	0	0	0	0	0	0	0	0	0	0	0	0	0	0	0	0	0	0	1	0	0	0	0	1	1	0	2	0	0	1	0	1	0	0	0	0	0	0
	0.523183	0	0	0	0	0	0	0	1	0	0	0	0	0	0	0	0	0	0	0	0	0	0	0	0	0	0	0	0	0	0	0	0	0	0	0	0	0	1	0	0	0	0	0	0	2	0	0	0
	0.524085	0	0	0	0	0	0	0	0	0	0	0	0	0	0	0	0	0	0	0	0	0	0	0	0	0	0	0	0	0	0	0	0	0	0	0	0	0	0	0	0	1	0	0	1	2	1	0	3
	0.524988	0	0	0	0	0	0	0	0	0	0	0	0	0	0	0	0	0	0	0	0	0	0	0	0	0	0	0	0	0	0	0	0	0	0	0	0	0	0	1	0	1	0	0	0	0	0	0	0
	0.525891	0	0	0	0	0	0	0	0	0	0	0	0	0	0	0	0	0	0	0	0	0	0	0	0	0	0	0	0	0	0	0	0	0	0	0	0	0	0	3	0	1	0	1	1	1	0	0	0
	0.526794	0	0	0	0	0	0	0	0	0	0	0	0	0	0	0	0	0	0	0	0	0	0	0	0	0	0	0	0	0	1	0	0	0	1	0	0	0	0	0	0	0	0	0	0	2	0	1	3
	0.527697	0	1	0	0	1	0	0	0	0	0	0	0	0	0	0	0	0	0	0	0	0	1	2	0	0	0	0	0	0	0	0	0	0	1	0	0	0	0	0	3	1	2	1	0	0	0	1	0
	0.528599	0	0	0	0	0	0	0	0	0	0	0	0	0	0	0	0	0	0	0	0	0	0	0	0	0	0	0	0	0	0	0	0	0	0	0	0	0	0	0	0	1	1	0	0	0	0	2	1
	0.529502	1	0	0	0	0	0	0	0	0	0	0	0	0	0	0	0	0	0	0	0	0	0	0	1	0	0	1	1	0	0	1	0	0	0	0	0	0	0	2	0	0	0	2	2	1	2	0	0
	0.530405	0	0	0	0	0	0	0	0	0	0	0	0	0	0	0	0	0	0	0	0	0	0	0	1	0	0	0	0	0	0	0	1	0	1	0	1	0	0	1	0	2	0	0	0	1	0	0	0
	0.531308	0	0	0	0	0	0	0	0	0	0	0	0	0	0	0	0	0	0	0	0	0	0	0	0	0	0	0	1	0	0	0	0	0	0	0	0	0	0	0	0	0	0	0	0	0	0	0	1
	0.532211	0	0	0	0	0	0	0	0	0	0	0	0	0	0	0	0	0	0	0	0	0	0	0	0	0	0	0	0	0	0	0	0	0	1	0	0	0	0	0	0	0	0	0	1	0	0	0	0
	0.533114	0	0	0	0	0	0	0	0	0	0	0	0	0	0	0	0	0	0	0	0	0	0	0	0	0	0	0	0	2	0	0	0	0	0	1	2	1	0	1	0	0	0	0	0	4	0	0	1
	0.534016	0	0	0	0	0	0	0	0	0	0	0	0	0	0	0	0	0	0	0	0	0	0	0	0	0	0	0	0	0	0	0	0	0	0	0	0	0	0	0	0	1	3	0	0	1	0	0	1
	0.534919	0	0	0	0	0	0	0	0	0	0	0	0	0	0	0	0	0	0	0	0	0	0	0	0	0	0	0	0	0	0	0	0	0	0	0	2	0	0	3	1	1	2	0	1	0	0	0	0
	0.535822	0	0	0	0	0	0	0	0	0	0	0	0	0	0	0	0	0	0	0	0	0	0	0	0	0	0	0	0	0	0	0	0	0	0	0	0	0	0	0	0	0	0	0	0	1	0	0	1
	0.536725	0	0	0	0	0	0	0	0	0	0	0	0	0	0	0	0	0	0	0	0	0	0	0	0	0	0	0	0	0	0	0	1	0	0	0	0	0	0	0	0	0	0	0	0	1	1	0	0
	0.537628	0	0	0	0	0	0	0	0	0	0	0	0	0	0	0	0	0	0	0	0	0	0	0	0	0	0	0	0	0	0	0	0	0	0	0	0	1	0	0	0	1	1	0	1	0	0	0	1
	0.538531	0	0	0	0	0	0	0	0	0	0	0	0	0	0	0	0	0	0	0	0	0	0	0	0	0	0	0	0	0	0	1	1	0	0	0	0	0	1	0	0	0	1	0	0	1	0	1	1
	0.539433	0	0	0	0	0	0	0	0	0	0	0	0	0	0	0	0	0	0	0	0	0	0	0	0	0	0	0	0	0	0	1	0	0	0	0	0	5	0	0	0	0	0	0	0	0	1	2	0
	0.540336	0	0	0	0	0	0	0	0	0	0	0	0	0	0	0	0	0	0	0	0	0	0	0	0	0	0	0	0	0	0	0	0	0	0	0	0	0	0	0	0	1	0	0	0	0	0	0	0
	0.541239	0	0	0	0	0	0	0	0	0	0	0	0	0	0	0	0	0	0	0	0	0	0	0	0	0	0	1	0	0	0	0	1	1	0	0	1	0	0	0	0	0	0	0	0	0	0	0	0
	0.542142	0	0	0	0	0	0	0	0	0	0	0	0	0	0	0	0	0	0	0	0	0	0	0	0	0	0	0	0	0	0	1	0	0	0	0	0	0	0	0	0	0	0	0	0	0	0	0	1
	0.543045	0	0	0	0	0	0	0	0	0	0	0	0	0	0	0	0	0	0	0	0	0	0	0	0	0	0	0	1	0	0	0	0	0	0	0	0	0	0	0	0	0	1	0	0	0	1	0	2
	0.543947	0	0	0	0	0	0	0	0	0	0	0	0	0	0	0	0	0	0	0	0	1	0	0	0	0	0	0	0	0	0	0	0	0	0	0	0	3	0	0	0	0	0	0	0	1	0	1	0
	0.54485	0	0	0	0	0	0	0	0	0	0	0	0	0	0	0	0	0	0	0	0	0	0	0	0	0	0	0	0	0	0	0	0	0	0	0	0	1	0	0	0	0	0	0	0	0	0	0	0
	0.545753	0	0	0	0	0	0	0	0	0	0	0	0	0	0	0	0	0	0	0	0	0	0	0	0	0	0	0	0	0	0	0	1	0	0	0	2	2	0	0	0	0	0	0	1	0	1	0	0
	0.546656	0	0	0	0	0	0	0	0	0	0	0	0	0	0	0	0	0	0	0	0	0	0	0	0	0	0	0	0	0	0	0	0	0	0	0	0	0	0	0	0	0	0	0	0	0	0	0	0
	0.547559	0	0	0	0	0	0	0	0	0	0	0	0	0	0	0	0	0	0	0	0	0	0	0	0	0	0	0	0	0	0	0	0	0	0	0	0	0	0	0	0	1	3	0	0	0	0	0	0
	0.548462	0	0	0	0	0	0	0	0	0	0	0	0	0	0	0	0	0	0	0	0	0	0	0	0	0	0	0	0	0	0	0	0	1	0	0	0	0	0	1	0	0	0	0	1	2	0	1	1
	0.549364	0	0	0	0	0	0	0	0	0	0	0	0	0	0	0	0	0	0	0	0	0	0	0	0	0	0	0	0	0	0	0	0	0	0	0	0	0	0	0	0	1	0	0	0	0	0	0	0
	0.550267	0	0	0	0	0	0	0	0	0	0	0	0	0	0	0	0	0	0	0	0	0	0	0	0	0	0	0	0	0	0	0	0	0	0	0	0	0	0	1	0	0	0	0	0	0	0	0	0
	0.55117	0	0	0	0	0	0	0	0	0	0	0	0	0	0	0	0	0	0	0	0	0	0	0	0	0	0	0	0	0	0	0	0	0	0	0	0	0	0	0	0	0	0	0	0	0	0	0	0
	0.552073	0	0	0	0	0	0	0	0	0	0	0	0	0	0	0	0	0	0	0	0	1	0	0	0	0	0	0	0	0	0	0	0	0	0	0	0	0	0	1	0	1	0	1	0	1	0	0	0
	0.552976	0	0	0	0	0	0	0	0	0	0	0	0	0	0	0	0	0	0	0	0	1	0	0	0	0	0	0	0	0	0	0	0	0	0	0	0	0	0	0	0	0	0	2	0	0	0	0	0
	0.553878	0	0	0	0	0	0	0	0	0	0	0	0	0	0	0	0	0	0	0	0	0	0	0	0	0	0	0	0	0	0	0	0	0	0	0	0	0	0	0	0	0	0	0	0	0	0	2	0
	0.554781	0	0	0	0	0	0	0	0	0	0	0	0	0	0	0	0	0	0	0	0	0	0	0	0	0	0	0	0	0	0	0	0	0	0	0	0	0	0	0	0	0	0	0	0	0	0	0	1
	0.555684	0	0	0	0	0	0	0	0	0	0	0	0	0	0	0	0	0	0	0	0	0	0	0	0	0	0	0	0	0	0	0	0	0	0	0	0	0	0	0	0	0	0	0	0	0	0	0	0
	0.556587	0	0	0	0	0	0	0	0	0	0	0	0	0	0	0	0	0	0	0	0	0	0	0	0	0	0	0	0	0	0	0	0	0	0	0	0	0	0	0	0	1	0	0	1	0	0	1	0
	0.55749	0	0	0	0	0	0	0	0	0	0	0	0	0	0	0	0	0	0	0	0	0	0	0	0	0	0	0	0	0	0	0	0	0	0	0	0	0	0	0	0	0	0	0	0	1	0	0	0
	0.558393	0	0	0	0	0	0	0	0	0	0	0	0	0	0	0	0	0	0	0	0	0	0	0	0	0	0	0	0	0	0	0	0	0	0	0	0	0	0	0	0	2	0	0	0	1	1	0	0
	0.559295	0	0	0	0	0	0	0	0	0	0	0	0	0	0	0	0	0	0	0	0	0	0	0	0	0	0	0	0	0	0	0	0	0	0	0	0	0	0	0	0	0	0	0	0	0	0	0	0
	0.560198	0	0	0	0	0	0	0	0	0	0	0	0	0	0	0	0	0	0	0	0	0	0	0	0	0	0	0	0	0	0	0	0	0	0	0	0	0	0	0	0	0	0	0	0	0	0	0	0
	0.561101	0	0	0	0	0	0	0	0	0	0	0	0	0	0	0	0	0	0	0	0	0	0	0	0	0	0	0	0	0	0	0	0	0	0	0	0	0	0	0	0	0	0	0	0	0	0	0	0
	0.562004	0	0	0	0	0	0	0	0	0	0	0	0	0	0	0	0	0	0	0	0	0	0	0	0	0	0	0	0	0	0	0	0	0	0	0	0	0	0	0	0	0	0	0	1	0	0	0	0
	0.562907	0	0	0	0	0	0	0	0	0	0	0	0	0	0	0	0	0	0	0	0	0	0	0	0	0	0	0	0	0	0	0	0	0	0	0	0	0	0	0	0	0	0	0	0	0	0	0	0
	0.563809	0	0	0	0	0	0	0	0	0	0	0	0	0	0	0	0	0	0	0	0	0	0	0	0	0	0	0	0	0	0	0	0	0	0	0	0	0	0	0	0	0	0	0	0	0	0	1	0
	0.564712	0	0	0	0	0	0	0	0	0	0	0	0	0	0	0	0	0	0	0	0	0	0	0	0	0	0	0	0	0	0	0	0	0	0	0	0	0	0	0	0	0	0	0	0	0	0	0	0
	0.565615	0	0	0	0	0	0	0	0	0	0	0	0	0	0	0	0	0	0	0	0	0	0	0	0	0	0	0	0	0	0	0	0	0	0	0	0	0	0	0	0	0	0	0	0	0	0	0	0
	0.566518	0	0	0	0	0	0	0	0	0	0	0	0	0	0	0	0	0	0	0	0	0	0	0	0	0	0	0	0	0	0	0	0	0	0	0	0	0	0	0	0	0	0	0	0	0	0	0	0
	0.567421	0	0	0	0	0	0	0	0	0	0	0	0	0	0	0	0	0	0	0	0	0	0	0	0	0	0	0	0	0	0	0	0	0	0	0	0	0	0	0	0	0	0	0	0	0	0	1	0
	0.568324	0	0	0	0	0	0	0	0	0	0	0	0	0	0	0	0	0	0	0	0	0	0	0	0	0	0	0	0	0	0	0	0	0	0	0	0	0	0	0	0	0	0	0	0	0	0	0	0
	0.569226	0	0	0	0	0	0	0	0	0	0	0	0	0	0	0	0	0	0	0	0	0	0	0	0	0	0	0	0	0	0	0	0	0	0	0	0	0	0	0	0	0	0	0	0	0	0	0	0
	0.570129	0	0	0	0	0	0	0	0	0	0	0	0	0	0	0	0	0	0	0	0	0	0	0	0	0	0	0	0	0	0	0	0	0	0	0	0	0	0	0	0	0	0	0	0	0	0	0	0
	0.571032	0	0	0	0	0	0	0	0	0	0	0	0	0	0	0	0	0	0	0	0	0	0	0	0	0	0	0	0	0	0	0	0	0	0	0	0	0	0	0	0	0	0	0	0	0	0	0	0
	0.571935	0	0	0	0	0	0	0	0	0	0	0	0	0	0	0	0	0	0	0	0	0	0	0	0	0	0	0	0	0	0	0	0	0	0	0	0	0	0	0	0	0	0	0	0	0	0	0	0
	0.572838	0	0	0	0	0	0	0	0	0	0	0	0	0	0	0	0	0	0	0	0	0	0	0	0	0	0	0	0	0	0	0	0	0	0	0	0	0	0	0	0	0	0	0	0	0	0	0	3
	0.57374	0	0	0	0	0	0	0	0	0	0	0	0	0	0	0	0	0	0	0	0	0	0	0	0	0	0	0	0	0	0	0	0	0	0	0	0	0	0	0	0	0	0	0	0	0	0	0	0
	0.574643	0	0	0	0	0	0	0	0	0	0	0	0	0	0	0	0	0	0	0	0	0	0	0	0	0	0	0	0	0	0	0	0	0	0	0	0	0	0	0	0	0	1	0	0	0	0	0	0
	0.575546	0	0	0	0	0	0	0	0	0	0	0	0	0	0	0	0	0	0	0	0	0	0	0	0	0	0	0	0	0	0	0	0	0	0	0	0	0	0	0	0	0	0	0	0	0	0	0	0
	0.576449	0	0	0	0	0	0	0	0	0	0	0	0	0	0	0	0	0	0	0	0	0	0	0	0	0	0	0	0	0	0	0	0	0	0	0	0	0	0	0	0	0	0	0	0	0	0	0	0
	0.577352	0	0	0	0	0	0	0	0	0	0	0	0	0	0	0	0	0	0	0	0	0	0	0	0	0	0	0	0	0	0	0	0	0	0	0	0	1	0	0	0	0	0	0	0	0	0	0	0
	0.578255	0	0	0	0	0	0	0	0	0	0	0	0	0	0	0	0	0	0	0	0	0	0	0	0	0	0	0	0	0	0	0	0	0	0	0	0	0	0	0	0	0	0	0	0	0	0	0	0
	0.579157	0	0	0	0	0	0	0	0	0	0	0	0	0	0	0	0	0	0	0	0	0	0	0	0	0	0	0	0	0	0	0	0	0	0	0	0	0	0	0	0	0	0	0	0	0	0	0	0
	0.58006	0	0	0	0	0	0	0	0	0	0	0	0	0	0	0	0	0	0	0	0	0	0	0	0	0	0	0	0	0	0	0	0	0	0	0	0	0	0	0	0	0	0	0	0	0	0	0	0
	0.580963	0	0	0	0	0	0	0	0	0	0	0	0	0	0	0	0	0	0	0	0	0	0	0	0	0	0	0	0	0	0	0	0	0	0	1	0	0	0	0	0	0	0	0	0	0	0	0	0
	0.581866	0	0	0	0	0	0	0	0	0	0	0	0	0	0	0	0	0	0	0	0	0	0	0	0	0	0	0	0	0	0	0	0	0	0	0	0	0	0	0	0	0	0	0	0	0	0	0	0
	0.582769	0	0	0	0	0	0	0	0	0	0	0	0	0	0	0	0	0	0	0	0	0	0	0	0	0	0	0	0	0	0	0	0	0	0	0	0	0	0	0	0	0	0	0	0	0	0	0	0
	0.583671	0	0	0	0	0	0	0	0	0	0	0	0	0	0	0	0	0	0	0	0	0	0	0	0	0	0	0	0	0	0	0	0	0	0	0	0	0	0	0	0	0	0	0	0	0	0	0	0
	0.584574	0	0	0	0	0	0	0	0	0	0	0	0	0	0	0	0	0	0	0	0	0	0	0	0	0	0	0	0	0	0	0	0	0	0	0	0	0	0	0	0	0	0	0	0	0	0	0	0
	0.585477	0	0	0	0	0	0	0	0	0	0	0	0	0	0	0	0	0	0	0	0	0	0	0	0	0	0	0	0	0	0	0	0	0	0	0	0	0	0	0	0	0	0	0	0	0	0	0	0
	0.58638	0	0	0	0	0	0	0	0	0	0	0	0	0	0	0	0	0	0	0	0	0	0	0	0	0	0	0	0	0	0	0	0	0	0	0	0	0	0	0	0	0	0	0	0	0	0	0	0
	0.587283	0	0	0	0	0	0	0	0	0	0	0	0	0	0	0	0	0	0	0	0	0	0	0	0	0	0	0	0	0	0	0	0	0	0	0	0	0	0	0	0	0	0	0	0	0	0	0	0
	0.588186	0	0	0	0	0	0	0	0	0	0	0	0	0	0	0	0	0	0	0	0	0	0	0	0	0	0	0	0	0	0	0	0	0	0	0	0	0	0	0	0	0	0	0	0	0	0	0	0
	0.589088	0	0	0	0	0	0	0	0	0	0	0	0	0	0	0	0	0	0	0	0	0	0	0	0	0	0	0	0	0	0	0	0	0	0	0	0	0	0	0	0	0	0	0	0	0	0	0	0
	0.589991	0	0	0	0	0	0	0	0	0	0	0	0	0	0	0	0	0	0	0	0	0	0	0	0	0	0	0	0	0	0	0	0	0	0	0	0	0	0	0	0	0	0	0	0	0	0	0	0
	0.590894	0	0	0	0	0	0	0	0	0	0	0	0	0	0	0	0	0	0	0	0	0	0	0	0	0	0	0	0	0	0	0	0	0	0	0	0	0	0	0	0	0	0	0	0	0	0	0	0
	0.591797	0	0	0	0	0	0	0	0	0	0	0	0	0	0	0	0	0	0	0	0	0	0	0	0	0	0	0	0	0	0	0	0	0	0	0	0	0	0	0	0	0	0	0	0	0	0	0	0
	0.5927	0	0	0	0	0	0	0	0	0	0	0	0	0	0	0	0	0	0	0	0	0	0	0	0	0	0	0	0	0	0	0	0	0	0	0	0	0	0	0	0	0	0	0	0	0	0	0	0
[truncated: 152 more columns]

## Sheet: Figure6A_cGMP
FePhenM_20_cGMP_19_66
		0.369829	0.370354	0.370879	0.371403	0.371928	0.372453	0.372977	0.373502	0.374027	0.374551	0.375076	0.375601	0.376125	0.37665	0.377175	0.3777	0.378224	0.378749	0.379274	0.379798	0.380323	0.380848	0.381372	0.381897	0.382422	0.382946	0.383471	0.383996	0.38452	0.385045	0.38557	0.386094	0.386619	0.387144	0.387668	0.388193	0.388718	0.389242	0.389767	0.390292	0.390816	0.391341	0.391866	0.39239	0.392915	0.39344	0.393965	0.394489
	0.379116	0	0	0	0	0	0	0	0	0	0	0	0	0	0	0	0	0	0	0	0	0	0	0	0	0	0	0	0	0	0	0	0	0	0	0	0	0	0	0	0	0	0	0	0	0	0	0	0
	0.379808	0	0	0	0	0	0	0	0	0	0	0	0	0	0	0	0	0	0	0	0	0	0	0	0	0	0	0	0	0	0	0	0	0	0	0	0	0	0	0	0	0	0	0	0	0	0	0	0
	0.380501	0	0	0	0	0	0	0	0	0	0	0	0	0	0	0	0	0	0	0	0	0	0	0	0	0	0	0	0	0	0	0	0	0	0	0	0	0	0	0	0	0	0	0	0	0	0	0	0
	0.381193	0	0	0	0	0	0	0	0	0	0	0	0	0	0	0	0	0	0	0	0	0	0	0	0	0	0	0	0	0	0	0	0	0	0	0	0	0	0	0	0	0	0	0	0	0	0	0	0
	0.381886	0	0	0	0	0	0	0	0	0	0	0	0	0	0	0	0	0	0	0	0	0	0	0	0	0	0	0	0	0	0	0	0	0	0	0	0	0	0	0	0	0	0	0	0	0	0	0	0
	0.382578	0	0	0	0	0	0	0	0	0	0	0	0	0	0	0	0	0	0	0	0	0	0	0	0	0	0	0	0	0	0	0	0	0	0	0	0	0	0	0	0	0	0	0	0	0	0	0	0
	0.383271	0	0	0	0	0	0	0	0	0	0	0	0	0	0	0	0	0	0	0	0	0	0	0	0	0	0	0	0	0	0	0	0	0	0	0	0	0	0	0	0	0	0	0	0	0	0	0	0
	0.383963	0	0	0	0	0	0	0	0	0	0	0	0	0	0	0	0	0	0	0	0	0	0	0	0	0	0	0	0	0	0	0	0	0	0	0	0	0	0	0	0	0	0	0	0	0	0	0	0
	0.384656	0	0	0	0	0	0	0	0	0	0	0	0	0	0	0	0	0	0	0	0	0	0	0	0	0	0	0	0	0	0	0	0	0	0	0	0	0	0	0	0	0	0	0	0	0	0	0	0
	0.385348	0	0	0	0	0	0	0	0	0	0	0	0	0	0	0	0	0	0	0	0	0	0	0	0	0	0	0	0	0	0	0	0	0	0	0	0	0	0	0	0	0	0	0	0	0	0	0	0
	0.386041	0	0	0	0	0	0	0	0	0	0	0	0	0	0	0	0	0	0	0	0	0	0	0	0	0	0	0	0	0	0	0	0	0	0	0	0	0	0	0	0	0	0	0	0	0	0	0	0
	0.386733	0	0	0	0	0	0	0	0	0	0	0	0	0	0	0	0	0	0	0	0	0	0	0	0	0	0	0	0	0	0	0	0	0	0	0	0	0	0	0	0	0	0	0	0	0	0	0	0
	0.387426	0	0	0	0	0	0	0	0	0	0	0	0	0	0	0	0	0	0	0	0	0	0	0	0	0	0	0	0	0	0	0	0	0	0	0	0	0	0	0	0	0	0	0	0	0	0	0	0
	0.388118	0	0	0	0	0	0	0	0	0	0	0	0	0	0	0	0	0	0	0	0	0	0	0	0	0	0	0	0	0	0	0	0	0	0	0	0	0	0	0	0	0	0	0	0	0	0	0	0
	0.38881	0	0	0	0	0	0	0	0	0	0	0	0	0	0	0	0	0	0	0	0	0	0	0	0	0	0	0	0	0	0	0	0	0	0	0	0	0	0	0	0	0	0	0	0	0	0	0	0
	0.389503	0	0	0	0	0	0	0	0	0	0	0	0	0	0	0	0	0	0	0	0	0	0	0	0	0	0	0	0	0	0	0	0	0	0	0	0	0	0	0	0	0	0	0	0	0	0	0	0
	0.390195	0	0	0	0	0	0	0	0	0	0	0	0	0	0	0	0	0	0	0	0	0	0	0	0	0	0	0	0	0	0	0	0	0	0	0	0	0	0	0	0	0	0	0	0	0	0	0	0
	0.390888	0	0	0	0	0	0	0	0	0	0	0	0	0	0	0	0	0	0	0	0	0	0	0	0	0	0	0	0	0	0	0	0	0	0	0	0	0	0	0	0	0	0	0	0	0	0	0	0
	0.39158	0	0	0	0	0	0	0	0	0	0	0	0	0	0	0	0	0	0	0	0	0	0	0	0	0	0	0	0	0	0	0	0	0	0	0	0	0	0	0	0	0	0	0	0	0	0	0	0
	0.392273	0	0	0	0	0	0	0	0	0	0	0	0	0	0	0	0	0	0	0	0	0	0	0	0	0	0	0	0	0	0	0	0	0	0	0	0	0	0	0	0	0	0	0	0	0	0	0	0
	0.392965	0	0	0	0	0	0	0	0	0	0	0	0	0	0	0	0	0	0	0	0	0	0	0	0	0	0	0	0	0	0	0	0	0	0	0	0	0	0	0	0	0	0	0	0	0	0	0	0
	0.393658	0	0	0	0	0	0	0	0	0	0	0	0	0	0	0	0	0	0	0	0	0	0	0	0	0	0	0	0	0	0	0	0	0	0	0	0	0	0	0	0	0	0	0	0	0	0	0	0
	0.39435	0	0	0	0	0	0	0	0	0	0	0	0	0	0	0	0	0	0	0	0	0	0	0	0	0	0	0	0	0	0	0	0	0	0	0	0	0	0	0	0	0	0	0	0	0	0	0	0
	0.395043	0	0	0	0	0	0	0	0	0	0	0	0	0	0	0	0	0	0	0	0	0	0	0	0	0	0	0	0	0	0	0	0	0	0	0	0	0	0	1	0	0	0	0	0	0	0	0	0
	0.395735	0	0	0	0	0	0	0	0	0	0	0	0	0	0	0	0	0	0	0	0	0	0	0	0	0	0	0	0	0	0	0	0	0	0	0	0	0	0	0	0	0	0	0	0	0	0	0	0
	0.396428	0	0	0	0	0	0	0	0	0	0	0	0	0	0	0	0	0	0	0	0	0	0	0	0	0	0	0	0	0	0	0	0	0	0	0	0	0	0	0	0	0	0	0	0	0	0	0	0
	0.39712	0	0	0	0	0	0	0	0	0	0	0	0	0	0	0	0	0	0	0	0	0	0	0	0	0	0	0	0	0	0	0	0	0	0	0	0	0	0	0	0	0	0	0	0	0	0	0	0
	0.397813	0	0	0	0	0	0	0	0	0	0	0	0	0	0	0	0	0	0	0	0	0	0	0	0	0	0	0	0	0	0	0	0	0	0	0	0	0	0	0	0	0	0	0	0	0	0	0	0
	0.398505	0	0	0	0	0	0	0	0	0	0	0	0	0	0	0	0	0	0	0	0	0	0	0	0	0	0	0	0	0	0	0	0	0	0	0	0	0	0	0	0	0	0	0	0	0	0	0	0
	0.399198	0	0	0	0	0	0	0	0	0	0	0	0	0	0	0	0	0	0	0	0	0	0	0	0	0	0	0	0	0	0	0	0	0	0	0	0	0	0	0	0	0	0	0	0	0	0	0	0
	0.39989	0	0	0	0	0	0	0	0	0	0	0	0	0	0	0	0	0	0	0	0	0	0	0	0	0	0	0	0	0	0	0	0	0	0	0	0	0	0	0	0	0	0	0	0	0	0	0	0
	0.400583	0	0	0	0	0	0	0	0	0	0	0	0	0	0	0	0	0	0	0	0	0	0	0	0	0	0	0	0	0	0	0	0	0	0	0	0	0	0	0	0	0	0	0	0	0	0	0	0
	0.401275	0	0	0	0	0	0	0	0	0	0	0	0	0	0	0	0	0	0	0	0	0	0	0	0	0	0	0	0	0	0	0	0	0	0	0	0	0	0	0	0	1	0	0	0	0	0	0	0
	0.401968	0	0	0	0	0	0	0	0	0	0	0	0	0	0	0	0	0	0	0	0	0	0	0	0	0	0	0	0	0	0	0	0	0	0	0	0	0	0	0	0	0	0	0	0	0	0	0	0
	0.40266	0	0	0	0	0	0	0	0	0	0	0	0	0	0	0	0	0	0	0	0	0	0	0	0	0	0	0	0	0	0	0	0	0	0	0	0	0	0	0	0	0	0	0	0	0	0	0	0
	0.403353	0	0	0	0	0	0	0	0	0	0	0	0	0	0	0	0	0	0	0	0	0	0	0	0	0	0	0	0	0	0	0	0	0	0	0	0	0	0	0	0	0	0	0	0	0	0	1	1
	0.404045	0	0	0	0	0	0	0	0	0	0	0	0	0	0	0	0	0	0	0	0	0	0	0	0	0	0	0	0	0	0	0	0	0	0	0	0	0	0	0	0	0	0	0	0	0	0	0	0
	0.404737	0	0	0	0	0	0	0	0	0	0	0	0	0	0	0	0	0	0	0	0	0	0	0	0	0	0	0	0	0	0	0	0	0	0	0	0	0	0	0	0	0	0	0	0	0	0	0	0
	0.40543	0	0	0	0	0	0	0	0	0	0	0	0	0	0	0	0	0	0	0	0	0	0	0	0	0	0	0	0	0	0	0	0	0	0	0	0	0	0	0	0	1	0	0	2	0	0	0	1
	0.406122	0	0	0	0	0	0	0	0	0	0	0	0	0	0	0	0	0	0	0	0	0	0	0	0	0	0	0	0	0	0	0	0	0	0	0	0	0	0	1	0	0	0	0	0	0	0	0	0
	0.406815	0	0	0	0	0	0	0	0	0	0	0	0	0	0	0	0	0	0	0	0	0	0	0	0	0	0	0	0	0	0	0	0	0	0	0	0	0	0	0	0	0	0	0	1	0	0	0	0
	0.407507	0	0	0	0	0	0	0	0	0	0	0	0	0	0	0	0	0	0	0	0	0	0	0	0	0	0	0	0	0	0	0	0	0	0	0	0	0	0	0	0	0	0	0	0	0	1	0	0
	0.4082	0	0	0	0	0	0	0	0	0	0	0	0	0	0	0	0	0	0	0	0	0	0	0	0	0	0	0	0	0	0	0	0	0	0	0	0	0	0	0	0	0	0	0	0	0	0	0	0
	0.408892	0	0	0	0	0	0	0	0	0	0	0	0	0	0	0	0	0	0	0	0	0	0	0	0	0	0	0	0	0	0	0	0	0	0	0	0	0	0	0	0	0	0	0	0	0	0	0	0
	0.409585	0	0	0	0	0	0	0	0	0	0	0	0	0	0	0	0	0	0	0	0	0	0	0	0	0	0	0	0	0	0	0	0	0	0	0	0	0	0	0	0	0	0	0	0	0	0	0	0
	0.410277	0	0	0	0	0	0	0	0	0	0	0	0	0	0	0	0	0	0	0	0	0	0	0	0	0	0	0	0	0	0	0	0	0	0	0	0	0	0	0	0	0	0	0	0	0	0	0	0
	0.41097	0	0	0	0	0	0	0	0	0	0	0	0	0	0	0	0	0	0	0	0	0	0	0	0	0	0	0	0	0	1	0	0	0	0	1	0	0	0	0	0	0	0	0	0	0	0	0	0
	0.411662	0	0	0	0	0	0	0	0	0	0	0	0	0	0	0	0	0	0	0	0	0	0	0	0	0	0	0	0	0	0	0	0	0	0	0	0	0	0	0	0	0	0	0	0	1	0	0	0
	0.412355	0	0	0	0	0	0	0	0	0	0	0	0	0	0	0	0	0	0	0	0	0	0	0	0	0	0	0	0	0	0	0	0	0	0	0	0	0	0	0	0	0	0	0	0	0	0	0	0
	0.413047	0	0	0	0	0	0	0	0	0	0	0	0	0	0	0	0	0	0	0	0	0	0	0	0	0	0	0	0	0	0	0	0	0	0	0	0	0	0	0	0	0	0	0	0	0	2	0	0
	0.41374	0	0	0	0	0	0	0	0	0	0	0	0	0	0	0	0	0	0	0	0	0	0	0	0	0	0	0	0	0	0	0	0	0	0	0	0	0	0	0	0	0	0	0	0	0	0	0	2
	0.414432	0	0	0	0	0	0	0	0	0	0	0	0	0	0	0	0	0	0	0	0	0	0	0	0	0	0	0	0	0	0	0	0	0	0	0	0	0	0	0	0	0	0	0	0	0	0	0	0
	0.415125	0	0	0	0	0	0	0	0	0	0	0	0	0	0	0	0	0	0	0	0	0	0	0	0	0	0	0	0	0	0	0	0	0	0	0	0	0	0	0	0	0	0	0	0	0	0	0	0
	0.415817	0	0	0	0	0	0	0	0	0	0	0	0	0	0	0	0	0	0	0	0	0	0	0	0	0	0	0	0	0	0	0	0	0	0	0	0	0	0	0	0	0	0	0	0	0	0	0	0
	0.41651	0	0	0	0	0	0	0	0	0	0	0	0	0	0	0	0	0	0	0	0	0	0	0	0	0	0	0	0	0	0	0	0	0	0	0	0	0	1	0	0	0	0	0	0	0	0	0	0
	0.417202	0	0	0	0	0	0	0	0	0	0	0	0	0	0	0	0	0	0	0	0	0	0	0	0	0	0	0	0	0	0	0	0	0	0	0	0	0	1	0	0	0	0	0	0	0	0	1	0
	0.417895	0	0	0	0	0	0	0	0	0	0	0	0	0	0	0	0	0	0	0	0	0	0	0	0	0	0	0	0	1	0	0	0	0	0	0	0	0	0	0	0	0	0	0	0	0	0	0	0
	0.418587	0	0	0	0	0	0	0	0	0	0	0	0	0	0	0	0	0	0	0	0	0	0	0	0	0	0	0	0	0	0	1	0	0	0	0	0	0	1	0	0	0	0	0	0	0	0	0	0
	0.41928	0	0	0	0	0	0	0	0	0	0	0	0	0	0	0	0	0	0	0	0	0	0	0	0	0	0	0	0	0	0	0	0	0	0	0	0	0	0	0	0	0	1	0	0	0	0	0	0
	0.419972	0	0	0	0	0	0	0	0	0	0	0	0	0	0	0	0	0	0	0	0	0	0	0	0	0	0	0	0	0	0	0	0	0	0	0	0	0	1	0	0	0	0	0	0	0	0	0	0
	0.420664	0	0	0	0	0	0	0	0	0	0	0	0	0	0	0	0	0	0	0	0	0	0	0	0	0	0	0	0	0	0	0	0	0	0	0	0	2	0	1	0	2	0	0	0	0	0	0	3
	0.421357	0	0	0	0	0	0	0	0	0	0	0	0	0	0	0	0	0	0	0	0	0	0	0	0	0	0	0	0	0	0	0	0	0	0	0	0	0	0	0	0	0	0	0	0	0	0	0	0
	0.422049	0	0	0	0	0	0	0	0	0	0	0	0	0	0	0	0	0	0	0	0	0	0	0	0	0	0	0	0	0	0	0	0	0	0	0	0	0	0	0	0	0	0	0	0	0	0	0	1
	0.422742	0	0	0	0	0	0	0	0	0	0	0	0	0	0	0	0	0	0	0	0	0	0	0	0	0	0	0	0	0	0	0	0	0	0	0	3	0	1	0	0	0	0	0	0	0	0	0	0
	0.423434	0	0	0	0	0	0	0	0	0	0	0	0	0	0	0	0	0	0	0	0	0	0	0	0	0	0	0	0	0	0	0	0	0	0	0	0	0	1	0	0	1	0	1	0	0	1	4	0
	0.424127	0	0	0	0	0	0	0	0	0	0	0	0	0	0	0	0	0	0	0	0	0	0	0	0	0	0	0	0	1	0	0	0	0	0	0	0	0	0	0	0	0	0	0	0	0	0	0	0
	0.424819	0	0	0	0	0	0	0	0	0	0	0	0	0	0	0	0	0	0	0	0	0	0	0	0	0	0	0	0	0	0	0	0	0	0	0	0	0	0	0	0	0	0	0	0	1	0	0	0
	0.425512	0	0	0	0	0	0	0	0	0	0	0	0	0	0	0	0	0	0	0	0	0	0	0	0	0	0	0	0	0	0	0	0	0	0	0	1	0	0	0	0	1	0	0	0	0	0	0	0
	0.426204	0	0	0	0	0	0	0	0	0	0	0	0	0	0	0	0	0	0	0	0	0	0	0	0	0	0	0	0	0	2	0	0	0	0	0	0	0	1	0	0	0	0	0	0	0	0	1	0
	0.426897	0	0	0	0	0	0	0	0	0	0	0	0	0	0	0	0	0	0	0	0	0	0	0	0	0	0	0	0	0	0	0	0	0	0	0	0	0	0	0	0	0	0	0	0	0	0	0	0
	0.427589	0	0	0	0	0	0	0	0	0	0	0	0	1	0	0	0	0	0	0	0	0	0	0	2	0	0	0	0	0	0	0	2	1	0	0	0	0	0	0	0	0	0	0	0	1	0	0	0
	0.428282	0	0	0	0	0	0	0	0	0	0	0	0	0	0	0	0	0	0	0	0	0	0	0	0	0	0	0	0	0	0	0	0	1	0	0	0	0	1	0	0	0	1	1	0	0	0	0	1
	0.428974	0	0	0	0	0	0	0	0	0	0	0	0	0	0	0	0	0	0	0	0	0	0	0	0	0	0	0	0	0	0	0	0	0	0	0	0	0	0	0	0	0	2	0	1	0	1	0	0
	0.429667	0	0	0	0	0	0	0	0	0	0	0	0	0	0	0	0	0	0	0	0	0	0	0	0	0	0	0	0	0	0	0	0	0	0	0	0	0	0	0	0	0	0	0	2	0	3	0	0
	0.430359	0	0	0	0	0	0	0	0	0	0	0	0	0	0	0	0	0	0	0	0	0	0	0	0	0	0	1	0	0	3	0	0	0	0	0	0	0	0	2	0	1	0	1	1	1	1	0	1
	0.431052	0	0	0	0	0	0	0	0	0	0	0	0	0	0	0	0	0	0	0	0	0	0	0	0	0	0	1	0	0	0	1	0	0	0	0	0	0	0	0	0	0	0	0	1	1	0	0	2
	0.431744	0	0	0	0	0	0	0	0	0	0	0	0	0	0	0	0	0	0	0	0	0	0	0	1	0	0	0	0	0	1	1	0	0	0	0	0	0	1	0	1	1	0	2	0	0	1	0	0
	0.432437	0	0	0	0	0	0	0	0	0	0	0	0	0	0	0	0	0	0	0	0	0	0	1	0	1	0	0	0	0	0	0	0	0	0	2	0	0	2	0	0	1	1	3	1	0	0	1	2
	0.433129	0	0	0	0	0	0	0	0	0	0	0	0	0	0	0	0	0	0	0	0	0	0	0	0	0	0	0	0	0	0	0	0	0	0	1	0	0	0	0	0	0	0	1	0	1	2	1	1
	0.433822	0	0	0	0	0	0	0	0	0	0	0	0	0	0	0	0	0	0	0	0	0	0	0	1	0	0	0	0	0	1	0	0	0	0	1	0	0	1	0	0	0	0	0	1	1	0	0	2
	0.434514	0	0	0	0	0	0	0	0	0	0	0	0	0	0	0	0	0	0	0	0	0	0	0	0	0	0	0	0	0	0	0	0	1	0	2	0	0	0	0	0	0	1	1	0	0	0	1	1
	0.435207	0	0	0	0	0	0	0	0	0	0	0	0	0	0	0	0	0	0	0	0	0	0	1	0	0	0	0	0	0	0	1	0	0	0	0	0	0	0	0	0	0	0	0	1	0	1	0	0
	0.435899	0	0	0	0	0	0	0	0	0	0	0	0	0	0	0	0	0	0	0	0	0	0	0	1	0	0	0	0	0	1	0	0	0	0	0	0	0	0	1	0	2	0	0	0	0	0	0	2
	0.436591	0	0	0	0	0	0	0	0	0	0	0	0	0	0	0	0	0	0	0	0	0	0	1	0	0	0	0	0	0	0	0	0	0	0	0	0	0	0	0	0	1	0	0	0	0	1	2	1
	0.437284	0	0	0	0	0	0	0	0	0	0	0	0	0	0	0	0	0	1	0	0	0	0	0	0	0	0	0	0	0	0	0	0	0	0	2	0	1	4	1	0	0	0	0	0	2	0	2	3
	0.437976	0	0	0	0	0	0	0	0	0	0	0	0	0	0	0	0	0	0	0	0	0	0	0	0	0	0	0	0	0	0	0	0	0	0	0	0	0	0	0	1	0	0	0	0	0	0	0	2
	0.438669	0	0	0	0	0	0	0	0	0	0	0	2	0	0	0	0	0	0	0	0	0	0	0	1	0	0	0	0	0	0	3	0	0	0	0	0	0	2	0	1	1	2	0	2	2	2	0	1
	0.439361	0	0	0	0	0	0	0	0	0	0	0	0	0	0	0	0	0	0	0	0	0	0	0	0	0	0	0	0	1	2	0	0	0	0	0	0	0	1	0	1	2	0	4	0	0	0	0	0
	0.440054	0	0	0	0	0	0	0	0	0	0	0	0	0	0	0	0	0	0	0	0	0	0	0	1	0	0	0	0	0	0	0	0	0	0	0	0	0	0	1	0	1	0	0	0	0	3	1	0
	0.440746	0	0	0	0	0	0	0	0	0	0	0	0	0	0	0	0	0	0	0	0	0	0	0	0	0	0	0	0	0	0	0	0	1	0	0	0	0	0	3	0	0	2	0	1	4	1	0	3
	0.441439	0	0	0	0	0	0	0	0	0	0	0	0	0	0	0	0	0	0	0	0	0	0	0	0	0	0	0	0	1	0	0	0	0	0	0	0	0	0	1	0	0	1	0	0	0	0	1	2
	0.442131	0	0	0	0	0	0	0	0	0	0	0	0	0	0	0	0	0	0	0	0	0	0	0	0	0	0	0	0	0	0	0	0	0	1	0	0	0	0	0	0	1	0	0	0	0	2	3	2
	0.442824	0	0	0	0	0	0	0	0	0	0	0	0	0	0	0	0	0	0	0	0	0	0	0	0	0	0	0	0	0	0	0	0	0	0	0	1	0	2	2	0	1	0	2	1	0	0	0	2
	0.443516	0	0	0	0	0	0	0	0	0	0	0	0	0	0	0	0	0	0	0	0	0	0	0	0	0	0	0	0	0	0	0	0	0	0	0	0	0	0	2	1	0	0	0	0	0	0	1	1
	0.444209	0	0	0	0	0	0	0	0	0	0	0	0	0	0	0	0	0	0	0	0	0	0	0	0	0	1	0	0	0	1	0	0	0	2	0	0	0	1	3	2	1	1	1	0	0	1	1	0
	0.444901	0	0	1	0	0	0	0	0	0	0	0	0	0	0	0	0	0	0	0	0	0	0	0	0	0	1	0	0	0	0	0	0	1	1	0	0	0	1	3	0	0	0	4	1	0	2	0	0
	0.445594	0	0	0	0	0	0	0	0	0	0	0	0	0	0	0	0	0	0	0	0	0	0	0	0	0	0	0	0	0	0	0	0	0	0	0	0	1	0	0	1	0	0	0	0	0	0	1	0
	0.446286	0	0	0	0	0	0	0	0	0	0	0	0	0	0	0	0	0	0	0	0	0	0	0	0	0	0	0	0	0	0	0	0	0	0	0	0	0	0	1	0	0	0	0	0	0	1	0	1
	0.446979	0	0	0	0	0	0	0	0	0	0	0	2	0	0	0	0	0	0	0	0	0	0	0	1	0	0	0	0	0	0	0	0	0	1	1	0	0	0	5	0	0	3	0	1	1	1	1	1
	0.447671	0	0	0	0	0	0	0	0	0	0	0	0	0	0	0	1	0	0	0	0	0	0	0	0	0	1	0	0	0	1	0	0	0	0	1	0	0	0	0	0	0	0	2	1	3	0	1	1
	0.448364	0	0	0	0	0	0	0	0	0	0	0	0	0	0	0	0	0	0	0	0	0	0	0	0	0	0	0	0	0	1	0	1	1	0	0	0	0	1	0	1	0	1	0	0	1	4	2	2
	0.449056	0	0	1	0	0	0	0	0	0	0	0	0	0	0	0	0	0	0	0	0	2	0	0	1	0	0	0	0	0	0	0	0	2	1	0	3	1	1	0	2	1	1	0	1	0	0	2	0
	0.449749	0	0	0	0	0	0	1	0	1	0	0	0	0	0	0	0	0	0	0	0	0	0	0	0	0	0	1	0	0	0	0	0	0	0	0	0	0	0	2	0	0	0	1	1	0	0	0	0
	0.450441	0	0	0	0	0	0	0	0	0	0	0	0	0	0	0	0	0	0	0	0	0	0	0	1	2	0	0	0	0	0	0	0	1	0	0	0	0	0	1	0	0	0	0	0	1	2	0	0
	0.451134	0	0	0	0	0	0	0	0	0	0	0	0	0	0	0	0	0	0	0	0	0	0	1	0	0	0	0	0	0	0	0	0	2	0	0	0	0	0	3	0	0	0	3	3	0	0	0	1
	0.451826	0	0	0	0	0	0	0	0	0	0	0	0	0	0	0	0	0	0	0	0	0	1	3	0	0	0	1	0	0	0	0	0	3	0	1	0	0	0	1	0	0	0	1	1	0	1	2	0
	0.452518	0	0	0	0	0	0	0	0	0	0	0	0	0	0	0	0	0	1	0	1	0	0	0	1	0	0	0	0	0	0	0	0	0	0	0	0	0	1	1	0	0	0	2	0	0	1	1	1
	0.453211	0	0	0	0	0	0	0	0	0	0	0	0	0	0	0	0	0	0	0	0	0	0	1	0	0	0	0	0	0	0	0	0	0	0	0	1	0	0	0	1	0	0	1	1	1	0	1	1
	0.453903	0	0	0	0	0	0	0	0	0	0	0	0	0	0	0	0	0	0	0	0	0	0	0	4	0	0	1	0	0	0	0	4	0	1	2	0	0	0	1	0	0	1	0	3	0	0	1	1
	0.454596	0	0	0	0	0	0	0	0	0	0	0	0	0	0	0	0	0	0	0	0	0	0	0	0	0	0	0	0	0	0	0	0	0	0	0	0	0	0	0	0	0	0	0	0	0	0	0	0
	0.455288	0	0	0	0	0	0	0	0	0	0	0	0	0	0	0	0	0	0	0	0	0	0	1	0	0	0	0	0	0	0	1	0	0	1	0	0	0	1	1	0	0	2	2	0	0	1	0	1
	0.455981	0	0	0	0	0	0	0	0	0	0	0	0	0	0	0	0	0	0	0	0	0	0	0	0	0	0	0	0	0	1	0	1	0	0	0	0	1	0	2	0	0	0	1	0	0	0	0	1
	0.456673	0	0	0	0	0	0	0	0	1	0	0	0	0	0	0	0	0	0	0	0	0	0	0	1	0	0	0	0	0	0	3	0	3	1	0	2	0	0	0	3	1	1	6	1	0	0	5	1
	0.457366	0	0	0	0	0	0	0	0	0	0	0	0	0	0	0	0	0	0	0	0	0	0	0	0	0	0	0	0	1	2	0	1	0	0	4	3	1	1	0	0	1	1	0	0	1	0	1	2
	0.458058	1	2	0	0	0	0	0	0	0	0	0	0	1	0	0	1	0	0	0	0	0	0	1	0	0	0	0	0	0	0	0	0	0	0	0	0	0	0	0	1	0	0	2	0	4	0	4	1
	0.458751	0	0	0	0	0	0	0	0	0	0	0	0	0	0	0	0	0	0	0	0	0	1	0	0	0	2	0	0	0	0	0	0	0	0	0	0	0	0	2	0	0	1	6	0	0	0	0	1
	0.459443	0	0	0	0	0	0	0	0	2	0	0	0	0	0	0	0	0	0	0	0	0	0	2	0	0	0	1	0	0	0	0	0	0	0	0	0	0	0	0	0	1	0	1	1	0	0	2	0
	0.460136	0	0	0	0	0	0	0	0	0	0	0	0	0	0	0	0	0	0	0	0	0	0	0	0	0	1	2	0	0	0	0	3	0	0	0	0	0	1	1	0	2	0	1	0	0	1	0	1
	0.460828	0	0	0	0	0	0	0	0	0	0	0	1	0	0	0	0	0	0	0	0	0	0	1	0	0	0	0	0	0	0	0	0	0	0	0	0	0	1	0	0	0	0	2	3	1	0	1	1
	0.461521	0	0	0	0	0	0	0	0	0	0	0	0	0	0	0	0	0	0	0	0	0	0	0	0	0	0	0	0	0	1	0	0	0	0	0	0	0	1	0	0	0	0	1	0	0	1	1	2
	0.462213	0	0	0	0	0	0	0	0	0	0	0	0	0	0	0	0	0	0	0	0	0	0	0	1	0	0	0	0	0	0	0	0	0	0	0	0	0	0	0	0	0	1	0	0	0	0	2	1
	0.462906	0	0	0	0	0	0	0	0	0	0	0	0	0	0	0	0	0	0	0	0	0	0	0	0	0	0	0	0	0	0	0	0	1	0	1	0	0	0	0	0	0	0	1	0	0	1	1	0
	0.463598	0	0	0	0	0	0	0	0	0	0	0	0	0	0	0	0	0	0	0	0	0	0	0	0	0	0	0	0	0	0	0	1	0	0	0	0	0	1	0	0	0	0	1	0	1	3	2	0
	0.464291	0	0	0	0	0	0	0	0	0	0	0	0	0	0	0	0	0	0	0	0	0	0	0	0	0	0	0	0	0	0	0	0	0	0	0	0	0	0	0	0	0	0	0	0	0	0	0	1
	0.464983	0	0	0	0	0	0	0	0	0	0	0	0	0	0	0	0	0	0	0	0	0	0	0	1	0	0	0	0	0	0	0	0	0	1	0	0	0	1	1	0	0	0	0	3	0	0	1	4
	0.465676	0	0	0	0	0	0	0	0	0	0	0	0	0	0	0	0	0	0	0	0	0	0	0	0	0	0	0	0	0	0	0	0	0	1	0	2	0	0	1	0	0	0	0	0	0	0	0	2
	0.466368	0	0	0	0	0	0	0	0	0	0	0	0	0	0	0	0	0	0	0	0	0	0	0	0	0	0	0	0	0	0	0	0	0	0	0	0	0	0	1	0	0	0	0	0	0	0	0	1
	0.467061	0	0	0	0	0	0	0	0	0	0	0	0	0	0	0	0	0	0	0	0	0	0	0	0	0	0	0	0	0	0	0	0	0	0	0	0	0	0	0	1	0	1	0	0	0	0	4	0
	0.467753	0	0	0	0	0	0	0	0	0	0	0	0	0	0	0	0	0	0	0	0	0	0	0	1	0	0	0	0	0	0	0	1	2	0	0	0	0	0	0	0	0	0	1	0	3	0	0	0
	0.468445	0	0	0	0	0	0	0	0	0	0	0	0	0	0	0	0	0	0	0	0	0	0	0	0	0	0	0	0	0	0	0	0	1	0	0	0	0	0	0	1	0	0	0	0	0	4	0	0
	0.469138	0	0	0	0	0	0	0	0	0	0	0	0	0	0	0	0	0	1	0	0	0	0	0	1	0	0	0	0	0	0	0	0	0	1	0	0	0	0	0	0	0	0	0	0	3	2	0	3
	0.46983	0	0	0	0	0	0	0	0	0	0	0	0	0	0	0	0	0	0	0	0	0	0	0	0	0	0	0	0	0	0	0	0	0	0	0	0	0	1	1	0	0	0	2	0	0	1	0	0
	0.470523	0	0	0	0	0	0	0	0	0	0	0	1	1	0	0	0	0	0	0	0	0	0	0	0	0	0	0	0	0	0	0	1	0	0	2	0	0	0	0	0	0	0	0	0	1	0	0	0
	0.471215	0	0	0	0	0	0	0	0	0	0	0	1	0	0	0	1	0	0	0	0	0	0	0	0	0	0	0	0	0	0	1	0	0	0	0	0	0	0	0	0	0	0	0	0	0	0	0	1
	0.471908	0	0	0	0	0	0	0	0	0	0	0	0	0	0	0	0	0	0	0	0	0	0	0	0	0	0	0	0	0	0	0	2	0	0	0	0	1	1	0	2	2	1	0	0	0	1	0	0
	0.4726	0	0	0	0	0	0	0	0	0	0	0	0	0	0	0	0	0	0	0	0	0	0	0	0	0	1	0	0	0	0	0	0	0	0	0	0	0	0	0	0	0	0	0	1	0	0	0	0
	0.473293	0	0	0	0	0	0	0	0	0	0	0	0	0	0	0	0	0	0	0	0	0	0	0	0	0	0	0	0	0	0	0	0	1	0	0	0	0	0	0	0	1	0	0	1	0	0	0	0
	0.473985	0	0	0	0	0	0	0	0	0	0	0	0	0	0	0	0	0	0	0	0	0	0	0	0	0	0	0	0	0	0	0	0	0	0	3	0	0	0	0	0	0	0	0	0	0	1	0	0
	0.474678	0	0	0	0	0	0	0	0	0	0	0	0	0	0	0	0	0	0	0	0	0	0	0	0	0	0	0	0	0	0	0	0	0	0	0	0	0	0	0	0	0	0	0	0	0	0	1	3
	0.47537	0	0	0	0	0	0	0	0	0	0	0	0	0	0	0	0	0	0	0	0	0	0	0	0	0	0	0	0	0	0	0	0	0	0	0	0	1	0	0	0	1	0	0	1	0	0	0	3
	0.476063	0	0	0	0	0	0	0	0	0	0	0	0	0	0	0	0	0	0	0	0	0	0	0	0	0	0	0	0	0	0	0	0	2	0	0	0	0	0	0	4	1	0	1	1	0	0	1	3
	0.476755	0	0	0	0	0	0	0	0	0	0	0	0	0	0	0	0	0	0	0	2	0	0	0	0	0	0	0	0	0	0	0	0	0	0	0	0	0	0	0	0	2	0	0	0	0	0	0	0
	0.477448	0	0	0	0	0	0	0	0	0	0	0	0	0	0	0	0	0	0	0	0	0	0	0	1	0	0	0	0	2	0	0	0	0	0	0	0	0	0	0	0	0	0	1	0	1	0	0	0
	0.47814	0	0	0	0	0	0	0	0	0	0	0	0	0	0	0	0	0	0	0	0	0	0	0	0	0	0	0	0	0	0	0	0	0	0	1	0	0	0	0	0	0	0	0	1	0	0	1	0
	0.478833	0	0	0	0	0	0	0	0	0	0	0	0	0	0	0	0	0	0	0	0	0	0	0	0	0	0	0	0	0	0	0	0	0	0	0	0	0	0	0	0	0	0	0	0	0	0	0	0
	0.479525	0	0	0	0	0	0	0	0	0	0	0	0	0	0	0	0	0	0	0	0	0	0	0	0	0	0	0	0	0	0	0	0	0	1	0	0	0	0	1	0	0	0	1	0	0	0	2	1
	0.480218	0	0	0	0	0	0	0	0	0	0	0	0	0	0	0	0	0	0	0	0	0	0	0	0	0	0	0	0	0	0	0	0	0	0	0	0	0	0	0	0	0	0	0	0	0	0	0	0
	0.48091	0	0	0	0	0	0	0	0	0	0	0	0	0	0	0	0	0	0	0	0	0	0	0	0	0	0	0	0	0	0	0	0	0	0	0	0	0	1	0	0	1	0	4	0	0	0	0	2
	0.481603	0	0	0	0	0	0	0	0	0	0	0	0	0	0	0	0	0	0	0	0	0	0	0	0	0	0	0	0	0	0	0	0	0	0	0	0	0	0	0	0	1	0	0	0	0	0	1	0
	0.482295	0	0	0	0	0	0	0	0	0	0	0	0	0	0	0	0	0	0	0	0	0	0	0	0	0	0	0	0	0	0	0	0	0	0	0	0	0	0	0	0	0	0	0	0	0	0	0	0
	0.482988	0	0	0	0	0	0	0	0	0	0	0	0	0	0	0	0	0	0	0	0	0	0	0	0	0	0	0	0	0	0	0	0	1	0	0	0	1	0	0	0	0	0	0	0	1	0	0	0
	0.48368	0	0	0	0	0	0	0	0	0	0	0	0	0	0	0	0	0	0	0	0	0	0	0	2	0	0	0	0	0	0	0	0	0	0	0	0	0	0	0	0	0	0	0	0	0	0	0	0
	0.484372	0	0	0	0	0	0	0	0	0	0	0	0	0	0	0	0	0	0	0	0	0	0	0	0	0	0	0	0	0	0	0	0	0	0	0	0	0	1	0	0	0	0	0	0	0	0	0	0
	0.485065	0	0	0	0	0	0	0	0	0	0	0	0	0	0	0	0	0	0	0	0	0	0	0	0	0	0	0	0	0	0	0	0	0	0	0	0	0	0	0	0	0	0	0	1	0	0	0	0
	0.485757	0	0	0	0	0	0	0	0	0	0	0	0	0	0	0	0	0	0	0	0	0	0	0	0	0	0	0	0	0	0	0	0	0	1	0	0	0	0	0	0	0	1	0	0	0	0	0	2
	0.48645	0	0	0	0	0	0	0	0	0	0	0	0	0	0	0	0	0	0	0	0	0	0	0	0	0	0	0	0	0	0	0	0	0	1	0	0	0	0	0	0	0	0	0	0	0	0	0	0
	0.487142	0	0	0	0	0	0	0	0	0	0	0	0	0	0	0	0	0	0	0	0	0	0	0	0	0	0	0	0	0	0	0	0	0	0	0	0	0	0	0	1	1	0	0	0	0	0	0	0
	0.487835	0	0	0	0	0	0	0	0	0	0	0	0	0	0	0	0	0	0	0	0	0	0	0	0	0	0	0	0	0	0	0	0	0	0	0	0	0	0	0	0	0	0	0	0	0	0	0	1
	0.488527	0	0	0	0	0	0	0	0	0	0	0	0	0	0	0	0	0	0	0	0	0	0	0	0	0	0	0	0	0	0	0	0	0	0	0	0	0	0	0	0	0	0	0	1	0	0	0	0
	0.48922	0	0	0	0	0	0	0	0	0	0	0	0	0	0	0	0	0	0	0	0	0	0	0	0	0	0	0	0	0	0	0	0	0	0	0	0	0	0	0	0	0	0	0	1	0	0	0	0
	0.489912	0	0	0	0	0	0	0	0	0	0	0	0	0	0	0	0	0	0	0	0	0	0	0	0	0	0	0	0	0	0	0	0	0	0	0	0	0	0	0	0	0	0	0	0	0	0	0	0
	0.490605	0	0	0	0	0	0	0	0	0	0	0	0	0	0	0	0	0	0	0	0	0	0	0	0	0	0	0	0	0	0	0	0	0	0	0	0	0	0	0	0	0	0	0	0	0	0	1	0
	0.491297	0	0	0	0	0	0	0	0	0	0	0	0	0	0	0	0	0	0	0	0	0	0	0	0	0	0	0	0	0	0	0	0	0	0	1	0	0	0	0	0	0	0	0	0	0	0	0	0
	0.49199	0	0	0	0	0	0	0	0	0	0	0	0	0	0	0	0	0	0	0	0	0	0	0	0	0	0	0	0	0	0	0	0	0	0	0	0	0	0	0	0	0	0	0	0	0	0	0	0
	0.492682	0	0	0	0	0	0	0	0	0	0	0	0	0	0	0	0	0	0	0	0	0	0	0	0	0	0	0	0	0	0	0	0	0	0	0	0	0	0	0	0	0	0	0	0	0	0	0	0
	0.493375	0	0	0	0	0	0	0	0	0	0	0	0	0	0	0	0	0	0	0	0	0	0	0	0	0	0	0	0	0	0	0	0	0	0	0	0	0	0	0	0	0	0	0	0	0	0	0	0
	0.494067	0	0	0	0	0	0	0	0	0	0	0	0	0	0	0	0	0	0	0	0	0	0	0	0	0	0	0	0	0	0	0	0	0	0	0	0	0	0	0	0	0	0	0	0	0	0	0	0
	0.49476	0	0	0	0	0	0	0	0	0	0	0	0	0	0	0	0	0	0	0	0	0	0	0	0	0	0	0	0	0	0	0	0	0	0	0	0	0	0	0	0	0	0	0	0	0	0	0	1
	0.495452	0	0	0	0	0	0	0	0	0	0	0	0	0	0	0	0	0	0	0	0	0	0	0	0	0	0	0	0	0	0	0	0	0	0	0	0	0	0	0	0	0	0	0	0	0	0	0	0
	0.496145	0	0	0	0	0	0	0	0	0	0	0	0	0	0	0	0	0	0	0	0	0	0	0	0	0	0	0	0	0	0	0	0	0	0	0	0	0	0	0	0	0	0	0	0	0	0	0	0
	0.496837	0	0	0	0	0	0	0	0	0	0	0	0	0	0	0	0	0	0	0	0	0	0	0	0	0	0	0	0	0	0	0	0	0	0	0	0	0	0	0	0	0	0	0	0	0	0	0	0
	0.49753	0	0	0	0	0	0	0	0	0	0	0	0	0	0	0	0	0	0	0	0	0	0	0	0	0	0	0	0	0	0	0	0	0	0	0	0	0	0	0	0	0	0	0	0	0	0	0	0
	0.498222	0	0	0	0	0	0	0	0	0	0	0	0	0	0	0	0	0	0	0	0	0	0	0	0	1	0	0	0	0	0	0	0	0	0	0	0	1	0	0	0	0	0	0	0	0	0	0	0
	0.498915	0	0	0	0	0	0	0	0	0	0	0	0	0	0	0	0	0	0	0	0	0	0	0	0	0	0	0	0	0	0	0	0	0	0	0	0	0	0	0	0	0	0	0	0	0	0	0	0
	0.499607	0	0	0	0	0	0	0	0	0	0	0	0	0	0	0	0	0	0	0	0	0	0	0	0	0	0	0	0	0	0	0	0	0	0	0	0	0	0	0	0	0	0	0	0	0	0	0	0
	0.500299	0	0	0	0	0	0	0	0	0	0	0	0	0	0	0	0	0	0	0	0	0	0	0	0	0	0	0	0	0	0	0	0	0	0	0	0	0	0	0	0	0	0	0	0	0	0	0	0
	0.500992	0	0	0	0	0	0	0	0	0	0	0	0	0	0	0	0	0	0	0	0	0	0	0	0	0	0	0	0	0	0	0	0	0	0	0	0	0	0	0	0	0	0	0	0	0	0	0	0
	0.501684	0	0	0	0	0	0	0	0	0	0	0	0	0	0	0	0	0	0	0	0	0	0	0	0	0	0	0	0	0	0	0	0	0	0	0	0	0	0	0	0	0	0	0	0	0	0	0	0
	0.502377	0	0	0	0	0	0	0	0	0	0	0	0	0	0	0	0	0	0	0	0	0	0	0	0	0	0	0	0	0	0	0	0	0	0	0	0	0	0	0	0	0	0	0	0	0	0	0	0
	0.503069	0	0	0	0	0	0	0	0	0	0	0	0	0	0	0	0	0	0	0	0	0	0	0	0	0	0	0	0	0	0	0	0	0	0	0	0	0	0	0	0	0	0	0	0	0	0	0	0
	0.503762	0	0	0	0	0	0	0	0	0	0	0	0	0	0	0	0	0	0	0	0	0	0	0	0	0	0	0	0	0	0	0	0	0	0	0	0	0	0	0	0	0	0	0	0	0	0	0	0
	0.504454	0	0	0	0	0	0	0	0	0	0	0	0	0	0	0	0	0	0	0	0	0	0	0	0	0	0	0	0	0	0	0	0	0	0	0	0	0	0	0	0	0	0	0	0	0	0	0	0
	0.505147	0	0	0	0	0	0	0	0	0	0	0	0	0	0	0	0	0	0	0	0	0	0	0	0	0	0	0	0	0	0	0	0	0	0	0	0	0	0	0	0	0	0	0	0	0	0	0	0
	0.505839	0	0	0	0	0	0	0	0	0	0	0	0	0	0	0	0	0	0	0	0	0	0	0	0	0	0	0	0	0	0	0	0	0	0	0	0	0	0	0	0	0	0	0	0	0	0	0	0
	0.506532	0	0	0	0	0	0	0	0	0	0	0	0	0	0	0	0	0	0	0	0	0	0	0	0	0	0	0	0	0	0	0	0	0	0	0	0	0	0	0	0	0	0	0	0	0	0	0	0
	0.507224	0	0	0	0	0	0	0	0	0	0	0	0	0	0	0	0	0	0	0	0	0	0	0	0	0	0	0	0	0	0	0	0	0	0	0	0	0	0	0	0	0	0	0	0	0	0	0	0
	0.507917	0	0	0	0	0	0	0	0	0	0	0	0	0	0	0	0	0	0	0	0	0	0	0	0	0	0	0	0	0	0	0	0	0	0	0	0	0	0	0	0	0	0	0	0	0	0	0	0
	0.508609	0	0	0	0	0	0	0	0	0	0	0	0	0	0	0	0	0	0	0	0	0	0	0	0	1	0	0	0	0	0	0	0	0	0	0	0	0	0	0	0	0	0	0	0	0	0	0	0
	0.509302	0	0	0	0	0	0	0	0	0	0	0	0	0	0	0	0	0	0	0	0	0	0	0	0	0	0	0	0	0	0	0	0	0	0	0	0	0	0	0	0	0	0	0	0	0	0	0	0
	0.509994	0	0	0	0	0	0	0	0	0	0	0	0	0	0	0	0	0	0	0	0	0	0	0	0	0	0	0	0	0	0	0	0	0	0	0	0	0	0	0	0	0	0	0	0	0	0	0	0
	0.510687	0	0	0	0	0	0	0	0	0	0	0	0	0	0	0	0	0	0	0	0	0	0	0	0	0	0	0	0	0	0	0	0	0	0	0	0	0	0	0	0	0	0	0	0	0	0	0	0
	0.511379	0	0	0	0	0	0	0	0	0	0	0	0	0	0	0	0	0	0	0	0	0	0	0	0	0	0	0	0	0	0	0	0	0	0	0	0	0	0	0	0	0	0	0	0	0	0	0	0
	0.512072	0	0	0	0	0	0	0	0	0	0	0	0	0	0	0	0	0	0	0	0	0	0	0	0	0	0	0	0	0	0	0	0	0	0	0	0	0	0	0	0	0	0	0	0	0	0	0	0
	0.512764	0	0	0	0	0	0	0	0	0	0	0	0	0	0	0	0	0	0	0	0	0	0	0	0	0	0	0	0	0	0	0	0	0	0	0	0	0	0	0	0	0	0	0	0	0	0	0	0
	0.513457	0	0	0	0	0	0	0	0	0	0	0	0	0	0	0	0	0	0	0	0	0	0	0	0	0	0	0	0	0	0	0	0	0	0	0	0	0	0	0	0	0	0	0	0	0	0	0	0
	0.514149	0	0	0	0	0	0	0	0	0	0	0	0	0	0	0	0	0	0	0	0	0	0	0	0	0	0	0	0	0	0	0	0	0	0	0	0	0	0	0	0	0	0	0	0	0	0	0	0
	0.514842	0	0	0	0	0	0	0	0	0	0	0	0	0	0	0	0	0	0	0	0	0	0	0	0	0	0	0	0	0	0	0	0	0	0	0	0	0	0	0	0	0	0	0	0	0	0	0	0
	0.515534	0	0	0	0	0	0	0	0	0	0	0	0	0	0	0	0	0	0	0	0	0	0	0	0	0	0	0	0	0	0	0	0	0	0	0	0	0	0	0	0	0	0	0	0	0	0	0	0
	0.516226	0	0	0	0	0	0	0	0	0	0	0	0	0	0	0	0	0	0	0	0	0	0	0	0	0	0	0	0	0	0	0	0	0	0	0	0	0	0	0	0	0	0	0	0	0	0	0	0
	0.516919	0	0	0	0	0	0	0	0	0	0	0	0	0	0	0	0	0	0	0	0	0	0	0	0	0	0	0	0	0	0	0	0	0	0	0	0	0	0	0	0	0	0	0	0	0	0	0	0
[truncated: 152 more columns]

## Sheet: Figure6B
	FePhenM							RuBpy							FePhenM						RuBpy
Frequencies	Modulation Apo FePhenM	Phase Apo FePhenM	Modulation cAMP FePhenM	Phase cAMP FePhenM	Modulation cGMP FePhenM	Phase cGMP FePhenM	Frequencies	Modulation Apo RuBpy	Phase Apo RuBpy	Modulation cAMP RuBpy	Phase cAMP RuBpy	Modulation cGMP RuBpy	Phase cGMP RuBpy		Gfit Modulation Apo FePhenM	Gfit Phase Apo FePhenM	Gfit Modulation cAMP FePhenM	Gfit Phase cAMP FePhenM	Gfit Modulation cGMP FePhenM	Gfit Phase cGMP FePhenM	Gfit Modulation Apo RuBpy	Gfit Phase Apo RuBpy	Gfit Modulation cAMP RuBpy	Gfit Phase cAMP RuBpy	Gfit Modulation cGMP RuBpy	Gfit Phase cGMP RuBpy
10	0.805635	32.3262	0.751787	27.8836	0.804329	30.6773	10	0.814705	30.4503	0.733845	29.176	0.806991	29.3633		0.805506	32.0906	0.752305	27.7687	0.806784	30.6672	0.811224	30.6544	0.737474	29.205	0.811098	29.215
20	0.593539	48.5152	0.572359	33.955	0.601893	45.2	20	0.614725	46.0942	0.54478	34.6572	0.611197	43.1872		0.781795	34.1527	0.727677	28.8773	0.783504	32.5864	0.788608	32.6047	0.711158	30.3494	0.788771	30.9689
30	0.460096	57.4276	0.495886	36.5322	0.476088	53.1812	30	0.483069	55.1212	0.467092	36.0353	0.486702	50.8167		0.758771	36.0779	0.704944	29.8167	0.760954	34.3699	0.766682	34.4278	0.686837	31.3057	0.767194	32.6071
40	0.373042	63.1039	0.45019	39.4657	0.393011	58.3675	40	0.394432	60.9455	0.424008	37.8187	0.403645	55.7288		0.736515	37.8782	0.684055	30.6149	0.739208	36.0302	0.745508	36.1359	0.664469	32.1028	0.74641	34.1421
50	0.312781	66.9667	0.414582	42.675	0.33455	62.0007	50	0.332314	65.0152	0.39337	40.0191	0.344435	59.1585		0.715073	39.5646	0.664909	31.2964	0.718305	37.5788	0.725112	37.7396	0.643956	32.7664	0.726429	35.5849
60	0.269207	69.8987	0.384177	45.6607	0.291721	64.7774	60	0.286343	68.0571	0.367963	42.4239	0.300099	61.6465		0.694462	41.1468	0.647382	31.8823	0.698255	39.0257	0.7055	39.2485	0.625177	33.3188	0.707244	36.9448
70	0.235599	72.1181	0.357515	48.4919	0.25797	66.9767	70	0.25083	70.3026	0.345798	44.7954	0.266335	63.5011		0.674685	42.6337	0.631338	32.3906	0.679056	40.38	0.686666	40.6708	0.607995	33.7795	0.688832	38.2301
80	0.2094	73.7827	0.335024	51.0692	0.231431	68.6794	80	0.223655	72.0194	0.325992	47.0422	0.239962	65.0064		0.655731	44.0332	0.616641	32.8364	0.660689	41.6497	0.668591	42.0139	0.592271	34.165	0.671166	39.448
90	0.188819	75.0764	0.314329	53.5886	0.210446	69.9944	90	0.201649	73.4358	0.308893	49.2505	0.218938	66.4104		0.637578	45.3523	0.603159	33.2323	0.643131	42.8421	0.651254	43.2843	0.577869	34.4893	0.654213	40.6047
100	0.172096	76.3155	0.295469	55.9842	0.193126	71.3938	100	0.184058	74.7508	0.293229	51.4695	0.201442	67.8499		0.620203	46.5974	0.590769	33.5889	0.626352	43.9636	0.634627	44.4876	0.564663	34.7642	0.637939	41.7056
110	0.158142	77.2817	0.277477	57.9692	0.178476	72.5978	110	0.169248	75.8484	0.278084	53.5721	0.186004	69.0275		0.603577	47.7743	0.579356	33.9146	0.610322	45.0202	0.618682	45.629	0.552533	34.9996	0.622308	42.7554
120	0.146231	78.4195	0.262834	59.8201	0.165958	73.7872	120	0.156247	77.0156	0.263924	55.4535	0.173063	70.0701		0.587669	48.8881	0.568818	34.2166	0.595006	46.0169	0.603391	46.7131	0.541371	35.2038	0.607481	43.7165
130	0.135236	79.4321	0.248274	61.7611	0.154495	74.7274	130	0.144747	77.8696	0.251092	57.1169	0.16177	71.0489		0.572448	49.9436	0.559061	34.5007	0.580371	46.9586	0.588725	47.7441	0.531078	35.3837	0.593406	44.5962
140	0.125498	79.8667	0.234092	63.1608	0.144391	75.4445	140	0.13483	78.3478	0.239511	58.8119	0.151765	71.7823		0.557881	50.9449	0.550001	34.7714	0.566383	47.8495	0.574655	48.7255	0.521566	35.5449	0.579883	45.4357
150	0.117662	80.3265	0.223229	64.3574	0.136419	75.9175	150	0.127455	78.7899	0.22794	60.2505	0.143664	72.3164		0.543939	51.896	0.541564	35.0327	0.553011	48.6934	0.561152	49.6609	0.512755	35.6923	0.566881	46.2381
160	0.110588	80.5821	0.212483	65.5838	0.12939	76.6826	160	0.120014	79.3147	0.21828	61.2538	0.136691	73.0213		0.530589	52.8004	0.533684	35.2874	0.54022	49.494	0.548191	50.5533	0.504573	35.8296	0.554372	47.0062
170	0.10571	80.717	0.204049	66.6012	0.122749	77.2588	170	0.114268	79.9784	0.211008	62.4939	0.130684	73.4573		0.517802	53.6612	0.526302	35.5379	0.527982	50.2544	0.535744	51.4055	0.496957	35.9601	0.542331	47.7427
180	0.100646	81.5911	0.195373	68.066	0.117206	77.7054	180	0.108717	80.3485	0.203284	63.8912	0.125484	74.2124		0.505551	54.4815	0.519365	35.7863	0.516266	50.9776	0.523787	52.2201	0.489849	36.0863	0.53073	48.4497
190	0.0950913	82.1012	0.18764	69.3008	0.112258	78.9262	190	0.103655	80.9784	0.194916	65.2112	0.120282	74.7834		0.493806	55.2639	0.512827	36.0339	0.505045	51.6662	0.512296	52.9993	0.4832	36.2104	0.519548	49.1294
200	0.0907469	82.9574	0.178286	70.7535	0.105052	79.3751	200	0.0989704	81.2614	0.187754	66.8102	0.11515	75.6704		0.482543	56.011	0.506647	36.2818	0.494291	52.3226	0.501248	53.7455	0.476963	36.334	0.50876	49.7838
															0.471736	56.7249	0.50079	36.5311	0.483981	52.9492	0.490621	54.4606	0.471099	36.4585	0.498345	50.4144
															0.461361	57.4078	0.495222	36.7822	0.474089	53.5479	0.480395	55.1465	0.465572	36.585	0.488304	51.0205
															0.451397	58.0616	0.489915	37.0356	0.464593	54.1206	0.47055	55.8047	0.460349	36.7142	0.478941	51.5606
															0.441822	58.688	0.484844	37.2917	0.455473	54.6692	0.461068	56.4371	0.455402	36.8468	0.469896	52.0811
															0.432617	59.2888	0.479986	37.5506	0.446707	55.1951	0.451931	57.0449	0.450705	36.9832	0.461154	52.5832
															0.423762	59.8655	0.475322	37.8124	0.438278	55.6998	0.443123	57.6296	0.446236	37.1239	0.452698	53.0683
															0.415239	60.4194	0.470834	38.0771	0.430167	56.1848	0.434627	58.1924	0.441973	37.269	0.444514	53.5373
															0.407032	60.9519	0.466505	38.3447	0.422359	56.6512	0.42643	58.7345	0.437899	37.4186	0.436589	53.9914
															0.399126	61.4641	0.462322	38.6151	0.414836	57.1002	0.418517	59.257	0.433996	37.5728	0.42891	54.4314
															0.391504	61.9572	0.458272	38.8881	0.407585	57.5329	0.410874	59.761	0.430251	37.7316	0.421463	54.8583
															0.384154	62.4324	0.454344	39.1637	0.400592	57.9503	0.40349	60.2473	0.426649	37.895	0.414239	55.2728
															0.377062	62.8904	0.450527	39.4415	0.393844	58.3532	0.396352	60.7169	0.423179	38.0629	0.407225	55.6757
															0.370215	63.3322	0.446813	39.7215	0.387328	58.7426	0.38945	61.1707	0.419829	38.2351	0.400567	56.0504
															0.363602	63.7588	0.443195	40.0035	0.381033	59.1191	0.382772	61.6094	0.41659	38.4115	0.394214	56.402
															0.357212	64.1708	0.439663	40.2872	0.374948	59.4837	0.376308	62.0337	0.413454	38.592	0.388042	56.7437
															0.351034	64.5691	0.436213	40.5724	0.369063	59.8368	0.370049	62.4443	0.410412	38.7764	0.382045	57.076
															0.345058	64.9543	0.432838	40.859	0.363368	60.1793	0.363987	62.842	0.407456	38.9645	0.376214	57.3996
															0.339276	65.327	0.429532	41.1467	0.357855	60.5115	0.358112	63.2272	0.404581	39.1561	0.370542	57.7149
															0.333678	65.6879	0.426292	41.4354	0.352515	60.8342	0.352416	63.6007	0.40178	39.351	0.365021	58.0224
															0.328256	66.0375	0.423113	41.7248	0.34734	61.1477	0.346893	63.9628	0.399049	39.549	0.359645	58.3226
															0.323003	66.3764	0.419992	42.0148	0.342322	61.4526	0.341533	64.3142	0.396381	39.75	0.354407	58.616
															0.31791	66.7051	0.416924	42.3052	0.337454	61.7494	0.336332	64.6553	0.393773	39.9538	0.349301	58.9028
															0.312971	67.024	0.413906	42.5959	0.332729	62.0383	0.331281	64.9865	0.391221	40.1601	0.344341	59.1814
															0.30818	67.3337	0.410937	42.8866	0.328142	62.3199	0.326376	65.3083	0.38872	40.3688	0.339671	59.4373
															0.303529	67.6344	0.408013	43.1772	0.323686	62.5944	0.32161	65.6212	0.386268	40.5796	0.335117	59.6875
															0.299014	67.9266	0.405131	43.4676	0.319355	62.8622	0.316977	65.9254	0.383861	40.7925	0.330674	59.9323
															0.294628	68.2107	0.402291	43.7576	0.315145	63.1237	0.312472	66.2213	0.381498	41.0073	0.326337	60.1719
															0.290366	68.4871	0.39949	44.047	0.31105	63.379	0.30809	66.5093	0.379174	41.2237	0.322103	60.4068
															0.286223	68.756	0.396726	44.3359	0.307065	63.6286	0.303827	66.7897	0.376888	41.4416	0.317967	60.637
															0.282195	69.0177	0.393997	44.624	0.303185	63.8726	0.299678	67.0629	0.374637	41.661	0.313925	60.8629
															0.278276	69.2727	0.391303	44.9112	0.299408	64.1113	0.295638	67.329	0.37242	41.8815	0.309973	61.0848
															0.274463	69.521	0.388642	45.1975	0.295727	64.3448	0.291703	67.5884	0.370235	42.1031	0.306109	61.3027
															0.270751	69.7631	0.386012	45.4827	0.29214	64.5735	0.28787	67.8414	0.368081	42.3257	0.302328	61.517
															0.267137	69.9992	0.383414	45.7668	0.288643	64.7976	0.284134	68.0881	0.365955	42.5491	0.298711	61.7194
															0.263616	70.2294	0.380845	46.0496	0.285233	65.0171	0.280492	68.3289	0.363856	42.7731	0.295221	61.9133
															0.260185	70.454	0.378305	46.3311	0.281905	65.2324	0.276941	68.5639	0.361784	42.9978	0.291805	62.1039
															0.256841	70.6733	0.375792	46.6112	0.278658	65.4435	0.273478	68.7934	0.359736	43.2229	0.28846	62.2914
															0.253581	70.8874	0.373307	46.8899	0.275487	65.6506	0.270098	69.0175	0.357712	43.4484	0.285185	62.4758
															0.250402	71.0966	0.370849	47.167	0.272391	65.8539	0.2668	69.2365	0.355711	43.6741	0.281976	62.6574
															0.2473	71.3009	0.368416	47.4426	0.269366	66.0535	0.263581	69.4506	0.353732	43.8999	0.278831	62.8363
															0.244272	71.5006	0.366008	47.7165	0.26641	66.2495	0.260437	69.6599	0.351774	44.1259	0.275748	63.0126
															0.241318	71.6959	0.363626	47.9887	0.263521	66.4421	0.257366	69.8646	0.349837	44.3517	0.272725	63.1865
															0.238433	71.8869	0.361267	48.2593	0.260695	66.6313	0.254366	70.0648	0.347919	44.5775	0.269759	63.358
															0.235615	72.0737	0.358932	48.528	0.257932	66.8174	0.251435	70.2607	0.34602	44.8031	0.266865	63.5265
															0.232862	72.2566	0.35662	48.795	0.255229	67.0003	0.248569	70.4525	0.34414	45.0284	0.264107	63.6885
															0.230172	72.4355	0.354331	49.0601	0.252583	67.1802	0.245768	70.6403	0.342277	45.2534	0.2614	63.8482
															0.227543	72.6108	0.352064	49.3234	0.249993	67.3573	0.243028	70.8242	0.340431	45.478	0.258744	64.0059
															0.224972	72.7824	0.349819	49.5847	0.247457	67.5315	0.240348	71.0043	0.338603	45.7021	0.256136	64.1615
															0.222458	72.9505	0.347596	49.8442	0.244973	67.7029	0.237725	71.1808	0.33679	45.9257	0.253575	64.3153
															0.219999	73.1153	0.345395	50.1017	0.24254	67.8718	0.235159	71.3538	0.334994	46.1487	0.25106	64.4673
															0.217594	73.2767	0.343214	50.3572	0.240156	68.038	0.232648	71.5234	0.333213	46.3711	0.248588	64.6175
															0.215239	73.435	0.341054	50.6108	0.23782	68.2018	0.230188	71.6898	0.331448	46.5928	0.24616	64.766
															0.212935	73.5903	0.338915	50.8624	0.235529	68.3631	0.22778	71.8529	0.329697	46.8137	0.243772	64.913
															0.210679	73.7425	0.336795	51.112	0.233283	68.522	0.225422	72.0129	0.327961	47.0339	0.241425	65.0584
															0.208469	73.8919	0.334696	51.3596	0.23108	68.6787	0.223111	72.1699	0.326239	47.2533	0.239172	65.1989
															0.206305	74.0385	0.332616	51.6052	0.228919	68.8331	0.220847	72.324	0.324531	47.4718	0.236984	65.3363
															0.204185	74.1823	0.330556	51.8487	0.226798	68.9853	0.218628	72.4753	0.322837	47.6894	0.234832	65.4721
															0.202108	74.3235	0.328515	52.0902	0.224717	69.1354	0.216452	72.6239	0.321157	47.906	0.232715	65.6066
															0.200071	74.4622	0.326493	52.3297	0.222675	69.2834	0.21432	72.7698	0.319489	48.1218	0.230632	65.7397
															0.198076	74.5983	0.324489	52.5672	0.220669	69.4294	0.212228	72.9131	0.317835	48.3365	0.228583	65.8714
															0.196119	74.7321	0.322504	52.8026	0.2187	69.5735	0.210177	73.0539	0.316194	48.5502	0.226566	66.0018
															0.1942	74.8635	0.320538	53.0361	0.216766	69.7156	0.208165	73.1923	0.314565	48.7629	0.224581	66.1311
															0.192317	74.9926	0.318589	53.2674	0.214866	69.8558	0.20619	73.3283	0.312949	48.9745	0.222627	66.2591
															0.190471	75.1195	0.316659	53.4968	0.212999	69.9942	0.204253	73.462	0.311345	49.185	0.220702	66.386
															0.188659	75.2443	0.314746	53.7242	0.211165	70.1308	0.202351	73.5934	0.309754	49.3944	0.218816	66.5119
															0.186881	75.3669	0.312851	53.9495	0.209362	70.2656	0.200484	73.7227	0.308174	49.6026	0.216994	66.637
															0.185136	75.4875	0.310974	54.1729	0.20759	70.3987	0.198651	73.8498	0.306607	49.8097	0.2152	66.761
															0.183422	75.6061	0.309113	54.3942	0.205847	70.5301	0.196851	73.9749	0.305051	50.0157	0.213433	66.8839
															0.18174	75.7228	0.30727	54.6136	0.204134	70.6599	0.195083	74.098	0.303507	50.2205	0.211692	67.0058
															0.180088	75.8376	0.305443	54.831	0.202448	70.7881	0.193347	74.2191	0.301974	50.4241	0.209975	67.1267
															0.178465	75.9505	0.303634	55.0464	0.200791	70.9147	0.19164	74.3383	0.300453	50.6265	0.208284	67.2466
															0.176872	76.0616	0.30184	55.2599	0.19916	71.0397	0.189964	74.4556	0.298943	50.8277	0.206616	67.3656
															0.175305	76.171	0.300063	55.4714	0.197555	71.1632	0.188316	74.5711	0.297444	51.0276	0.204971	67.4837
															0.173767	76.2787	0.298303	55.681	0.195976	71.2853	0.186697	74.6848	0.295956	51.2263	0.20335	67.6008
															0.172254	76.3847	0.296558	55.8887	0.194422	71.4059	0.185105	74.7969	0.294479	51.4238	0.20175	67.7171
															0.170768	76.4891	0.29483	56.0945	0.192893	71.525	0.183539	74.9072	0.293013	51.6201	0.200197	67.831
															0.169306	76.5919	0.293117	56.2983	0.191386	71.6428	0.182	75.0159	0.291558	51.8151	0.198674	67.9434
															0.167869	76.6931	0.291419	56.5003	0.189904	71.7591	0.180486	75.123	0.290114	52.0088	0.197172	68.0549
															0.166456	76.7929	0.289737	56.7005	0.188443	71.8742	0.178997	75.2285	0.28868	52.2013	0.195689	68.1656
															0.165066	76.8911	0.288071	56.8988	0.187005	71.9879	0.177532	75.3325	0.287256	52.3925	0.194226	68.2756
															0.163699	76.9879	0.286419	57.0952	0.185588	72.1002	0.176091	75.435	0.285843	52.5824	0.192783	68.3847
															0.162354	77.0833	0.284783	57.2898	0.184193	72.2114	0.174672	75.536	0.28444	52.7711	0.191358	68.4931
															0.161031	77.1773	0.283161	57.4827	0.182818	72.3212	0.173277	75.6356	0.283048	52.9585	0.189951	68.6008
															0.159729	77.27	0.281554	57.6737	0.181463	72.4298	0.171903	75.7338	0.281666	53.1447	0.188562	68.7078
															0.158448	77.3614	0.279961	57.8629	0.180128	72.5372	0.170551	75.8307	0.280293	53.3295	0.18719	68.814
															0.157187	77.4514	0.278383	58.0504	0.178812	72.6434	0.169219	75.9262	0.278931	53.5131	0.185847	68.9191
															0.155945	77.5402	0.276819	58.2362	0.177515	72.7485	0.167908	76.0204	0.277579	53.6955	0.184554	69.0219
															0.154723	77.6278	0.27527	58.4202	0.176236	72.8523	0.166617	76.1134	0.276236	53.8765	0.183277	69.124
															0.153519	77.7142	0.273734	58.6025	0.174975	72.9551	0.165346	76.2051	0.274903	54.0563	0.182015	69.2255
															0.152334	77.7993	0.272212	58.7831	0.173732	73.0567	0.164094	76.2955	0.27358	54.2349	0.180769	69.3262
															0.151166	77.8834	0.270704	58.962	0.172507	73.1572	0.16286	76.3848	0.272267	54.4121	0.179539	69.4263
															0.150017	77.9663	0.269209	59.1393	0.171298	73.2567	0.161645	76.4729	0.270963	54.5882	0.178323	69.5257
															0.148884	78.048	0.267728	59.3149	0.170105	73.3551	0.160447	76.5599	0.269669	54.7629	0.177122	69.6245
															0.147768	78.1287	0.26626	59.4889	0.168929	73.4524	0.159267	76.6457	0.268384	54.9365	0.175935	69.7227
															0.146669	78.2083	0.264805	59.6612	0.167769	73.5487	0.158104	76.7305	0.267108	55.1087	0.174762	69.8202
															0.145585	78.2869	0.263363	59.832	0.166624	73.644	0.156958	76.8142	0.265841	55.2798	0.173603	69.9172
															0.144518	78.3645	0.261934	60.0011	0.165494	73.7383	0.155828	76.8968	0.264584	55.4496	0.172477	70.0096
															0.143465	78.4411	0.260518	60.1687	0.16438	73.8316	0.154715	76.9784	0.263336	55.6182	0.171371	70.1003
															0.142428	78.5166	0.259114	60.3348	0.16328	73.924	0.153616	77.0589	0.262097	55.7855	0.170277	70.1904
															0.141405	78.5912	0.257723	60.4993	0.162194	74.0154	0.152534	77.1385	0.260867	55.9516	0.169196	70.28
															0.140397	78.6649	0.256345	60.6623	0.161122	74.1058	0.151466	77.2171	0.259646	56.1166	0.168127	70.3689
															0.139403	78.7377	0.254978	60.8238	0.160064	74.1953	0.150413	77.2947	0.258433	56.2803	0.167071	70.4573
															0.138422	78.8095	0.253624	60.9838	0.15902	74.284	0.149374	77.3714	0.25723	56.4428	0.166026	70.5451
															0.137455	78.8804	0.252281	61.1423	0.157989	74.3717	0.148349	77.4472	0.256035	56.6041	0.164993	70.6324
															0.136502	78.9505	0.250951	61.2993	0.156971	74.4585	0.147339	77.5221	0.254849	56.7642	0.163971	70.7191
															0.135561	79.0197	0.249632	61.4549	0.155965	74.5445	0.146341	77.5961	0.253671	56.9232	0.16296	70.8053
															0.134633	79.0881	0.248324	61.6091	0.154972	74.6295	0.145358	77.6692	0.252502	57.081	0.161968	70.8925
															0.133717	79.1556	0.247029	61.7619	0.153992	74.7138	0.144387	77.7415	0.251342	57.2376	0.161004	70.9821
															0.132814	79.2224	0.245744	61.9133	0.153023	74.7972	0.143429	77.813	0.250189	57.393	0.16005	71.0713
															0.131923	79.2883	0.244471	62.0633	0.152066	74.8798	0.142483	77.8836	0.249045	57.5473	0.159106	71.16
															0.131043	79.3534	0.243209	62.2119	0.151121	74.9616	0.14155	77.9534	0.24791	57.7005	0.158172	71.2481
															0.130175	79.4178	0.241958	62.3592	0.150187	75.0425	0.140628	78.0224	0.246782	57.8525	0.157248	71.3358
															0.129318	79.4814	0.240718	62.5051	0.149265	75.1227	0.139719	78.0906	0.245663	58.0034	0.156334	71.423
															0.128473	79.5443	0.239489	62.6497	0.148353	75.2021	0.138821	78.1581	0.244552	58.1532	0.15543	71.5097
															0.127638	79.6065	0.23827	62.793	0.147452	75.2808	0.137934	78.2248	0.243449	58.3018	0.154535	71.596
															0.126813	79.6679	0.237062	62.935	0.146562	75.3587	0.137059	78.2908	0.242353	58.4494	0.153649	71.6817
															0.125999	79.7287	0.235864	63.0758	0.145682	75.4358	0.136194	78.3561	0.241266	58.5959	0.152772	71.7671
															0.125196	79.7887	0.234677	63.2152	0.144813	75.5122	0.13534	78.4206	0.240187	58.7412	0.151911	71.8456
															0.124402	79.8481	0.2335	63.3534	0.143953	75.5879	0.134497	78.4844	0.239115	58.8855	0.151061	71.9226
															0.123619	79.9068	0.232333	63.4904	0.143103	75.6628	0.133664	78.5476	0.238051	59.0287	0.150219	71.999
															0.122845	79.9648	0.231176	63.6261	0.142264	75.737	0.132841	78.6101	0.236994	59.1708	0.149385	72.075
															0.12208	80.0222	0.230029	63.7607	0.141433	75.8106	0.132029	78.6719	0.235945	59.3119	0.14856	72.1506
															0.121325	80.079	0.228892	63.894	0.140612	75.8834	0.131225	78.733	0.234904	59.452	0.147743	72.2257
															0.120579	80.1351	0.227765	64.0262	0.139801	75.9556	0.130432	78.7935	0.23387	59.5909	0.146935	72.3004
															0.119842	80.1906	0.226647	64.1572	0.138998	76.0271	0.129648	78.8534	0.232844	59.7289	0.146134	72.3747
															0.119114	80.2455	0.225538	64.287	0.138204	76.098	0.128873	78.9126	0.231825	59.8658	0.145341	72.4486
															0.118394	80.2999	0.224439	64.4157	0.137419	76.1681	0.128108	78.9712	0.230813	60.0017	0.144555	72.5221
															0.117683	80.3536	0.223349	64.5432	0.136643	76.2377	0.127351	79.0293	0.229808	60.1366	0.143789	72.5938
															0.116981	80.4067	0.222269	64.6696	0.135875	76.3066	0.126603	79.0867	0.228811	60.2705	0.143049	72.663
															0.116286	80.4593	0.221197	64.7949	0.135115	76.3749	0.125864	79.1435	0.227821	60.4035	0.142316	72.7317
															0.1156	80.5114	0.220135	64.9192	0.134364	76.4425	0.125133	79.1998	0.226837	60.5354	0.14159	72.8001
															0.114922	80.5629	0.219082	65.0423	0.133621	76.5096	0.124411	79.2555	0.225861	60.6663	0.140872	72.868
															0.114251	80.6138	0.218037	65.1644	0.132886	76.576	0.123696	79.3106	0.224892	60.7963	0.14016	72.9355
															0.113589	80.6642	0.217001	65.2854	0.132158	76.6418	0.12299	79.3652	0.223929	60.9253	0.139455	73.0026
															0.112933	80.7141	0.215973	65.4054	0.131439	76.7071	0.122292	79.4193	0.222974	61.0534	0.138757	73.0693
															0.112285	80.7635	0.214955	65.5243	0.130727	76.7717	0.121602	79.4728	0.222025	61.1805	0.138066	73.1357
															0.111645	80.8124	0.213944	65.6422	0.130022	76.8358	0.120919	79.5257	0.221083	61.3066	0.137381	73.2016
															0.111011	80.8608	0.212942	65.7591	0.129325	76.8993	0.120243	79.5782	0.220147	61.4319	0.136702	73.2672
															0.110385	80.9086	0.211948	65.875	0.128635	76.9623	0.119576	79.6302	0.219218	61.5562	0.136037	73.3347
															0.109766	80.956	0.210963	65.9899	0.127952	77.0247	0.118915	79.6816	0.218296	61.6796	0.135378	73.4021
															0.109153	81.0029	0.209985	66.1038	0.127276	77.0866	0.118262	79.7326	0.21738	61.8021	0.134726	73.4692
															0.108547	81.0494	0.209016	66.2168	0.126607	77.1479	0.117615	79.783	0.216471	61.9237	0.134079	73.536
															0.107948	81.0954	0.208054	66.3288	0.125945	77.2087	0.116976	79.833	0.215568	62.0444	0.133439	73.6024
															0.107355	81.1409	0.207101	66.4398	0.125289	77.2689	0.116344	79.8825	0.214671	62.1642	0.132804	73.6684
															0.106769	81.186	0.206155	66.5499	0.12464	77.3286	0.115718	79.9316	0.213781	62.2832	0.132175	73.7342
															0.106189	81.2306	0.205216	66.6591	0.123998	77.3879	0.115099	79.9802	0.212897	62.4013	0.131552	73.7996
															0.105615	81.2748	0.204286	66.7674	0.123362	77.4466	0.114486	80.0283	0.212019	62.5185	0.130934	73.8646
															0.105047	81.3186	0.203363	66.8748	0.122732	77.5048	0.11388	80.076	0.211147	62.6349	0.130322	73.9294
															0.104485	81.3619	0.202447	66.9812	0.122109	77.5625	0.11328	80.1232	0.210281	62.7504	0.129712	73.9888
															0.103929	81.4049	0.201538	67.0868	0.121492	77.6197	0.112686	80.17	0.209422	62.8651	0.129103	74.0412
															0.103379	81.4474	0.200637	67.1915	0.12088	77.6764	0.112098	80.2164	0.208568	62.9789	0.128498	74.0933
															0.102835	81.4895	0.199743	67.2954	0.120275	77.7327	0.111517	80.2623	0.20772	63.0919	0.127899	74.1449
															0.102296	81.5312	0.198857	67.3984	0.119676	77.7885	0.110941	80.3079	0.206878	63.2042	0.127306	74.1963
															0.101763	81.5725	0.197977	67.5005	0.119082	77.8438	0.110371	80.353	0.206042	63.3156	0.126717	74.2473
															0.101235	81.6134	0.197104	67.6018	0.118494	77.8986	0.109807	80.3977	0.205212	63.4262	0.126133	74.298
															0.100713	81.654	0.196238	67.7023	0.117912	77.953	0.109249	80.442	0.204387	63.536	0.125554	74.3484
															0.100196	81.6941	0.195379	67.802	0.117335	78.007	0.108696	80.4859	0.203568	63.645	0.124981	74.3984
															0.099684	81.7339	0.194527	67.9008	0.116764	78.0605	0.108149	80.5295	0.202755	63.7532	0.124411	74.4481
															0.0991773	81.7734	0.193682	67.9989	0.116198	78.1135	0.107607	80.5726	0.201947	63.8607	0.123847	74.4976
															0.0986757	81.8124	0.192843	68.0961	0.115637	78.1661	0.10707	80.6154	0.201145	63.9674	0.123318	74.5381
															0.098179	81.8511	0.19201	68.1926	0.115082	78.2183	0.106539	80.6578	0.200348	64.0733	0.122795	74.5778
															0.0976873	81.8895	0.191184	68.2883	0.114532	78.2701	0.106013	80.6998	0.199557	64.1785	0.122276	74.6171
															0.0972004	81.9274	0.190365	68.3832	0.113987	78.3214	0.105492	80.7415	0.198771	64.2829	0.121762	74.656
															0.0967183	81.9651	0.189552	68.4774	0.113447	78.3724	0.104976	80.7827	0.197991	64.3866	0.121252	74.6945
															0.0962409	82.0024	0.188745	68.5708	0.112911	78.4229	0.104465	80.8237	0.197216	64.4896	0.120747	74.7327
															0.0957681	82.0394	0.187944	68.6635	0.112381	78.473	0.103959	80.8643	0.196446	64.5918	0.120246	74.7705
															0.0952999	82.076	0.18715	68.7554	0.111856	78.5227	0.103458	80.9045	0.195681	64.6933	0.119749	74.808
															0.0948361	82.1124	0.186362	68.8466	0.111335	78.572	0.102961	80.9444	0.194922	64.7941	0.119256	74.845
															0.0943769	82.1484	0.185579	68.9371	0.110819	78.6209	0.102469	80.984	0.194167	64.8942	0.118767	74.8818
															0.0939219	82.184	0.184803	69.0269	0.110308	78.6694	0.101982	81.0232	0.193418	64.9936	0.118286	74.9151
															0.0934713	82.2194	0.184032	69.116	0.109801	78.7175	0.101499	81.0621	0.192674	65.0922	0.117812	74.9448
															0.093025	82.2545	0.183268	69.2043	0.109299	78.7653	0.101021	81.1007	0.191934	65.1902	0.117341	74.974
															0.0925829	82.2892	0.182509	69.292	0.108801	78.8127	0.100547	81.1389	0.1912	65.2876	0.116875	75.0028
															0.0921448	82.3237	0.181756	69.379	0.108308	78.8597	0.100078	81.1769	0.190471	65.3842	0.116412	75.0313
															0.0917109	82.3578	0.181009	69.4654	0.107819	78.9063	0.0996131	81.2145	0.189746	65.4802	0.115953	75.0593
															0.091281	82.3917	0.180267	69.551	0.107334	78.9526	0.0991522	81.2518	0.189026	65.5755	0.115498	75.087
															0.090855	82.4253	0.17953	69.636	0.106854	78.9985	0.0986956	81.2888	0.188312	65.6701	0.115047	75.1144
															0.090433	82.4585	0.1788	69.7204	0.106377	79.0441	0.0982432	81.3255	0.187601	65.7641	0.114599	75.1413
															0.0900148	82.4915	0.178074	69.8041	0.105905	79.0893	0.0977948	81.3619	0.186896	65.8575	0.114155	75.1679
															0.0896004	82.5243	0.177355	69.8872	0.105437	79.1341	0.0973504	81.398	0.186195	65.9502	0.113714	75.1942

## Sheet: Figure6C
Apo				cAMP				cGMP							chiLife Distances	Apo chiLIfe (probability)	cAMP chiLife (probability)
Double Gaussian Apo 1	Double Gaussian Apo 2	Double Gaussian Apo 3	Double Gaussian Apo 4	Double Gaussian cAMP 1	Double Gaussian cAMP 2	Double Gaussian cAMP 3	Double Gaussian cAMP 4	Double Gaussian cGMP 1	Double Gaussian cGMP 2	Double Gaussian cGMP 3	Double Gaussian cGMP 4				0	0	0
6.38254e-21	3.9597e-22	1.23767e-19	1.57764e-21	0	0	0	0	4.69782e-21	2.9127e-22	9.1087e-20	1.19938e-21				0.392157	0	0
9.80668e-21	6.24275e-22	1.84726e-19	2.45997e-21	0	0	0	0	7.21813e-21	4.59207e-22	1.35949e-19	1.87017e-21				0.784314	0	0
1.50361e-20	9.82025e-22	2.75166e-19	3.82739e-21	0	0	0	0	1.10672e-20	7.22362e-22	2.02509e-19	2.90973e-21				1.17647	0	0
2.30056e-20	1.54135e-21	4.0908e-19	5.94194e-21	0	0	0	0	1.69331e-20	1.1338e-21	3.01063e-19	4.5173e-21				1.56863	0	0
3.51251e-20	2.41388e-21	6.06971e-19	9.2046e-21	0	0	0	0	2.58535e-20	1.77561e-21	4.46702e-19	6.9977e-21				1.96078	0	0
5.35162e-20	3.77191e-21	8.98824e-19	1.42277e-20	0	0	0	0	3.93902e-20	2.77456e-21	6.61492e-19	1.08164e-20				2.35294	0	0
8.1365e-20	5.88085e-21	1.3284e-18	2.19439e-20	0	0	0	0	5.98881e-20	4.32586e-21	9.77637e-19	1.66826e-20				2.7451	0	0
1.23446e-19	9.14856e-21	1.95942e-18	3.37711e-20	0	0	0	0	9.08611e-20	6.72954e-21	1.44204e-18	2.56741e-20				3.13725	0	0
1.86895e-19	1.42003e-20	2.88452e-18	5.18595e-20	0	0	0	0	1.37563e-19	1.04455e-20	2.12287e-18	3.94256e-20				3.52941	0	0
2.82361e-19	2.19926e-20	4.23804e-18	7.94628e-20	0	0	0	0	2.0783e-19	1.61774e-20	3.119e-18	6.04107e-20				3.92157	0	0
4.25693e-19	3.39851e-20	6.21447e-18	1.21493e-19	0	0	0	0	3.13328e-19	2.49989e-20	4.57355e-18	9.23636e-20				4.31373	0	0
6.40433e-19	5.24003e-20	9.09471e-18	1.85348e-19	0	0	0	0	4.71386e-19	3.85449e-20	6.69328e-18	1.40909e-19				4.70588	0	0
9.6147e-19	8.06144e-20	1.32837e-17	2.82149e-19	0	0	0	0	7.07682e-19	5.92987e-20	9.77621e-18	2.14501e-19				5.09804	0	0
1.4404e-18	1.23744e-19	1.93641e-17	4.28569e-19	0	0	0	0	1.06019e-18	9.10242e-20	1.42511e-17	3.25815e-19				5.4902	0	0
2.15334e-18	1.89526e-19	2.81723e-17	6.49552e-19	0	0	0	0	1.58495e-18	1.39412e-19	2.07335e-17	4.93815e-19				5.88235	0	0
3.2124e-18	2.89632e-19	4.09066e-17	9.82334e-19	0	0	0	0	2.36446e-18	2.13049e-19	3.01053e-17	7.46809e-19				6.27451	0	0
4.78223e-18	4.41629e-19	5.92804e-17	1.48237e-18	0	0	0	0	3.51992e-18	3.24856e-19	4.36276e-17	1.12696e-18				6.66667	0	0
7.10422e-18	6.71896e-19	8.57383e-17	2.23205e-18	0	0	0	0	5.229e-18	4.94236e-19	6.30993e-17	1.6969e-18				7.05882	0	0
1.05314e-17	1.01995e-18	1.23761e-16	3.35355e-18	0	0	0	0	7.75157e-18	7.50261e-19	9.10825e-17	2.5495e-18				7.45098	0	0
1.55791e-17	1.54486e-18	1.78296e-16	5.02755e-18	0	0	0	0	1.14669e-17	1.13638e-18	1.31217e-16	3.82214e-18				7.84314	0	0
2.29976e-17	2.33472e-18	2.56357e-16	7.52074e-18	0	0	0	0	1.69272e-17	1.71738e-18	1.88666e-16	5.71756e-18				8.23529	0	0
3.38772e-17	3.52055e-18	3.6787e-16	1.12258e-17	0	0	0	0	2.49351e-17	2.58967e-18	2.70735e-16	8.53426e-18				8.62745	0	0
4.97987e-17	5.29689e-18	5.26853e-16	1.67195e-17	0	0	0	0	3.66539e-17	3.89631e-18	3.87739e-16	1.27108e-17				9.01961	0	0
7.30487e-17	7.95178e-18	7.53064e-16	2.48474e-17	0	0	0	0	5.37669e-17	5.84921e-18	5.5422e-16	1.889e-17				9.41176	0	0
1.06928e-16	1.19108e-17	1.07429e-15	3.68461e-17	0	0	0	0	7.87036e-17	8.76141e-18	7.90625e-16	2.80118e-17				9.80392	0	0
1.56191e-16	1.78013e-17	1.52952e-15	5.45197e-17	0	0	0	0	1.14963e-16	1.30943e-17	1.12566e-15	4.1448e-17				10.1961	0	0
2.2767e-16	2.65457e-17	2.17339e-15	8.04946e-17	0	0	0	0	1.67575e-16	1.95266e-17	1.59951e-15	6.11952e-17				10.5882	0	0
3.31161e-16	3.94975e-17	3.08223e-15	1.18586e-16	0	0	0	0	2.43749e-16	2.90538e-17	2.26838e-15	9.01535e-17				10.9804	0	0
4.80683e-16	5.8638e-17	4.36254e-15	1.74321e-16	0	0	0	0	3.53803e-16	4.31332e-17	3.21063e-15	1.32525e-16				11.3725	0	0
6.96245e-16	8.68604e-17	6.16255e-15	2.55692e-16	0	0	0	0	5.12466e-16	6.38932e-17	4.53535e-15	1.94387e-16				11.7647	0	0
1.00635e-15	1.2838e-16	8.68816e-15	3.74229e-16	0	0	0	0	7.40719e-16	9.44344e-17	6.39408e-15	2.84504e-16				12.1569	0	0
1.45152e-15	1.89324e-16	1.22248e-14	5.46525e-16	0	0	0	0	1.06838e-15	1.39264e-16	8.99687e-15	4.1549e-16				12.549	0	0
2.08921e-15	2.78579e-16	1.71673e-14	7.96404e-16	0	0	0	0	1.53775e-15	2.04919e-16	1.26343e-14	6.05458e-16				12.9412	0	0
3.00072e-15	4.09e-16	2.40607e-14	1.158e-15	0	0	0	0	2.20865e-15	3.00855e-16	1.77075e-14	8.80358e-16				13.3333	0	0
4.30083e-15	5.99146e-16	3.36559e-14	1.6801e-15	0	0	0	0	3.16559e-15	4.40722e-16	2.47692e-14	1.27728e-15				13.7255	0	0
6.15128e-15	8.75738e-16	4.69852e-14	2.43229e-15	0	0	0	0	4.5276e-15	6.44179e-16	3.45789e-14	1.84912e-15				14.1176	0	0
8.77935e-15	1.27717e-15	6.54647e-14	3.51354e-15	0	0	0	0	6.46198e-15	9.39467e-16	4.81789e-14	2.67113e-15				14.5098	0	0
1.25039e-14	1.85848e-15	9.10331e-14	5.06439e-15	0	0	0	0	9.20338e-15	1.36707e-15	6.6996e-14	3.85015e-15				14.902	0	0
1.7771e-14	2.69835e-15	1.26339e-13	7.28384e-15	0	0	0	0	1.30802e-14	1.98486e-15	9.29796e-14	5.53746e-15				15.2941	0	0
2.52037e-14	3.90906e-15	1.74994e-13	1.04531e-14	0	0	0	0	1.8551e-14	2.87545e-15	1.28787e-13	7.94687e-15				15.6863	0	0
3.56698e-14	5.65041e-15	2.41911e-13	1.49687e-14	0	0	0	0	2.62545e-14	4.15636e-15	1.78035e-13	1.13798e-14				16.0784	0	0
5.03758e-14	8.14931e-15	3.33759e-13	2.13881e-14	0	0	0	0	3.70787e-14	5.99451e-15	2.45631e-13	1.62601e-14				16.4706	0	0
7.09951e-14	1.17272e-14	4.59576e-13	3.04938e-14	0	0	0	0	5.22554e-14	8.62636e-15	3.38226e-13	2.31826e-14				16.8627	0	0
9.98434e-14	1.68384e-14	6.3158e-13	4.33815e-14	0	0	0	0	7.3489e-14	1.23861e-14	4.64813e-13	3.29803e-14				17.2549	0	0
1.40118e-13	2.41236e-14	8.66254e-13	6.15812e-14	0	0	0	0	1.03133e-13	1.7745e-14	6.37522e-13	4.68164e-14				17.6471	0	0
1.96226e-13	3.44838e-14	1.18579e-12	8.72255e-14	0	0	0	0	1.44431e-13	2.53658e-14	8.72688e-13	6.63123e-14				18.0392	0	1.97789e-09
2.74222e-13	4.91838e-14	1.62002e-12	1.23279e-13	0	0	0	0	2.01839e-13	3.61789e-14	1.19226e-12	9.37219e-14				18.4314	0	2.22557e-08
3.82413e-13	6.99942e-14	2.2089e-12	1.73856e-13	0	0	0	0	2.81472e-13	5.14867e-14	1.62565e-12	1.32172e-13				18.8235	0	1.5817e-07
5.32167e-13	9.93883e-14	3.00593e-12	2.44647e-13	0	0	0	0	3.91697e-13	7.31085e-14	2.21222e-12	1.8599e-13				19.2157	0	9.51005e-07
7.39006e-13	1.40813e-13	4.08252e-12	3.43512e-13	0	0	0	0	5.43939e-13	1.0358e-13	3.00454e-12	2.61151e-13				19.6078	0	3.91593e-06
1.02408e-12	1.99059e-13	5.53381e-12	4.81278e-13	0	0	0	0	7.53764e-13	1.46424e-13	4.07263e-12	3.65886e-13				20	0	1.36344e-05
1.41613e-12	2.80772e-13	7.48629e-12	6.72824e-13	0	0	0	0	1.04233e-12	2.06532e-13	5.50956e-12	5.11507e-13				20.3922	0	4.0581e-05
1.95415e-12	3.95148e-13	1.01078e-11	9.38552e-13	0	0	0	0	1.43833e-12	2.90665e-13	7.43885e-12	7.13524e-13				20.7843	0	0.000106835
2.69089e-12	5.54879e-13	1.36204e-11	1.30637e-12	0	0	0	0	1.98061e-12	4.08161e-13	1.0024e-11	9.93157e-13				21.1765	0	0.000252149
3.6976e-12	7.77447e-13	1.83178e-11	1.81438e-12	0	0	0	0	2.72159e-12	5.71878e-13	1.3481e-11	1.37936e-12				21.5686	0	0.000538948
5.07025e-12	1.08687e-12	2.45867e-11	2.51443e-12	0	0	0	0	3.73192e-12	7.99482e-13	1.80947e-11	1.91157e-12				21.9608	0	0.00104946
6.93782e-12	1.51605e-12	3.29363e-11	3.47699e-12	0	0	0	0	5.10653e-12	1.11519e-12	2.42396e-11	2.64335e-12				22.3529	0	0.00187524
9.47332e-12	2.11002e-12	4.40348e-11	4.79755e-12	0	0	0	0	6.97276e-12	1.5521e-12	3.24075e-11	3.64729e-12				22.7451	0	0.00309644
1.29082e-11	2.93016e-12	5.87575e-11	6.60521e-12	0	0	0	0	9.50097e-12	2.15538e-12	4.32427e-11	5.02154e-12				23.1373	0	0.00476439
1.75515e-11	4.06003e-12	7.82487e-11	9.07414e-12	0	0	0	0	1.29186e-11	2.9865e-12	5.75873e-11	6.89852e-12				23.5294	1.13915e-10	0.00689348
2.38148e-11	5.61307e-12	1.04001e-10	1.24387e-11	0	0	0	0	1.75287e-11	4.12889e-12	7.65398e-11	9.45642e-12				23.9216	2.46849e-09	0.00947226
3.22452e-11	7.74293e-12	1.37957e-10	1.70137e-11	0	0	0	0	2.37338e-11	5.69558e-12	1.0153e-10	1.29345e-11				24.3137	2.64144e-08	0.0124882
4.3568e-11	1.06572e-11	1.8264e-10	2.32205e-11	0	0	0	0	3.20679e-11	7.83927e-12	1.34415e-10	1.76532e-11				24.7059	1.30847e-07	0.0159634
5.87429e-11	1.46357e-11	2.41322e-10	3.16226e-11	0	0	0	0	4.32372e-11	1.07658e-11	1.77601e-10	2.40408e-11				25.098	4.93628e-07	0.0199936
7.90365e-11	2.00548e-11	3.18231e-10	4.2971e-11	0	0	0	0	5.81742e-11	1.4752e-11	2.34203e-10	3.26682e-11				25.4902	1.51576e-06	0.024797
1.06117e-10	2.74192e-11	4.18827e-10	5.82645e-11	0	0	0	0	7.81066e-11	2.01692e-11	3.08237e-10	4.4295e-11				25.8824	4.08871e-06	0.0307561
1.42176e-10	3.74046e-11	5.50141e-10	7.88288e-11	0	0	0	0	1.04648e-10	2.75143e-11	4.04877e-10	5.99287e-11				26.2745	9.85898e-06	0.0384351
1.90088e-10	5.09131e-11	7.21205e-10	1.06419e-10	0	0	0	0	1.39912e-10	3.74509e-11	5.30773e-10	8.09035e-11				26.6667	2.14958e-05	0.0485325
2.53609e-10	6.91458e-11	9.43606e-10	1.43351e-10	0	0	0	0	1.86667e-10	5.08626e-11	6.94449e-10	1.08981e-10				27.0588	4.32427e-05	0.0617652
3.37646e-10	9.36992e-11	1.23216e-09	1.9268e-10	0	0	0	0	2.48522e-10	6.89237e-11	9.06815e-10	1.46483e-10				27.451	8.19513e-05	0.0786953
4.48584e-10	1.26689e-10	1.60581e-09	2.58419e-10	0	0	0	0	3.30176e-10	9.31906e-11	1.1818e-09	1.9646e-10				27.8431	0.000149233	0.0995312
5.94716e-10	1.70913e-10	2.08864e-09	3.4583e-10	0	0	0	0	4.37736e-10	1.25721e-10	1.53714e-09	2.62914e-10				28.2353	0.000266213	0.123914
7.86793e-10	2.30062e-10	2.71132e-09	4.618e-10	0	0	0	0	5.79113e-10	1.6923e-10	1.99541e-09	3.51078e-10				28.6275	0.000469148	0.150686
1.03871e-09	3.08992e-10	3.51273e-09	6.15313e-10	0	0	0	0	7.64538e-10	2.2729e-10	2.58521e-09	4.67785e-10				29.0196	0.000812948	0.177685
1.36841e-09	4.1408e-10	4.54209e-09	8.1807e-10	0	0	0	0	1.00721e-09	3.04591e-10	3.34276e-09	6.21929e-10				29.4118	0.00136722	0.201713
1.79896e-09	5.53672e-10	5.86155e-09	1.08527e-09	0	0	0	0	1.32411e-09	4.07273e-10	4.31382e-09	8.25061e-10				29.8039	0.00219847	0.218897
2.36e-09	7.38678e-10	7.54945e-09	1.43659e-09	1.4013e-45	0	0	0	1.73706e-09	5.4336e-10	5.55604e-09	1.09215e-09				30.1961	0.0033426	0.225556
3.0895e-09	9.8331e-10	9.70432e-09	1.8975e-09	1.54143e-44	1.4013e-45	0	0	2.274e-09	7.23308e-10	7.14192e-09	1.44256e-09				30.5882	0.00478254	0.21936
4.03597e-09	1.30605e-09	1.24498e-08	2.50082e-09	2.55036e-43	1.54143e-44	0	0	2.97064e-09	9.60709e-10	9.16243e-09	1.90123e-09				30.9804	0.00644599	0.200309
5.26129e-09	1.73086e-09	1.59405e-08	3.28879e-09	4.18007e-42	2.78858e-43	0	0	3.87253e-09	1.27319e-09	1.17315e-08	2.50026e-09				31.3725	0.00823935	0.170998
6.84419e-09	2.28874e-09	2.03701e-08	4.31559e-09	6.57195e-41	4.64951e-42	0	0	5.03761e-09	1.68356e-09	1.49914e-08	3.28088e-09				31.7647	0.010108	0.135974
8.88457e-09	3.0197e-09	2.59793e-08	5.65061e-09	9.92028e-40	7.42716e-41	0	0	6.53942e-09	2.22125e-09	1.91195e-08	4.29582e-09				32.1569	0.0120869	0.10042
1.15089e-08	3.97526e-09	3.30681e-08	7.38249e-09	1.43755e-38	1.13845e-39	0	0	8.47107e-09	2.92414e-09	2.43366e-08	5.61246e-09				32.549	0.0143155	0.0687322
1.48771e-08	5.22156e-09	4.20085e-08	9.62414e-09	1.99985e-37	1.67435e-38	0	5.60519e-45	1.09502e-08	3.8409e-09	3.09163e-08	7.31665e-09				32.9412	0.0169956	0.0435564
1.91906e-08	6.84334e-09	5.32613e-08	1.25191e-08	2.67081e-36	2.36281e-37	0	1.41531e-43	1.41251e-08	5.03386e-09	3.91978e-08	9.51751e-09				33.3333	0.0203133	0.0255781
2.47026e-08	8.94889e-09	6.73958e-08	1.62493e-08	3.42422e-35	3.19932e-36	0	3.1291e-42	1.81821e-08	6.58267e-09	4.96001e-08	1.23534e-08				33.7255	0.0243643	0.01397
3.17308e-08	1.16763e-08	8.51138e-08	2.1045e-08	4.21458e-34	4.15657e-35	0	6.58162e-41	2.33552e-08	8.58887e-09	6.26398e-08	1.59993e-08				34.1176	0.029121	0.00715129
4.06728e-08	1.5201e-08	1.07279e-07	2.71966e-08	4.9799e-33	5.18156e-34	0	1.31691e-39	2.99369e-08	1.11816e-08	7.89521e-08	2.0676e-08				34.5098	0.0344623	0.0034741
5.2025e-08	1.97456e-08	1.3495e-07	3.50698e-08	5.64885e-32	6.19774e-33	0	2.50711e-38	3.82926e-08	1.45246e-08	9.93171e-08	2.66614e-08				34.902	0.0402426	0.00162739
6.64056e-08	2.55921e-08	1.69426e-07	4.51234e-08	6.15138e-31	7.11302e-32	0	4.54131e-37	4.88773e-08	1.88251e-08	1.2469e-07	3.43046e-08				35.2941	0.0463617	0.000745878
8.45829e-08	3.30957e-08	2.12292e-07	5.79326e-08	6.43071e-30	7.8329e-31	0	7.82669e-36	6.22566e-08	2.43447e-08	1.56237e-07	4.40426e-08				35.6863	0.0527924	0.000336307
1.07509e-07	4.27044e-08	2.65481e-07	7.42156e-08	6.45384e-29	8.27635e-30	0	1.28341e-34	7.91312e-08	3.14127e-08	1.95382e-07	5.64216e-08				36.0784	0.0595587	0.000148548
1.36362e-07	5.49801e-08	3.31344e-07	9.4868e-08	6.218e-28	8.3908e-29	0	2.00237e-33	1.00368e-07	4.04425e-08	2.43854e-07	7.21224e-08				36.4706	0.0666854	6.31158e-05
1.72594e-07	7.06272e-08	4.12736e-07	1.21003e-07	5.75117e-27	8.16235e-28	0	2.97244e-32	1.27036e-07	5.19523e-08	3.03754e-07	9.19911e-08				36.8627	0.0741541	2.52458e-05
2.17993e-07	9.05256e-08	5.13111e-07	1.54001e-07	5.10664e-26	7.6186e-27	0	4.19828e-31	1.60452e-07	6.65893e-08	3.77625e-07	1.17077e-07				37.2549	0.0819015	9.23753e-06
2.74754e-07	1.15772e-07	6.36643e-07	1.9557e-07	4.35299e-25	6.82312e-26	0	5.64184e-30	2.0223e-07	8.51603e-08	4.6854e-07	1.4868e-07				37.6471	0.0898752	3.00194e-06
3.45566e-07	1.47731e-07	7.88366e-07	2.47818e-07	3.56216e-24	5.86325e-25	0	7.21374e-29	2.54351e-07	1.08668e-07	5.802e-07	1.88401e-07				38.0392	0.0981086	8.26579e-07
4.33713e-07	1.88092e-07	9.7433e-07	3.1334e-07	2.79842e-23	4.83439e-24	0	8.77587e-28	3.19231e-07	1.38357e-07	7.17061e-07	2.38213e-07				38.4314	0.106738	1.7513e-07
5.43198e-07	2.38947e-07	1.2018e-06	3.95321e-07	2.1105e-22	3.82466e-23	0	1.0158e-26	3.99817e-07	1.75766e-07	8.84465e-07	3.00539e-07				38.8235	0.115903	2.20256e-08
6.7889e-07	3.02878e-07	1.47945e-06	4.97664e-07	1.52802e-21	2.9033e-22	0	1.11872e-25	4.99692e-07	2.22792e-07	1.08881e-06	3.78344e-07				39.2157	0.125561	9.41916e-10
8.46692e-07	3.8306e-07	1.81769e-06	6.25135e-07	1.06206e-20	2.11465e-21	0	1.17225e-24	6.23201e-07	2.81773e-07	1.33773e-06	4.75252e-07				39.6078	0.135318	0
1.05375e-06	4.83391e-07	2.22886e-06	7.83543e-07	7.08665e-20	1.47786e-20	0	1.16872e-23	7.75602e-07	3.55575e-07	1.64034e-06	5.9568e-07				40	0.144349	0
1.30868e-06	6.08644e-07	2.72768e-06	9.7995e-07	4.53948e-19	9.91004e-20	0	1.10865e-22	9.6324e-07	4.4771e-07	2.00744e-06	7.44996e-07				40.3922	0.151422	0
1.62186e-06	7.64649e-07	3.33158e-06	1.22292e-06	2.79155e-18	6.37625e-19	0	1.00061e-21	1.19375e-06	5.62464e-07	2.45188e-06	9.29709e-07				40.7843	0.155006	0
2.00575e-06	9.58503e-07	4.06119e-06	1.52279e-06	1.648e-17	3.93644e-18	0	8.59266e-21	1.47632e-06	7.0506e-07	2.98884e-06	1.15769e-06				41.1765	0.153486	0
2.4753e-06	1.19883e-06	4.94086e-06	1.89207e-06	9.3399e-17	2.33179e-17	0	7.02069e-20	1.82192e-06	8.81842e-07	3.63624e-06	1.43842e-06				41.5686	0.145582	0
3.04834e-06	1.49608e-06	5.99928e-06	2.34576e-06	5.0816e-16	1.32533e-16	0	5.45786e-19	2.2437e-06	1.1005e-06	4.41518e-06	1.78334e-06				41.9608	0.13095	0
3.74613e-06	1.86289e-06	7.27012e-06	2.90191e-06	2.65419e-15	7.22777e-16	0	4.03697e-18	2.75731e-06	1.37031e-06	5.35046e-06	2.20615e-06				42.3529	0.110666	0
4.59396e-06	2.31447e-06	8.79286e-06	3.58208e-06	1.33088e-14	3.7821e-15	0	2.84105e-17	3.38135e-06	1.70249e-06	6.47113e-06	2.72324e-06				42.7451	0.0872198	0
5.62181e-06	2.86912e-06	1.06137e-05	4.41202e-06	6.40643e-14	1.89894e-14	0	1.90236e-16	4.13789e-06	2.11048e-06	7.81116e-06	3.35419e-06				43.1373	0.0638289	0
6.86516e-06	3.54878e-06	1.27864e-05	5.4224e-06	2.96052e-13	9.1482e-14	0	1.21198e-15	5.05305e-06	2.61043e-06	9.41016e-06	4.12233e-06				43.5294	0.0433798	0
8.36584e-06	4.37969e-06	1.53736e-05	6.64964e-06	1.31339e-12	4.22871e-13	0	7.34667e-15	6.15761e-06	3.22163e-06	1.13142e-05	5.05532e-06				43.9216	0.0275747	0
1.01731e-05	5.39313e-06	1.8448e-05	8.13684e-06	5.5936e-12	1.87555e-12	6.16571e-44	4.23716e-14	7.48783e-06	3.9671e-06	1.35769e-05	6.18594e-06				44.3137	0.0166979	0
1.23447e-05	6.6263e-06	2.20938e-05	9.93494e-06	2.28698e-11	7.98173e-12	1.46716e-41	2.32514e-13	9.08626e-06	4.8742e-06	1.626e-05	7.55293e-06				44.7059	0.0099827	0
1.49484e-05	8.12333e-06	2.64082e-05	1.21039e-05	8.97651e-11	3.25922e-11	3.00082e-39	1.21399e-12	1.10027e-05	5.97541e-06	1.94352e-05	9.20188e-06				45.098	0.00622555	0
1.80632e-05	9.93645e-06	3.1503e-05	1.47143e-05	3.3824e-10	1.27696e-10	5.25442e-37	6.03074e-12	1.32954e-05	7.30914e-06	2.31847e-05	1.11864e-05				45.4902	0.00428856	0
2.17811e-05	1.21273e-05	3.7507e-05	1.78486e-05	1.22354e-09	4.80053e-10	7.87643e-35	2.85047e-11	1.60321e-05	8.92076e-06	2.76034e-05	1.35692e-05				45.8824	0.00333328	0
2.62092e-05	1.47683e-05	4.45676e-05	2.16033e-05	4.24895e-09	1.7316e-09	1.01078e-32	1.28189e-10	1.92922e-05	1.08638e-05	3.27997e-05	1.64237e-05				46.2745	0.00283344	0
3.14717e-05	1.79448e-05	5.28534e-05	2.60909e-05	1.41651e-08	5.99316e-09	1.11046e-30	5.48503e-10	2.31683e-05	1.32015e-05	3.88976e-05	1.98354e-05				46.6667	0.00249161	0
3.77135e-05	2.17571e-05	6.25565e-05	3.1442e-05	4.53347e-08	1.99027e-08	1.04442e-28	2.23303e-09	2.77707e-05	1.60094e-05	4.60386e-05	2.3904e-05				47.0588	0.00215702	0
4.51041e-05	2.63238e-05	7.38956e-05	3.78085e-05	1.39289e-07	6.34182e-08	8.40938e-27	8.64973e-09	3.32353e-05	1.93801e-05	5.43837e-05	2.87455e-05				47.451	0.00177561	0
5.38463e-05	3.17873e-05	8.71186e-05	4.53664e-05	4.10841e-07	1.93894e-07	5.79663e-25	3.18787e-08	3.97416e-05	2.34335e-05	6.41152e-05	3.4497e-05				47.8431	0.00135823	0
6.41929e-05	3.83248e-05	0.000102506	5.43219e-05	1.16333e-06	5.68805e-07	3.42065e-23	1.11786e-07	4.75557e-05	2.83415e-05	7.54397e-05	4.13244e-05				48.2353	0.000950383	0
7.64819e-05	4.61712e-05	0.000120375	6.49202e-05	3.16234e-06	1.60107e-06	1.72808e-21	3.72963e-07	5.71286e-05	3.43862e-05	8.85901e-05	4.94443e-05				48.6275	0.000601478	0
9.12132e-05	5.56705e-05	0.00014108	7.74678e-05	8.25252e-06	4.32419e-06	7.47377e-20	1.18395e-06	6.93151e-05	4.20938e-05	0.000103829	5.91779e-05				49.0196	0.000341416	0
0.000109208	6.73854e-05	0.000165023	9.23826e-05	2.06746e-05	1.12059e-05	2.76718e-18	3.57596e-06	8.58391e-05	5.25307e-05	0.000121449	7.10902e-05				49.4118	0.000172697	0
0.000131927	8.23255e-05	0.00019265	0.000110314	4.97235e-05	2.78636e-05	8.77113e-17	1.02764e-05	0.000110229	6.79249e-05	0.000141782	8.63291e-05				49.8039	7.74113e-05	0
0.000162071	0.000102398	0.000224461	0.000132415	0.000114805	6.64774e-05	2.3801e-15	2.80984e-05	0.000149595	9.28998e-05	0.000165193	0.000107404				50.1961	3.056e-05	0
0.000204651	0.000131246	0.000261011	0.000160922	0.000254466	0.000152181	5.52913e-14	7.30989e-05	0.0002178	0.000136781	0.000192092	0.000139866				50.5882	1.05358e-05	0
0.000268774	0.00017572	0.000302916	0.000200319	0.00054147	0.000334267	1.09961e-12	0.000180938	0.000340754	0.000217642	0.000222932	0.000195672				50.9804	3.06092e-06	0
0.000370396	0.000248277	0.000350859	0.000259488	0.00110609	0.000704489	1.87216e-11	0.000426129	0.000564589	0.000368906	0.000258216	0.000299442				51.3725	6.61769e-07	0
0.000536222	0.000370583	0.000405592	0.000355389	0.00216912	0.00142463	2.72878e-10	0.000954864	0.000967238	0.00064929	0.000298497	0.000499119				51.7647	7.94464e-08	0
0.000808648	0.000578462	0.000467943	0.000518728	0.00408364	0.00276427	3.40499e-09	0.00203579	0.00167311	0.00115642	0.000344385	0.000882459				52.1569	1.14736e-09	0
0.00125112	0.000927865	0.000538822	0.000801747	0.00738047	0.00514641	3.63734e-08	0.00412965	0.00286901	0.00204331	0.000396557	0.00159965				52.549	0	0
0.00195255	0.00150088	0.000619245	0.00128729	0.0128055	0.00919342	3.32639e-07	0.0079705	0.00481726	0.0035349	0.000455823	0.00288966				52.9412	0	0
0.00302849	0.00240976	0.000710474	0.00209678	0.0213294	0.0157579	2.60426e-06	0.0146368	0.00785916	0.0059392	0.000523563	0.00510339				53.3333	0	0
0.00461621	0.00379608	0.000814792	0.00339269	0.0341064	0.0259159	1.74549e-05	0.025574	0.0124004	0.00964489	0.000604258	0.00871091				53.7255	0	0
0.00686082	0.00582145	0.000939271	0.00536971	0.052356	0.0408961	0.000100154	0.042515	0.0188696	0.0150957	0.000717705	0.0142757				54.1176	0	0
0.00989081	0.00864692	0.00111059	0.00822877	0.0771561	0.061922	0.000491976	0.0672473	0.027646	0.0227337	0.000947249	0.0223791				54.5098	0	0
0.0137842	0.0124002	0.00142213	0.0121313	0.109156	0.0899615	0.0020689	0.101204	0.0389583	0.0329086	0.00159291	0.0334874				54.902	0	0
0.0185302	0.0171337	0.00215007	0.0171379	0.148251	0.125405	0.00744831	0.144914	0.052771	0.0457624	0.00354906	0.0477737				55.2941	0	0
0.0239951	0.0227812	0.00395976	0.0231446	0.193295	0.167735	0.022956	0.197431	0.0686832	0.0611091	0.00897567	0.0649315				55.6863	0	0
0.0299042	0.0291242	0.00810963	0.0298368	0.241946	0.215267	0.0605699	0.255923	0.0858742	0.0783433	0.0219616	0.0840433				56.0784	0	0
0.0358494	0.0357829	0.0163354	0.0366862	0.290729	0.265082	0.136816	0.315641	0.103127	0.0964131	0.0481481	0.103569				56.4706	0	0
0.0413288	0.0422396	0.0299899	0.0430039	0.335376	0.313207	0.26457	0.370398	0.118945	0.113888	0.0919302	0.1215				56.8627	0	0
0.0458159	0.0479007	0.0484624	0.0480507	0.371406	0.355083	0.437991	0.413555	0.131758	0.129124	0.151316	0.135684				57.2549	0	0
0.048845	0.0521861	0.0679429	0.051183	0.394856	0.386257	0.620742	0.439328	0.140177	0.140519	0.213908	0.144245				57.6471	0	0
0.0500966	0.0546309	0.0821725	0.051994	0.402997	0.403153	0.753144	0.444053	0.143247	0.146786	0.259341	0.145994				58.0392	0	0
0.0494582	0.0549731	0.0856026	0.0504097	0.394856	0.403749	0.782287	0.427042	0.140629	0.147195	0.26956	0.140711				58.4314	0	0
0.0470472	0.0532057	0.0769195	0.0467066	0.371406	0.387973	0.695626	0.390748	0.132664	0.141723	0.240287	0.129194				58.8235	0	0
0.0431884	0.0495788	0.0599433	0.0414473	0.335376	0.357717	0.529549	0.340184	0.120314	0.131055	0.183941	0.113072				59.2157	0	0
0.0383524	0.0445507	0.0410819	0.0353537	0.290729	0.316464	0.345111	0.281787	0.104969	0.116449	0.12136	0.0944386				59.6078	0	0
0.0330706	0.0387015	0.0256083	0.0291577	0.241946	0.268632	0.192545	0.222084	0.0882049	0.0994986	0.0696875	0.0754139				60	0	0
0.0278499	0.0326323	0.0156352	0.0234721	0.193295	0.218796	0.091966	0.166535	0.0715205	0.0818567	0.0357901	0.0577729				60.3922	0	0
0.0231031	0.0268735	0.01056	0.0187108	0.148251	0.170989	0.0376048	0.118818	0.0561369	0.0649797	0.0177011	0.0427126				60.7843	0	0
0.0191096	0.021821	0.00867533	0.0150697	0.109156	0.128216	0.0131638	0.0806587	0.0428781	0.0499536	0.0098605	0.0307953				61.1765	0	0
0.0160077	0.0177095	0.00844173	0.0125563	0.0771561	0.0922504	0.00394494	0.0520967	0.0321483	0.0374193	0.00725436	0.0220365				61.5686	0	0
0.0138125	0.0146202	0.00892404	0.0110491	0.052356	0.0636855	0.00101209	0.0320154	0.0239863	0.0275938	0.00683491	0.016076				61.9608	0	0
0.0124501	0.0125121	0.00968992	0.0103618	0.0341064	0.0421852	0.000222291	0.0187197	0.0181665	0.0203581	0.00719002	0.0123657				62.3529	0	0
0.0117961	0.0112659	0.0105806	0.010297	0.0213294	0.0268119	4.1797e-05	0.0104142	0.0143125	0.0153765	0.00779786	0.0103251				62.7451	0	0
0.0117091	0.0107259	0.0115494	0.0106802	0.0128055	0.016351	6.72805e-06	0.00551248	0.0119985	0.0122133	0.0085016	0.00944121				63.1373	0	0
0.0120553	0.0107337	0.012586	0.011376	0.00738047	0.00956769	9.27161e-07	0.00277624	0.0108214	0.0104254	0.00926292	0.00931408				63.5294	0	0
0.0127223	0.0111495	0.0136893	0.0122888	0.00408364	0.00537178	1.09381e-07	0.00133033	0.010442	0.00962176	0.0100747	0.00966142				63.9216	0	0
0.0136239	0.0118623	0.0148601	0.0133576	0.00216912	0.00289386	1.10472e-08	0.000606525	0.0106003	0.00949091	0.0109363	0.0103004				64.3137	0	0
0.0146991	0.0127911	0.0160994	0.014546	0.00110609	0.00149584	9.55169e-10	0.000263105	0.0111111	0.00980445	0.0118484	0.0111216				64.7059	0	0
0.0159076	0.0138809	0.0174079	0.0158342	0.00054147	0.000741889	7.07019e-11	0.000108593	0.0118516	0.0104068	0.0128114	0.0120638				65.098	0	0
0.0172242	0.0150971	0.0187857	0.017212	0.000254466	0.000353054	4.48026e-12	4.26445e-05	0.0127449	0.0111985	0.0138254	0.0130955				65.4902	0	0
0.018634	0.0164188	0.0202328	0.0186747	0.000114805	0.00016121	2.43051e-13	1.59336e-05	0.0137457	0.0121201	0.0148904	0.014201				65.8824	0	0
0.0201285	0.0178347	0.0217486	0.0202198	4.97235e-05	7.06302e-05	1.12879e-14	5.66444e-06	0.0148285	0.0131376	0.0160059	0.0153732				66.2745	0	0
0.0217026	0.0193382	0.023332	0.0218459	2.06746e-05	2.96918e-05	4.48796e-16	1.91598e-06	0.0159795	0.0142327	0.0171713	0.0166086				66.6667	0	0
0.0233531	0.0209259	0.0249816	0.0235517	8.25252e-06	1.19765e-05	1.52759e-17	6.16613e-07	0.017191	0.0153959	0.0183853	0.0179051				67.0588	0	0
0.0250773	0.0225953	0.0266953	0.0253354	3.16234e-06	4.63523e-06	4.45129e-19	1.88811e-07	0.0184588	0.016622	0.0196464	0.019261				67.451	0	0
0.0268726	0.0243444	0.0284705	0.0271948	1.16333e-06	1.72132e-06	1.11042e-20	5.50085e-08	0.0197797	0.0179078	0.0209529	0.0206746				67.8431	0	0
0.028736	0.0261708	0.0303041	0.029127	4.10841e-07	6.13336e-07	2.37142e-22	1.52484e-08	0.021151	0.019251	0.0223024	0.0221435				68.2353	0	0
0.030664	0.0280718	0.0321925	0.0311285	1.39289e-07	2.09693e-07	4.33562e-24	4.02169e-09	0.02257	0.0206493	0.0236922	0.0236651				68.6275	0	0
0.0326524	0.030044	0.0341314	0.0331949	4.53347e-08	6.87885e-08	6.78603e-26	1.00921e-09	0.0240336	0.0220999	0.0251191	0.0252361				69.0196	0	0
0.0346967	0.0320833	0.0361161	0.0353213	1.41651e-08	2.16519e-08	9.09288e-28	2.40962e-10	0.0255382	0.0236	0.0265797	0.0268526				69.4118	0	0
0.0367913	0.0341848	0.0381411	0.0375019	4.24895e-09	6.53921e-09	1.04306e-29	5.47398e-11	0.02708	0.0251458	0.02807	0.0285104				69.8039	0	0
0.0389303	0.036343	0.0402006	0.0397302	1.22354e-09	1.89497e-09	1.02432e-31	1.18317e-11	0.0286543	0.0267333	0.0295857	0.0302045				70.1961	0	0
0.0411069	0.0385515	0.042288	0.0419992	3.3824e-10	5.26897e-10	8.61166e-34	2.43324e-12	0.0302564	0.0283579	0.031122	0.0319295				70.5882	0	0
0.0433138	0.0408033	0.0443966	0.0443009	8.97651e-11	1.40572e-10	6.19809e-36	4.76114e-13	0.0318808	0.0300143	0.0326738	0.0336793				70.9804	0	0
0.0455431	0.0430905	0.0465187	0.0466269	2.28698e-11	3.59846e-11	3.81901e-38	8.86395e-14	0.0335216	0.0316967	0.0342356	0.0354476				71.3725	0	0
0.0477864	0.0454048	0.0486466	0.0489679	5.5936e-12	8.83863e-12	2.01449e-40	1.57012e-14	0.0351728	0.0333991	0.0358016	0.0372273				71.7647	0	0
0.0500346	0.047737	0.0507719	0.0513142	1.31339e-12	2.08305e-12	9.09443e-43	2.64625e-15	0.0368275	0.0351146	0.0373657	0.0390111				72.1569	0	0
0.0522782	0.0500774	0.0528861	0.0536558	2.96052e-13	4.71046e-13	4.2039e-45	4.24344e-16	0.038479	0.0368362	0.0389217	0.0407912				72.549	0	0
0.0545076	0.0524157	0.0549801	0.0559817	6.40643e-14	1.02206e-13	0	6.47435e-17	0.0401199	0.0385562	0.0404627	0.0425595				72.9412	0	0
0.0567123	0.0547412	0.0570448	0.0582812	1.33088e-14	2.12781e-14	0	9.39863e-18	0.0417427	0.0402668	0.0419823	0.0443076				73.3333	0	0
0.0588821	0.0570427	0.0590708	0.0605427	2.65419e-15	4.2505e-15	0	1.29814e-18	0.0433397	0.0419598	0.0434733	0.0460269				73.7255	0	0
0.0610061	0.0593088	0.0610487	0.0627548	5.0816e-16	8.14694e-16	0	1.70597e-19	0.0449031	0.0436267	0.0449289	0.0477086				74.1176	0	0
0.0630737	0.0615279	0.0629689	0.0649058	9.3399e-17	1.49829e-16	0	2.1331e-20	0.0464249	0.045259	0.0463421	0.0493439				74.5098	0	0
0.0650741	0.063688	0.0648219	0.0669841	1.648e-17	2.64391e-17	0	2.5377e-21	0.0478973	0.0468479	0.0477059	0.050924				74.902	0	0
0.0669966	0.0657773	0.0665985	0.0689782	2.79155e-18	4.47656e-18	0	2.8725e-22	0.0493123	0.0483848	0.0490134	0.05244				75.2941	0	0
0.0688308	0.0677842	0.0682895	0.0708768	4.53948e-19	7.27261e-19	0	3.09364e-23	0.0506623	0.049861	0.0502578	0.0538833				75.6863	0	0
0.0705662	0.0696969	0.0698858	0.0726687	7.08665e-20	1.13366e-19	0	3.17008e-24	0.0519397	0.051268	0.0514327	0.0552456				76.0784	0	0
0.0721932	0.0715042	0.0713791	0.0743434	1.06206e-20	1.69561e-20	0	3.09073e-25	0.0531372	0.0525974	0.0525317	0.0565188				76.4706	0	0
0.0737022	0.0731953	0.0727611	0.0758908	1.52802e-21	2.4334e-21	0	2.86709e-26	0.0542479	0.0538414	0.0535488	0.0576952				76.8627	0	0
0.0750843	0.0747598	0.0740243	0.0773015	2.1105e-22	3.35082e-22	0	2.53054e-27	0.0552652	0.0549922	0.0544784	0.0587676				77.2549	0	0
0.0763313	0.0761879	0.0751615	0.0785666	2.79842e-23	4.42727e-23	0	2.12508e-28	0.0561831	0.0560427	0.0553153	0.0597294				77.6471	0	0
0.0774357	0.0774706	0.0761663	0.0796783	3.56216e-24	5.61266e-24	0	1.69796e-29	0.0569959	0.0569862	0.0560548	0.0605746				78.0392	0	0
0.0783907	0.0785998	0.0770331	0.0806294	4.35299e-25	6.8273e-25	0	1.29083e-30	0.0576989	0.0578168	0.0566927	0.0612976				78.4314	0	0
0.0791904	0.0795681	0.0777567	0.0814139	5.10664e-26	7.96851e-26	0	9.33687e-32	0.0582875	0.0585291	0.0572252	0.0618941				78.8235	0	0
0.0798299	0.0803692	0.078333	0.0820267	5.75117e-27	8.92387e-27	0	6.42575e-33	0.0587582	0.0591183	0.0576494	0.06236				79.2157	0	0
0.0803052	0.0809978	0.0787586	0.0824639	6.218e-28	9.58908e-28	0	4.20763e-34	0.059108	0.0595808	0.0579626	0.0626923				79.6078	0	0
0.0806132	0.0814499	0.079031	0.0827226	6.45384e-29	9.88664e-29	0	2.62145e-35	0.0593347	0.0599133	0.0581631	0.062889				80	0	0
0.080752	0.0817223	0.0791487	0.0828011	6.43071e-30	9.78066e-30	0	1.55394e-36	0.0594369	0.0601137	0.0582497	0.0629487				80.3922	0	0
0.0807208	0.0818133	0.0791109	0.0826989	6.15138e-31	9.28401e-31	0	8.76433e-38	0.0594139	0.0601806	0.0582219	0.062871				80.7843	0	0
0.0805198	0.0817223	0.0789179	0.0824167	5.64885e-32	8.45572e-32	0	4.7032e-39	0.059266	0.0601137	0.0580799	0.0626564				81.1765	0	0
0.0801502	0.0814499	0.0785708	0.0819562	4.9799e-33	7.38948e-33	0	2.40136e-40	0.0589939	0.0599133	0.0578244	0.0623064				81.5686	0	0
0.0796143	0.0809978	0.0780716	0.0813206	4.21458e-34	6.19619e-34	0	1.16658e-41	0.0585995	0.0595808	0.057457	0.0618231				81.9608	0	0
0.0789156	0.0803692	0.0774233	0.0805139	3.42422e-35	4.9852e-35	0	5.395e-43	0.0580852	0.0591183	0.0569799	0.0612098				82.3529	0	0
0.0780583	0.0795681	0.0766296	0.0795413	2.67081e-36	3.84848e-36	0	2.38221e-44	0.0574542	0.0585291	0.0563957	0.0604705				82.7451	0	0
0.0770478	0.0785998	0.0756951	0.0784091	1.99985e-37	2.85065e-37	0	1.4013e-45	0.0567104	0.0578168	0.055708	0.0596097				83.1373	0	0
0.0758903	0.0774706	0.0746251	0.0771244	1.43755e-38	2.02603e-38	0	0	0.0558585	0.0569862	0.0549206	0.058633				83.5294	0	0
0.0745928	0.0761879	0.0734259	0.0756953	9.92028e-40	1.38164e-39	0	0	0.0549035	0.0560427	0.054038	0.0575465				83.9216	0	0
0.0731632	0.0747598	0.0721041	0.0741306	6.57195e-41	9.04048e-41	0	0	0.0538512	0.0549922	0.0530652	0.056357				84.3137	0	0
0.0716099	0.0731953	0.070667	0.0724399	4.18007e-42	5.67526e-42	0	0	0.0527079	0.0538414	0.0520076	0.0550717				84.7059	0	0
0.0699421	0.0715042	0.0691226	0.0706334	2.55036e-43	3.41917e-43	0	0	0.0514803	0.0525974	0.050871	0.0536983				85.098	0	0
0.0681693	0.0696969	0.0674792	0.0687217	1.54143e-44	1.96182e-44	0	0	0.0501755	0.051268	0.0496615	0.0522449				85.4902	0	0
0.0663015	0.0677842	0.0657455	0.0667158	1.4013e-45	1.4013e-45	0	0	0.0488007	0.049861	0.0483856	0.05072				85.8824	0	0
0.0643492	0.0657773	0.0639306	0.0646273	0	0	0	0	0.0473637	0.0483848	0.0470499	0.0491322				86.2745	0	0
0.0623229	0.063688	0.0620437	0.0624676	0	0	0	0	0.0458723	0.0468479	0.0456613	0.0474903				86.6667	0	0
0.0602334	0.0615279	0.0600943	0.0602484	0	0	0	0	0.0443343	0.045259	0.0442266	0.0458032				87.0588	0	0
0.0580914	0.0593088	0.0580919	0.0579812	0	0	0	0	0.0427577	0.0436267	0.0427529	0.0440796				87.451	0	0
0.0559076	0.0570427	0.0560459	0.0556777	0	0	0	0	0.0411503	0.0419598	0.0412471	0.0423284				87.8431	0	0
0.0536926	0.0547412	0.0539658	0.053349	0	0	0	0	0.03952	0.0402668	0.0397163	0.040558				88.2353	0	0
0.0514568	0.0524157	0.0518609	0.0510063	0	0	0	0	0.0378744	0.0385562	0.0381672	0.038777				88.6275	0	0
0.0492104	0.0500774	0.0497402	0.04866	0	0	0	0	0.0362209	0.0368362	0.0366065	0.0369933				89.0196	0	0
0.0469629	0.047737	0.0476126	0.0463205	0	0	0	0	0.0345667	0.0351146	0.0350406	0.0352146				89.4118	0	0
0.0447237	0.0454048	0.0454865	0.0439972	0	0	0	0	0.0329185	0.0333991	0.0334759	0.0334484				89.8039	0	0
0.0425017	0.0430905	0.04337	0.0416993	0	0	0	0	0.031283	0.0316967	0.0319183	0.0317014				90.1961	0	0
0.040305	0.0408033	0.0412708	0.0394352	0	0	0	0	0.0296662	0.0300143	0.0303734	0.0299802				90.5882	0	0
0.0381414	0.0385515	0.0391961	0.0372127	0	0	0	0	0.0280737	0.0283579	0.0288465	0.0282906				90.9804	0	0
0.0360179	0.036343	0.0371526	0.0350389	0	0	0	0	0.0265107	0.0267333	0.0273425	0.0266379				91.3725	0	0
0.0339411	0.0341848	0.0351465	0.0329201	0	0	0	0	0.0249821	0.0251458	0.0258661	0.0250271				91.7647	0	0
0.0319167	0.0320833	0.0331834	0.0308619	0	0	0	0	0.023492	0.0236	0.0244214	0.0234624				92.1569	0	0
0.0299499	0.030044	0.0312684	0.0288693	0	0	0	0	0.0220444	0.0220999	0.0230121	0.0219476				92.549	0	0
0.0280451	0.0280718	0.0294062	0.0269465	0	0	0	0	0.0206424	0.0206492	0.0216415	0.0204858				92.9412	0	0
0.0262061	0.0261707	0.0276005	0.0250969	0	0	0	0	0.0192888	0.0192508	0.0203127	0.0190796				93.3333	0	0
0.0244362	0.0243441	0.0258548	0.0233232	0	0	0	0	0.0179861	0.0179072	0.0190279	0.0177312				93.7255	0	0
0.0227379	0.0225947	0.024172	0.0216276	0	0	0	0	0.0167361	0.0166203	0.0177895	0.0164422				94.1176	0	0
0.0211131	0.0209243	0.0225544	0.0200116	0	0	0	0	0.0155401	0.0153916	0.0165989	0.0152136				94.5098	0	0
0.0195631	0.0193343	0.0210036	0.0184759	0	0	0	0	0.0143993	0.014222	0.0154577	0.0140461				94.902	0	0
0.0180887	0.0178254	0.0195211	0.0170208	0	0	0	0	0.0133141	0.0131121	0.0143666	0.0129399				95.2941	0	0
0.0166903	0.0163978	0.0181077	0.0156462	0	0	0	0	0.0122848	0.012062	0.0133264	0.0118948				95.6863	0	0
0.0153675	0.0150509	0.0167635	0.0143512	0	0	0	0	0.0113111	0.0110712	0.0123372	0.0109103				96.0784	0	0
0.0141198	0.0137839	0.0154887	0.0131346	0	0	0	0	0.0103928	0.0101393	0.011399	0.00998546				96.4706	0	0
0.0129461	0.0125956	0.0142828	0.011995	0	0	0	0	0.00952888	0.0092651	0.0105114	0.00911907				96.8627	0	0
0.011845	0.011484	0.0131448	0.0109303	0	0	0	0	0.00871839	0.00844749	0.00967397	0.00830968				97.2549	0	0
0.0108147	0.0104473	0.0120738	0.00993847	0	0	0	0	0.00796005	0.0076849	0.00888574	0.00755562				97.6471	0	0
0.00985321	0.00948307	0.0110683	0.00901689	0	0	0	0	0.00725238	0.0069756	0.00814572	0.006855				98.0392	0	0
0.00895833	0.00858867	0.0101265	0.00816293	0	0	0	0	0.00659371	0.00631769	0.00745266	0.00620578				98.4314	0	0
0.00812757	0.00776132	0.00924677	0.00737372	0	0	0	0	0.00598224	0.00570911	0.00680518	0.00560579				98.8235	0	0
0.00735834	0.00699808	0.00842684	0.00664629	0	0	0	0	0.00541605	0.00514768	0.00620176	0.00505277				99.2157	0	0
0.00664788	0.00629586	0.00766454	0.00597755	0	0	0	0	0.00489312	0.00463114	0.00564074	0.00454437				99.6078	0	0
0.00599338	0.00565151	0.00695751	0.00536437	0	0	0	0	0.00441138	0.00415717	0.0051204	0.00407821				100	0	0
0.00539194	0.00506183	0.0063033	0.00480359	0	0	0	0	0.0039687	0.00372341	0.00463893	0.00365188
0.00484065	0.00452359	0.00569939	0.00429205	0	0	0	0	0.00356292	0.00332749	0.00419448	0.00326299
0.00433657	0.0040336	0.00514323	0.00382663	0	0	0	0	0.0031919	0.00296705	0.00378517	0.00290915
0.00387681	0.00358868	0.00463222	0.00340423	0	0	0	0	0.00285349	0.00263978	0.0034091	0.00258803
0.00345849	0.00318574	0.00416379	0.00302185	0	0	0	0	0.0025456	0.00234338	0.00306435	0.00229733
0.00307882	0.00282175	0.00373539	0.00267657	0	0	0	0	0.00226614	0.00207564	0.00274907	0.00203483
0.00273506	0.0024938	0.00334448	0.00236557	0	0	0	0	0.00201312	0.0018344	0.00246138	0.0017984
0.00242456	0.00219905	0.0029886	0.00208615	0	0	0	0	0.00178458	0.00161759	0.00219947	0.00158597
0.00214479	0.00193484	0.00266534	0.00183572	0	0	0	0	0.00157866	0.00142324	0.00196157	0.00139558
0.00189331	0.00169858	0.00237238	0.00161183	0	0	0	0	0.00139356	0.00124945	0.00174596	0.00122537
0.0016678	0.00148785	0.00210748	0.00141215	0	0	0	0	0.00122757	0.00109444	0.00155101	0.00107358
0.00146605	0.00130037	0.00186848	0.00123452	0	0	0	0	0.00107908	0.000956535	0.00137511	0.00093853
0.001286	0.00113399	0.00165333	0.00107688	0	0	0	0	0.000946551	0.000834146	0.00121677	0.000818683
0.00112569	0.000986696	0.00146008	0.000937313	0	0	0	0	0.000828552	0.000725798	0.00107455	0.000712582
0.000983282	0.000856625	0.00128689	0.000814058	0	0	0	0	0.000723737	0.00063012	0.000947091	0.000618879
0.000857085	0.000742047	0.00113202	0.000705469	0	0	0	0	0.00063085	0.000545838	0.00083311	0.000536325
0.000745511	0.000641365	0.000993824	0.000610032	0	0	0	0	0.000548728	0.000471778	0.000731407	0.00046377
0.000647097	0.00055311	0.000870789	0.000526354	0	0	0	0	0.000476291	0.00040686	0.00064086	0.000400155
0.000560492	0.00047594	0.000761488	0.000453164	0	0	0	0	0.000412546	0.000350094	0.000560419	0.000344513
0.000484456	0.000408625	0.000664598	0.0003893	0	0	0	0	0.00035658	0.000300579	0.000489113	0.000295962
0.000417854	0.000350051	0.000578898	0.000333707	0	0	0	0	0.000307558	0.000257492	0.000426042	0.000253698
0.000359649	0.000299207	0.000503259	0.000285429	0	0	0	0	0.000264717	0.000220092	0.000370375	0.000216995
0.0003089	0.000255179	0.000436643	0.000243603	0	0	0	0	0.000227364	0.000187706	0.000321349	0.000185197
0.000264754	0.000217145	0.000378102	0.000207452	0	0	0	0	0.00019487	0.000159729	0.000278265	0.000157714
0.000226439	0.00018437	0.000326766	0.000176281	0	0	0	0	0.000166669	0.00013562	0.000240485	0.000134016
0.000193261	0.000156193	0.000281846	0.000149467	0	0	0	0	0.000142249	0.000114893	0.000207426	0.000113631
0.000164598	0.000132028	0.000242624	0.000126455	0	0	0	0	0.000121151	9.71181e-05	0.00017856	9.61362e-05
0.00013989	0.000111354	0.00020845	0.000106753	0	0	0	0	0.000102965	8.19104e-05	0.000153409	8.11577e-05
0.000118641	9.37084e-05	0.000178738	8.99235e-05	0	0	0	0	8.7325e-05	6.89305e-05	0.000131542	6.83634e-05
0.000100408	7.86835e-05	0.00015296	7.55822e-05	0	0	0	0	7.39046e-05	5.78784e-05	0.000112571	5.74605e-05
8.47982e-05	6.59207e-05	0.000130642	6.33895e-05	0	0	0	0	6.24151e-05	4.84903e-05	9.61465e-05	4.81912e-05
7.14644e-05	5.51053e-05	0.000111362	5.30477e-05	0	0	0	0	5.26008e-05	4.05346e-05	8.19572e-05	4.03289e-05
6.01004e-05	4.59619e-05	9.47408e-05	4.42963e-05	0	0	0	0	4.42364e-05	3.38089e-05	6.97248e-05	3.36758e-05
5.04371e-05	3.82504e-05	8.04421e-05	3.6908e-05	0	0	0	0	3.71238e-05	2.81364e-05	5.92016e-05	2.80589e-05
4.22383e-05	3.1762e-05	6.81673e-05	3.06849e-05	0	0	0	0	3.10892e-05	2.33636e-05	5.01679e-05	2.33279e-05
3.52979e-05	2.63155e-05	5.76522e-05	2.54554e-05	0	0	0	0	2.59807e-05	1.93573e-05	4.24293e-05	1.93522e-05
2.94358e-05	2.17545e-05	4.86633e-05	2.10712e-05	0	0	0	0	2.1666e-05	1.60023e-05	3.58139e-05	1.60191e-05
2.44956e-05	1.7944e-05	4.09952e-05	1.74039e-05	0	0	0	0	1.80298e-05	1.31993e-05	3.01706e-05	1.32312e-05
2.03416e-05	1.47681e-05	3.44677e-05	1.43436e-05	0	0	0	0	1.49722e-05	1.08632e-05	2.53666e-05	1.09046e-05
1.68564e-05	1.21272e-05	2.89226e-05	1.17956e-05	0	0	0	0	1.2407e-05	8.92058e-06	2.12856e-05	8.96751e-06
1.3939e-05	9.93644e-06	2.42219e-05	9.67912e-06	0	0	0	0	1.02597e-05	7.30909e-06	1.78262e-05	7.35845e-06
1.15022e-05	8.12333e-06	2.02454e-05	7.92505e-06	0	0	0	0	8.46614e-06	5.9754e-06	1.48996e-05	6.02493e-06
9.47149e-06	6.62629e-06	1.68885e-05	6.4747e-06	0	0	0	0	6.97142e-06	4.8742e-06	1.24291e-05	4.92232e-06
7.78286e-06	5.39313e-06	1.40605e-05	5.27824e-06	0	0	0	0	5.72851e-06	3.9671e-06	1.03479e-05	4.01273e-06
6.38182e-06	4.37969e-06	1.16831e-05	4.29349e-06	0	0	0	0	4.69729e-06	3.22163e-06	8.59821e-06	3.26408e-06
5.22198e-06	3.54878e-06	9.68862e-06	3.48484e-06	0	0	0	0	3.84359e-06	2.61043e-06	7.13036e-06	2.64931e-06
4.26393e-06	2.86912e-06	8.01884e-06	2.82233e-06	0	0	0	0	3.13843e-06	2.11048e-06	5.90149e-06	2.14565e-06
3.47432e-06	2.31447e-06	6.62381e-06	2.28078e-06	0	0	0	0	2.55725e-06	1.70249e-06	4.87481e-06	1.73394e-06
2.82498e-06	1.86289e-06	5.46073e-06	1.83913e-06	0	0	0	0	2.0793e-06	1.37031e-06	4.01884e-06	1.39818e-06
2.29216e-06	1.49608e-06	4.49304e-06	1.47976e-06	0	0	0	0	1.68712e-06	1.1005e-06	3.30666e-06	1.12497e-06
1.85592e-06	1.19883e-06	3.68957e-06	1.18802e-06	0	0	0	0	1.36603e-06	8.81842e-07	2.71535e-06	9.03177e-07
1.49954e-06	9.58503e-07	3.02383e-06	9.51711e-07	0	0	0	0	1.10372e-06	7.0506e-07	2.2254e-06	7.23528e-07
1.20904e-06	7.64649e-07	2.47336e-06	7.60746e-07	0	0	0	0	8.89907e-07	5.62464e-07	1.82027e-06	5.78349e-07
9.72771e-07	6.08644e-07	2.01912e-06	6.06773e-07	0	0	0	0	7.16001e-07	4.4771e-07	1.48598e-06	4.61292e-07
7.81024e-07	4.83391e-07	1.64506e-06	4.82907e-07	0	0	0	0	5.74867e-07	3.55575e-07	1.21069e-06	3.67125e-07
6.25753e-07	3.8306e-07	1.33768e-06	3.83489e-07	0	0	0	0	4.60581e-07	2.81773e-07	9.84466e-07	2.91544e-07
5.00295e-07	3.02878e-07	1.08559e-06	3.03875e-07	0	0	0	0	3.68238e-07	2.22792e-07	7.98942e-07	2.31018e-07
3.99148e-07	2.38947e-07	8.79277e-07	2.40263e-07	0	0	0	0	2.9379e-07	1.75766e-07	6.47107e-07	1.82658e-07
3.17781e-07	1.88092e-07	7.10776e-07	1.89554e-07	0	0	0	0	2.339e-07	1.38357e-07	5.23098e-07	1.44106e-07
2.52467e-07	1.47731e-07	5.73438e-07	1.4922e-07	0	0	0	0	1.85827e-07	1.08668e-07	4.22023e-07	1.13443e-07
2.00156e-07	1.15772e-07	4.61728e-07	1.17213e-07	0	0	0	0	1.47323e-07	8.51603e-08	3.3981e-07	8.91101e-08
1.58349e-07	9.05256e-08	3.71051e-07	9.18705e-08	0	0	0	0	1.16552e-07	6.65893e-08	2.73076e-07	6.98436e-08
1.25011e-07	7.06272e-08	2.97595e-07	7.18501e-08	0	0	0	0	9.20132e-08	5.19523e-08	2.19016e-07	5.46233e-08
9.84837e-08	5.49801e-08	2.38213e-07	5.607e-08	0	0	0	0	7.24882e-08	4.04425e-08	1.75313e-07	4.26266e-08
7.74224e-08	4.27044e-08	1.90305e-07	4.36601e-08	0	0	0	0	5.69861e-08	3.14127e-08	1.40056e-07	3.31921e-08
6.0737e-08	3.30957e-08	1.51734e-07	3.39228e-08	0	0	0	0	4.4705e-08	2.43447e-08	1.11669e-07	2.57894e-08
4.75472e-08	2.55921e-08	1.20743e-07	2.62996e-08	0	0	0	0	3.49967e-08	1.88251e-08	8.88611e-08	1.9994e-08
3.71433e-08	1.97456e-08	9.5893e-08	2.03451e-08	0	0	0	0	2.73391e-08	1.45246e-08	7.05727e-08	1.54671e-08
2.89549e-08	1.5201e-08	7.60078e-08	1.57044e-08	0	0	0	0	2.1312e-08	1.11816e-08	5.59382e-08	1.19391e-08
2.25241e-08	1.16763e-08	6.01279e-08	1.20958e-08	0	0	0	0	1.65787e-08	8.58887e-09	4.42513e-08	9.19568e-09
1.74847e-08	8.94889e-09	4.74723e-08	9.29604e-09	0	0	0	0	1.28695e-08	6.58267e-09	3.49374e-08	7.06722e-09
1.35442e-08	6.84334e-09	3.74069e-08	7.12877e-09	0	0	0	0	9.96913e-09	5.03386e-09	2.75297e-08	5.41957e-09
1.04697e-08	5.22156e-09	2.94177e-08	5.45485e-09	0	0	0	0	7.70616e-09	3.8409e-09	2.165e-08	4.14699e-09
8.07608e-09	3.97526e-09	2.30894e-08	4.16488e-09	0	0	0	0	5.94433e-09	2.92414e-09	1.69927e-08	3.1663e-09
6.21657e-09	3.0197e-09	1.80868e-08	3.17303e-09	0	0	0	0	4.57565e-09	2.22125e-09	1.3311e-08	2.41226e-09
4.77513e-09	2.28874e-09	1.41403e-08	2.41211e-09	0	0	0	0	3.5147e-09	1.68356e-09	1.04066e-08	1.83378e-09
3.6602e-09	1.73086e-09	1.10332e-08	1.82966e-09	0	0	0	0	2.69406e-09	1.27319e-09	8.11991e-09	1.39098e-09
2.79969e-09	1.30605e-09	8.59193e-09	1.38483e-09	0	0	0	0	2.06069e-09	9.60709e-10	6.32325e-09	1.05281e-09
2.13697e-09	9.8331e-10	6.67769e-09	1.04587e-09	0	0	0	0	1.5729e-09	7.23308e-10	4.91447e-09	7.95108e-10
1.6277e-09	7.38678e-10	5.17975e-09	7.88144e-10	0	0	0	0	1.19805e-09	5.4336e-10	3.81205e-09	5.99178e-10
1.23718e-09	5.53672e-10	4.00993e-09	5.92635e-10	0	0	0	0	9.10616e-10	4.07273e-10	2.95112e-09	4.50544e-10
9.38375e-10	4.1408e-10	3.09822e-09	4.44652e-10	0	0	0	0	6.90683e-10	3.04591e-10	2.28014e-09	3.38042e-10
7.1024e-10	3.08992e-10	2.3891e-09	3.32893e-10	0	0	0	0	5.22766e-10	2.2729e-10	1.75826e-09	2.53079e-10
5.36437e-10	2.30062e-10	1.83866e-09	2.4868e-10	0	0	0	0	3.9484e-10	1.6923e-10	1.35317e-09	1.89057e-10
4.04312e-10	1.70913e-10	1.41226e-09	1.85366e-10	0	0	0	0	2.97591e-10	1.25721e-10	1.03936e-09	1.40922e-10
3.04089e-10	1.26689e-10	1.08262e-09	1.3787e-10	0	0	0	0	2.23822e-10	9.31906e-11	7.96759e-10	1.04814e-10
2.28228e-10	9.36992e-11	8.28293e-10	1.0232e-10	0	0	0	0	1.67985e-10	6.89237e-11	6.09585e-10	7.77878e-11
1.70931e-10	6.91458e-11	6.32467e-10	7.57712e-11	0	0	0	0	1.25812e-10	5.08626e-11	4.65466e-10	5.76043e-11
1.27749e-10	5.09131e-11	4.8199e-10	5.59886e-11	0	0	0	0	9.40288e-11	3.74509e-11	3.54722e-10	4.25647e-11
9.52754e-11	3.74046e-11	3.66593e-10	4.12806e-11	0	0	0	0	7.01267e-11	2.75143e-11	2.69795e-10	3.13831e-11
7.09068e-11	2.74192e-11	2.78277e-10	3.03699e-11	0	0	0	0	5.21904e-11	2.01692e-11	2.04799e-10	2.30884e-11
5.26599e-11	2.00548e-11	2.10822e-10	2.22943e-11	0	0	0	0	3.87599e-11	1.4752e-11	1.55155e-10	1.6949e-11
3.90263e-11	1.46357e-11	1.59405e-10	1.63303e-11	0	0	0	0	2.8725e-11	1.07658e-11	1.17315e-10	1.2415e-11
2.88615e-11	1.06572e-11	1.20291e-10	1.19357e-11	0	0	0	0	2.12433e-11	7.83927e-12	8.85288e-11	9.07401e-12
2.12993e-11	7.74293e-12	9.05969e-11	8.7047e-12	0	0	0	0	1.56772e-11	5.69558e-12	6.6675e-11	6.61765e-12
1.56854e-11	5.61307e-12	6.80986e-11	6.33447e-12	0	0	0	0	1.15451e-11	4.12889e-12	5.01174e-11	4.81571e-12
1.15269e-11	4.06003e-12	5.10869e-11	4.59958e-12	0	0	0	0	8.48429e-12	2.9865e-12	3.75976e-11	3.49678e-12
8.45306e-12	2.93016e-12	3.82497e-11	3.33256e-12	0	0	0	0	6.22181e-12	2.15538e-12	2.815e-11	2.53355e-12
6.18585e-12	2.11002e-12	2.8582e-11	2.4093e-12	0	0	0	0	4.55305e-12	1.5521e-12	2.1035e-11	1.83164e-12
4.51721e-12	1.51605e-12	2.13159e-11	1.73801e-12	0	0	0	0	3.32486e-12	1.11519e-12	1.56875e-11	1.32131e-12
3.29174e-12	1.08687e-12	1.58657e-11	1.25103e-12	0	0	0	0	2.42286e-12	7.99482e-13	1.16764e-11	9.51084e-13
2.39368e-12	7.77447e-13	1.17859e-11	8.98535e-13	0	0	0	0	1.76185e-12	5.71878e-13	8.67389e-12	6.83102e-13
1.73697e-12	5.54879e-13	8.73804e-12	6.43952e-13	0	0	0	0	1.27848e-12	4.08161e-13	6.43078e-12	4.89558e-13
1.25777e-12	3.95148e-13	6.46562e-12	4.60493e-13	0	0	0	0	9.25772e-13	2.90665e-13	4.75839e-12	3.50085e-13
9.08858e-13	2.80772e-13	4.77478e-12	3.28583e-13	0	0	0	0	6.68958e-13	2.06532e-13	3.51401e-12	2.49802e-13
6.55353e-13	1.99059e-13	3.51919e-12	2.33948e-13	0	0	0	0	4.82368e-13	1.46424e-13	2.58996e-12	1.77856e-13
4.71563e-13	1.40813e-13	2.58868e-12	1.66205e-13	0	0	0	0	3.4709e-13	1.0358e-13	1.90515e-12	1.26355e-13
3.38602e-13	9.93883e-14	1.90047e-12	1.1782e-13	0	0	0	0	2.49225e-13	7.31085e-14	1.39866e-12	8.95717e-14
2.42618e-13	6.99942e-14	1.39248e-12	8.33391e-14	0	0	0	0	1.78577e-13	5.14867e-14	1.0248e-12	6.33576e-14
1.73477e-13	4.91838e-14	1.01827e-12	5.88205e-14	0	0	0	0	1.27686e-13	3.61789e-14	7.49402e-13	4.47177e-14
1.23779e-13	3.44838e-14	7.43167e-13	4.14248e-14	0	0	0	0	9.11063e-14	2.53658e-14	5.46935e-13	3.14928e-14
8.81321e-14	2.41236e-14	5.4132e-13	2.91101e-14	0	0	0	0	6.4869e-14	1.7745e-14	3.98386e-13	2.21307e-14
6.26192e-14	1.68384e-14	3.93522e-13	2.04117e-14	0	0	0	0	4.60904e-14	1.23861e-14	2.89613e-13	1.55178e-14
4.43982e-14	1.17272e-14	2.85515e-13	1.42812e-14	0	0	0	0	3.2679e-14	8.62636e-15	2.10126e-13	1.08572e-14
3.14129e-14	8.14931e-15	2.06746e-13	9.97021e-15	0	0	0	0	2.31213e-14	5.99451e-15	1.52155e-13	7.57974e-15
2.21787e-14	5.65041e-15	1.49414e-13	6.94535e-15	0	0	0	0	1.63245e-14	4.15636e-15	1.09961e-13	5.28013e-15
1.5626e-14	3.90906e-15	1.07768e-13	4.82765e-15	0	0	0	0	1.15014e-14	2.87545e-15	7.93123e-14	3.67017e-15
1.09862e-14	2.69835e-15	7.75777e-14	3.34834e-15	0	0	0	0	8.08629e-15	1.98486e-15	5.70935e-14	2.54554e-15
7.70777e-15	1.85848e-15	5.57353e-14	2.31726e-15	0	0	0	0	5.67324e-15	1.36707e-15	4.10185e-14	1.76167e-15
5.3963e-15	1.27717e-15	3.9964e-14	1.60019e-15	0	0	0	0	3.9719e-15	9.39467e-16	2.94116e-14	1.21653e-15
3.77006e-15	8.75738e-16	2.85993e-14	1.10261e-15	0	0	0	0	2.77492e-15	6.44179e-16	2.10477e-14	8.38244e-16
2.62836e-15	5.99146e-16	2.04262e-14	7.58089e-16	0	0	0	0	1.93458e-15	4.40722e-16	1.50327e-14	5.76329e-16
1.82855e-15	4.09e-16	1.45602e-14	5.20082e-16	0	0	0	0	1.34589e-15	3.00855e-16	1.07156e-14	3.95387e-16
1.26944e-15	2.78579e-16	1.03584e-14	3.56021e-16	0	0	0	0	9.34362e-16	2.04919e-16	7.62327e-15	2.70661e-16
8.79435e-16	1.89324e-16	7.35467e-15	2.43182e-16	0	0	0	0	6.47301e-16	1.39264e-16	5.41269e-15	1.84876e-16
6.07966e-16	1.2838e-16	5.21172e-15	1.65744e-16	0	0	0	0	4.47489e-16	9.44344e-17	3.83558e-15	1.26005e-16
4.19412e-16	8.68604e-17	3.68592e-15	1.12719e-16	0	0	0	0	3.08705e-16	6.38932e-17	2.71266e-15	8.56932e-17
2.88726e-16	5.8638e-17	2.60169e-15	7.64903e-17	0	0	0	0	2.12515e-16	4.31332e-17	1.91472e-15	5.81509e-17
1.98343e-16	3.94975e-17	1.83279e-15	5.17927e-17	0	0	0	0	1.45989e-16	2.90538e-17	1.34885e-15	3.93748e-17
1.35966e-16	2.65457e-17	1.2886e-15	3.49931e-17	0	0	0	0	1.00077e-16	1.95266e-17	9.48347e-16	2.66031e-17
9.30105e-17	1.78013e-17	9.04206e-16	2.3591e-17	0	0	0	0	6.84596e-17	1.30943e-17	6.65453e-16	1.79348e-17
6.34917e-17	1.19108e-17	6.33234e-16	1.58695e-17	0	0	0	0	4.67326e-17	8.76141e-18	4.6603e-16	1.20646e-17
4.32501e-17	7.95178e-18	4.42595e-16	1.0652e-17	0	0	0	0	3.18339e-17	5.84921e-18	3.25729e-16	8.0981e-18
2.93996e-17	5.29689e-18	3.08742e-16	7.13433e-18	0	0	0	0	2.16393e-17	3.89631e-18	2.2722e-16	5.4238e-18
1.99425e-17	3.52055e-18	2.14947e-16	4.76788e-18	0	0	0	0	1.46786e-17	2.58967e-18	1.58191e-16	3.62473e-18
1.34991e-17	2.33472e-18	1.49353e-16	3.17943e-18	0	0	0	0	9.93591e-18	1.71738e-18	1.09917e-16	2.41712e-18
9.1183e-18	1.54486e-18	1.03572e-16	2.11555e-18	0	0	0	0	6.71145e-18	1.13638e-18	7.62243e-17	1.60833e-18
6.14622e-18	1.01995e-18	7.16834e-17	1.40459e-18	0	0	0	0	4.52387e-18	7.50261e-19	5.27556e-17	1.06783e-18
4.13415e-18	6.71896e-19	4.95154e-17	9.30528e-19	0	0	0	0	3.04291e-18	4.94236e-19	3.6441e-17	7.07424e-19
2.77492e-18	4.41629e-19	3.41356e-17	6.1512e-19	0	0	0	0	2.04246e-18	3.24856e-19	2.51222e-17	4.67639e-19
1.85865e-18	2.89632e-19	2.34867e-17	4.05735e-19	0	0	0	0	1.36805e-18	2.13049e-19	1.72851e-17	3.08455e-19
1.24231e-18	1.89526e-19	1.61281e-17	2.6704e-19	0	0	0	0	9.14396e-19	1.39412e-19	1.18695e-17	2.03014e-19
8.28609e-19	1.23744e-19	1.10533e-17	1.75372e-19	0	0	0	0	6.09891e-19	9.10242e-20	8.13468e-18	1.33325e-19
5.51508e-19	8.06144e-20	7.5604e-18	1.14921e-19	0	0	0	0	4.05933e-19	5.92987e-20	5.56409e-18	8.73672e-20
3.66302e-19	5.24003e-20	5.16113e-18	7.51427e-20	0	0	0	0	2.69614e-19	3.85449e-20	3.79835e-18	5.71264e-20

## Sheet: Figure6D_E
	Double Guassian Avg Distance R1	Double Guassian Standard Deviation Sig1	Double Guassian Avg Distance R2	Double Guassian Standard Deviation Sig2				Frcaction R2 Apo	Fraction R2 cAMP	Fraction R2 cGMP
Exp1	40.8633	4.35682	29.4	0.989938				0.11802	1	0.350826
Exp2	41	4.23888	29.5072	0.983702				0.13071	1	0.360563
Exp3	40.8514	4.51131	29.5489	0.507387				0.104914	1	0.341259
Exp4	40.7869	4.28	29.343	0.896598				0.111675	1	0.32466
Average	40.8754	4.34675	29.4498	0.844406				0.11633	1	0.344327
									xs
