# Supplementary material for: Ligand-coupled conformational changes in a cyclic nucleotide-gated ion channel revealed by time-resolved transition metal ion FRET
Source: eLife. 2024 Dec 10;13:RP99854. doi: 10.7554/eLife.99854 (PMC11630820; doi:10.7554/eLife.99854)
Supplement: Figure 6—figure supplement 2—source data 1. [file elife-99854-fig6-figsupp2-data1.xlsx]

## Sheet: SupFig_5A
R1-Average Distance	ChiSquare-R1	R2-Average Distance	ChiSquare-R2
30	1697.93	20	1443.44
30.5	1509.81	20.5	1395.26
31	1334.44	21	1354.58
31.5	1172.84	21.5	1302.29
32	1025.8	22	1252.5
32.5	893.878	22.5	1199.21
33	777.786	23	1142.35
33.5	678.072	23.5	1081.36
34	594.624	24	1015.38
34.5	525.078	24.5	944.891
35	462.811	25	869.08
35.5	400.69	25.5	787.455
36	340.61	26	699.303
36.5	283.472	26.5	604.329
37	230.085	27	502.506
37.5	181.461	27.5	394.508
38	138.839	28	282.384
38.5	103.671	28.5	171.991
39	77.5602	29	80.3693
39.5	62.1519	29.5	49.1821
40	55.3881	30	165.734
40.5	49.3905	30.5	531.154
41	47.7287	31	1212.78
41.5	61.7249	31.5	2309.17
42	106.888	32	3737.19
42.5	189.994	32.5	5499.03
43	307.144	33	7464.03
43.5	450.783	33.5	9375.22
44	610.881	34	10953.3
44.5	781.886	34.5	12507.5
45	954.937	35	13173.3
45.5	1130.43	35.5	6339.69
46	1312.93	36	6243.42
46.5	1508.22	36.5	6216.76
47	1712.32	37	6189.8
47.5	1930.01	37.5	6149.08
48	2148.98	38	6109.87
48.5	2380.47	38.5	6072.33
49	2606.45	39	6036.42
49.5	2792.32	39.5	6763.18

## Sheet: SupFig_5B
Sig1-Average Distance	ChiSquare-Sig1	Sig2-Average Distance	ChiSquare-Sig2
0.2	113.274	0.1	53.3558
0.495	111.432	0.3975	51.5725
0.79	108.113	0.695	48.7911
1.085	103.468	0.9925	47.2727
1.38	97.7132	1.29	49.8286
1.675	91.1271	1.5875	59.2021
1.97	84.0353	1.885	77.5616
2.265	76.7951	2.1825	106.211
2.56	69.7726	2.48	145.527
2.855	63.3146	2.7775	195.077
3.15	57.7209	3.075	253.82
3.445	53.2208	3.3725	320.344
3.74	49.958	3.67	393.027
4.035	47.9866	3.9675	470.325
4.33	47.2774	4.265	550.8
4.625	47.7323	4.5625	633.316
4.92	49.203	4.86	716.877
5.215	51.5112	5.1575	800.331
5.51	54.4675	5.455	883.075
5.805	57.8876	5.7525	964.22
6.1	61.6701	6.05	1043.61
6.395	67.8365	6.3475	1120.39
6.69	77.5474	6.645	1194.59
6.985	90.9414	6.9425	1266.33
7.28	108.087	7.24	1334.65
7.575	128.823	7.5375	1400.53
7.87	152.467	7.835	1462.11
8.165	178.711	8.1325	1522.39
8.46	207.264	8.43	1579.36
8.755	238.177	8.7275	1632.63
9.05	271.381	9.025	1683.95
9.345	306.625	9.3225	1731.37
9.64	343.673	9.62	1786.87
9.935	382.197	9.9175	1822.74
10.23	422.143	10.215	0
10.525	463.103	10.5125	0
10.82	505.031	10.81	1940.3
11.115	547.929	11.1075	1973.59
11.41	591.287	11.405	2006.46
11.705	635.89	11.7025	2036.54

## Sheet: SupFig_5C
FractR2_Apo	ChiSqare-Fr2Apo	FractR2_cAMP	ChiSqare-Fr2cAMP	FractR2_cGMP	ChiSqare-Fr2cGMP
0.01	57.211	0.85	351.272	0.05	181.847
0.0296	54.5855	0.86	312.749	0.0675	165.144
0.0492	52.1373	0.87	276.668	0.085	149.357
0.0688	50.0034	0.88	243.199	0.1025	134.568
0.0884	48.3567	0.89	212.483	0.12	120.86
0.108	47.4083	0.9	184.628	0.1375	108.314
0.1276	47.4086	0.91	159.707	0.155	97.0063
0.1472	48.6484	0.92	137.757	0.1725	87.0115
0.1668	51.4606	0.93	118.781	0.19	78.4023
0.1864	56.2221	0.94	102.744	0.2075	71.2497
0.206	63.357	0.95	89.013	0.225	65.6233
0.2256	73.3425	0.96	76.4582	0.2425	61.5928
0.2452	86.6946	0.97	66.0413	0.26	58.5374
0.2648	104.002	0.98	58.2039	0.2775	55.5081
0.2844	125.902	0.99	52.273	0.295	52.6315
0.304	153.103			0.3125	50.1075
0.3236	186.353			0.33	48.2108
0.3432	226.372			0.3475	47.2993
0.3628	274.162			0.365	47.8149
0.3824	330.251			0.3825	50.2775
0.402	395.915			0.4	55.2726
0.4216	472.004			0.4175	63.4355
0.4412	559.909			0.435	75.4332
0.4608	660.216			0.4525	91.9478
0.4804	773.405			0.47	113.661
				0.4875	141.242
				0.505	175.334
				0.5225	216.525
				0.54	265.405
				0.5575	323.211
				0.575	390.859
				0.5925	468.329
				0.61	555.661
				0.6275	652.767
				0.645	759.386
				0.6625	875.368
				0.68	1000.42
				0.6975	1133.88
				0.715	1275.45
				0.7325	1423.39

## Sheet: SupFig_5D
FractionDonor- 1- FePhenM	ChiSquare-FD1- FePhenM	FractionDonor- 2- RuBpy	ChiSquare-FD2- RuBPy	FractionDonor- 3- FePhenM-cGMP	ChiSquare-FD3-FePhenM-cGMP	FractionDonor- 4-RuBpy-cGMP	ChiSquare-FD4- RuBpy-cGMP
0	1810.78	0.001	2414.05	0.001	492.439	0.001	708.102
0.01	1679.04	0.007225	2295.53	0.007225	455.562	0.007225	665.828
0.02	1540.96	0.01345	2172.97	0.01345	423.411	0.01345	623.51
0.03	1396.95	0.019675	2046.66	0.019675	390.382	0.019675	581.432
0.04	1247.38	0.0259	1917.03	0.0259	358.159	0.0259	539.462
0.05	1094.02	0.032125	1784.74	0.032125	326.734	0.032125	497.846
0.06	938.728	0.03835	1650.65	0.03835	296.216	0.03835	456.775
0.07	784.689	0.044575	1515.9	0.044575	266.706	0.044575	416.544
0.08	635.23	0.0508	1381.65	0.0508	238.347	0.0508	377.073
0.09	494.41	0.057025	1249.57	0.057025	211.293	0.057025	338.806
0.1	366.465	0.06325	1120.42	0.06325	185.589	0.06325	301.913
0.11	255.801	0.069475	993.464	0.069475	161.304	0.069475	266.623
0.12	166.071	0.0757	869.214	0.0757	138.587	0.0757	233.175
0.13	99.6899	0.081925	749.013	0.081925	117.602	0.081925	201.801
0.14	56.1507	0.08815	634.048	0.08815	98.6857	0.08815	172.613
0.15	53.496	0.094375	525.623	0.094375	82.4045	0.094375	145.402
0.16	126.973	0.1006	425.135	0.1006	68.9879	0.1006	120.347
0.17	329.623	0.106825	334.048	0.106825	58.6375	0.106825	97.8496
0.18	724.235	0.11305	253.849	0.11305	51.5335	0.11305	78.9821
0.19	1394.09	0.119275	185.992	0.119275	47.8246	0.119275	64.224
0.2	2432.57	0.1255	131.252	0.1255	47.6178	0.1255	53.8968
0.21	3899.52	0.131725	88.302	0.131725	50.966	0.131725	48.2844
0.22	5554.15	0.13795	56.7825	0.13795	57.8571	0.13795	47.6087
0.23	7521.5	0.144175	47.681	0.144175	68.2044	0.144175	52.0026
0.24	9434.86	0.1504	68.4371	0.1504	81.8411	0.1504	61.4827
		0.156625	132.687	0.156625	98.5208	0.156625	75.9229
		0.16285	254.69	0.16285	117.925	0.16285	95.0359
		0.169075	456.925	0.169075	139.68	0.169075	118.367
		0.1753	728.952	0.1753	163.38	0.1753	145.313
		0.181525	1116.42	0.181525	188.612	0.181525	175.157
		0.18775	1631.81	0.18775	214.979	0.18775	207.137
		0.193975	2297.8	0.193975	242.123	0.193975	240.512
		0.2002	3136.4	0.2002	269.732	0.2002	274.623
		0.206425	4161.77	0.206425	297.548	0.206425	308.927
		0.21265	5373.5	0.21265	325.364	0.21265	343.009
		0.218875	6747.43	0.218875	353.018	0.218875	376.573
		0.2251	8243.47	0.2251	380.387	0.2251	409.42
		0.231325	9755.74	0.231325	407.383	0.231325	441.427
		0.23755	11119	0.23755	433.941	0.23755	472.522
		0.243775	12316.6	0.243775	460.017	0.243775	502.678
