# Supplementary material for: Ligand-coupled conformational changes in a cyclic nucleotide-gated ion channel revealed by time-resolved transition metal ion FRET
Source: eLife. 2024 Dec 10;13:RP99854. doi: 10.7554/eLife.99854 (PMC11630820; doi:10.7554/eLife.99854)
Supplement: Figure 7—source data 1. [file elife-99854-fig7-data1.xlsx]

## Sheet: Figure7A
Elution Volume, mL	500mM KCl SEC Fluorescence intensity		Elution Volume, mL	150mM KCl SEC Fluorescence intensity
0	-8637		0.285	4.47913
0.0024975	-8637		0.287498	4.47913
0.0050025	-8651		0.290002	1.11978
0.0075	-8657		0.2925	21.2759
0.0099975	-15		0.294998	20.1561
0.0125025	-27		0.297503	30.2341
0.015	-25		0.3	47.0309
0.0174975	-26		0.302497	21.2759
0.0200025	-26		0.305003	-15.677
0.0225	1		0.3075	-66.0672
0.0249975	24		0.309997	-75.0254
0.0275025	41		0.312503	-61.5881
0.03	32		0.315	-72.7859
0.0324975	48		0.317497	-67.187
0.0350025	52		0.320003	-52.6298
0.0375	59		0.3225	-23.5154
0.0399975	61		0.324997	-20.1561
0.0425025	68		0.327502	-32.4737
0.045	69		0.33	-29.1144
0.0474975	71		0.332498	-20.1561
0.0500025	74		0.335002	-21.2759
0.0525	59		0.3375	-19.0363
0.0549975	63		0.339998	-27.9946
0.0575025	47		0.342502	-52.6298
0.06	47		0.345	-88.4628
0.0624975	58		0.347498	-117.577
0.0650025	65		0.350002	-126.535
0.0675	63		0.3525	-138.853
0.0699975	43		0.354998	-144.452
0.0725025	44		0.357503	-139.973
0.075	32		0.36	-138.853
0.0774975	25		0.362497	-118.697
0.0800025	17		0.365003	-110.858
0.0825	12		0.3675	-82.8639
0.0849975	13		0.369997	-80.6244
0.0875025	25		0.372503	-91.8222
0.09	26		0.375	-97.4211
0.0924975	37		0.377497	-111.978
0.0950025	36		0.380003	-147.811
0.0975	20		0.3825	-184.764
0.0999975	35		0.384997	-173.566
0.102502	57		0.387503	-147.811
0.105	60		0.39	-141.093
0.107497	45		0.392497	-139.973
0.110003	56		0.395002	-115.338
0.1125	76		0.3975	-105.26
0.114998	81		0.399998	-131.015
0.117502	73		0.402502	-155.65
0.12	51		0.405	-159.009
0.122497	19		0.407498	-160.129
0.125002	-6		0.410002	-167.967
0.1275	7		0.4125	-172.447
0.129997	17		0.414998	-200.441
0.132502	28		0.417502	-193.722
0.135	26		0.42	-201.561
0.137497	8		0.422498	-216.118
0.140003	-13		0.425003	-221.717
0.1425	-22		0.4275	-217.238
0.144998	-21		0.429997	-193.722
0.147503	-33		0.432503	-188.124
0.15	-35		0.435	-189.243
0.152498	-27		0.437497	-192.603
0.155002	0		0.440003	-181.405
0.1575	11		0.4425	-191.483
0.159997	12		0.444997	-234.035
0.162502	24		0.447503	-257.55
0.165	31		0.45	-269.868
0.167497	14		0.452497	-273.227
0.170003	-5		0.455002	-250.831
0.1725	-8		0.4575	-222.837
0.174998	17		0.459998	-242.993
0.177503	45		0.462502	-272.107
0.18	38		0.465	-296.742
0.182498	15		0.467498	-302.341
0.185002	6		0.470002	-305.701
0.1875	-2		0.4725	-315.779
0.189998	-6		0.474998	-311.3
0.192502	22		0.477502	-319.138
0.195	51		0.48	-330.336
0.197497	40		0.482498	-344.893
0.200002	30		0.485003	-331.456
0.2025	38		0.4875	-320.258
0.204997	45		0.489997	-300.102
0.207503	29		0.492503	-279.946
0.21	39		0.495	-275.467
0.212498	49		0.497497	-278.826
0.215003	35		0.500003	-281.065
0.2175	24		0.5025	-263.149
0.219998	5		0.504997	-266.508
0.222502	7		0.507502	-253.071
0.225	16		0.51	-284.425
0.227497	15		0.512498	-309.06
0.230002	27		0.515003	-318.018
0.2325	36		0.5175	-323.617
0.234997	45		0.519998	-318.018
0.237503	53		0.522502	-314.659
0.24	49		0.525	-316.899
0.242498	53		0.527497	-335.935
0.245003	50		0.530003	-340.414
0.2475	53		0.5325	-337.055
0.249998	56		0.534998	-320.258
0.252503	58		0.537502	-301.222
0.255	43		0.54	-277.706
0.257497	11		0.542497	-268.748
0.260003	-7		0.545002	-263.149
0.2625	-19		0.5475	-246.352
0.264997	2		0.549998	-248.592
0.267502	36		0.552503	-260.909
0.27	37		0.555	-263.149
0.272498	40		0.557497	-254.191
0.275002	60		0.560002	-276.586
0.2775	80		0.5625	-309.06
0.279998	93		0.564998	-326.977
0.282502	112		0.567503	-350.492
0.285	108		0.57	-334.815
0.287498	87		0.572497	-328.096
0.290002	70		0.575002	-335.935
0.2925	57		0.5775	-353.851
0.294998	66		0.579998	-362.81
0.297503	83		0.582503	-370.648
0.3	101		0.585	-372.888
0.302497	115		0.587498	-374.007
0.305003	90		0.590002	-380.726
0.3075	80		0.5925	-349.372
0.309997	71		0.594997	-333.695
0.312503	76		0.597503	-332.575
0.315	92		0.6	-343.773
0.317497	92		0.602498	-340.414
0.320003	86		0.605002	-330.336
0.3225	96		0.6075	-309.06
0.324997	97		0.609997	-292.263
0.327502	113		0.612502	-294.503
0.33	125		0.615	-291.144
0.332498	110		0.617498	-275.467
0.335002	92		0.620003	-264.269
0.3375	80		0.6225	-294.503
0.339998	83		0.624997	-324.737
0.342502	72		0.627502	-361.69
0.345	50		0.63	-381.846
0.347498	42		0.632498	-388.565
0.350002	36		0.635003	-406.481
0.3525	55		0.6375	-389.684
0.354998	79		0.639997	-366.169
0.357503	97		0.642502	-358.33
0.36	102		0.645	-356.091
0.362497	77		0.647497	-357.211
0.365003	48		0.650003	-366.169
0.3675	42		0.6525	-368.409
0.369997	50		0.654998	-379.606
0.372503	50		0.657502	-398.643
0.375	72		0.66	-407.601
0.377497	86		0.662497	-407.601
0.380003	92		0.665003	-395.283
0.3825	99		0.6675	-395.283
0.384997	90		0.669998	-403.122
0.387503	79		0.672503	-443.434
0.39	66		0.675	-454.632
0.392497	71		0.677497	-460.231
0.395002	79		0.680002	-466.949
0.3975	115		0.6825	-487.106
0.399998	128		0.684998	-497.184
0.402502	111		0.687503	-479.267
0.405	89		0.69	-454.632
0.407498	82		0.692497	-418.799
0.410002	83		0.695002	-424.398
0.4125	86		0.6975	-446.793
0.414998	79		0.699998	-453.512
0.417502	46		0.702503	-427.757
0.42	32		0.705	-428.877
0.422498	49		0.707498	-440.075
0.425003	65		0.710002	-469.189
0.4275	67		0.7125	-500.543
0.429997	70		0.714997	-506.142
0.432503	38		0.717503	-494.944
0.435	22		0.72	-496.064
0.437497	20		0.722498	-510.621
0.440003	9		0.725002	-510.621
0.4425	29		0.7275	-511.741
0.444997	49		0.729997	-496.064
0.447503	57		0.732502	-500.543
0.45	62		0.735	-515.1
0.452497	51		0.737498	-538.616
0.455002	45		0.740003	-546.454
0.4575	43		0.7425	-534.136
0.459998	37		0.744997	-516.22
0.462502	51		0.747502	-509.501
0.465	78		0.75	-519.579
0.467498	86		0.752498	-497.184
0.470002	85		0.755003	-489.345
0.4725	81		0.7575	-485.986
0.474998	90		0.759997	-487.106
0.477502	99		0.762502	-487.106
0.48	109		0.765	-473.668
0.482498	106		0.767498	-475.908
0.485003	100		0.770003	-499.423
0.4875	83		0.7725	-548.694
0.489997	43		0.774998	-586.766
0.492503	0		0.777502	-609.162
0.495	-21		0.78	-644.995
0.497497	-33		0.782497	-665.151
0.500003	-35		0.785003	-639.396
0.5025	-33		0.7875	-584.527
0.504997	-35		0.789998	-557.652
0.507502	-49		0.792502	-531.897
0.51	-55		0.795	-517.34
0.512498	-29		0.797497	-515.1
0.515003	-1		0.800002	-524.058
0.5175	8		0.8025	-510.621
0.519998	3		0.804998	-497.184
0.522502	16		0.807503	-484.866
0.525	24		0.81	-474.788
0.527497	24		0.812497	-501.663
0.530003	26		0.815002	-547.574
0.5325	26		0.8175	-593.485
0.534998	13		0.819998	-601.323
0.537502	13		0.822503	-605.802
0.54	13		0.825	-610.282
0.542497	0		0.827497	-634.917
0.545002	-9		0.830002	-627.078
0.5475	-27		0.8325	-603.563
0.549998	-39		0.834997	-586.766
0.552503	-36		0.837503	-564.371
0.555	-25		0.84	-555.412
0.557497	-19		0.842498	-562.131
0.560002	-23		0.845002	-592.365
0.5625	2		0.8475	-611.401
0.564998	29		0.849997	-618.12
0.567503	35		0.852503	-628.198
0.57	44		0.855	-641.636
0.572497	43		0.857498	-640.516
0.575002	32		0.860003	-624.839
0.5775	22		0.8625	-604.683
0.579998	25		0.864997	-581.167
0.582503	42		0.867502	-592.365
0.585	53		0.87	-584.527
0.587498	48		0.872498	-578.928
0.590002	39		0.875003	-573.329
0.5925	2		0.8775	-569.969
0.594997	-24		0.879997	-572.209
0.597503	-30		0.882502	-572.209
0.6	-30		0.885	-594.605
0.602498	-7		0.887498	-609.162
0.605002	17		0.890003	-662.911
0.6075	31		0.8925	-698.744
0.609997	40		0.894998	-707.703
0.612502	47		0.897502	-699.864
0.615	45		0.9	-669.63
0.617498	31		0.902497	-639.396
0.620003	33		0.905003	-651.714
0.6225	45		0.9075	-662.911
0.624997	59		0.909998	-656.193
0.627502	46		0.912502	-661.792
0.63	36		0.915	-644.995
0.632498	36		0.917497	-636.037
0.635003	46		0.920002	-638.276
0.6375	26		0.9225	-643.875
0.639997	14		0.924998	-627.078
0.642502	12		0.927503	-621.479
0.645	-11		0.93	-634.917
0.647497	-15		0.932497	-631.558
0.650003	-7		0.935002	-624.839
0.6525	-1		0.9375	-618.12
0.654998	1		0.939998	-634.917
0.657502	-2		0.942503	-659.552
0.66	3		0.945	-637.156
0.662497	9		0.947497	-634.917
0.665003	-9		0.950002	-653.953
0.6675	-23		0.9525	-647.234
0.669998	-12		0.954998	-622.599
0.672503	17		0.957503	-633.797
0.675	28		0.96	-667.391
0.677497	23		0.962498	-702.104
0.680002	32		0.965002	-722.26
0.6825	39		0.9675	-727.859
0.684998	39		0.969997	-700.984
0.687503	20		0.972503	-718.901
0.69	11		0.975	-743.536
0.692497	33		0.977498	-753.614
0.695002	57		0.980002	-761.452
0.6975	69		0.9825	-737.937
0.699998	77		0.984997	-721.14
0.702503	66		0.987502	-734.578
0.705	62		0.99	-753.614
0.707498	77		0.992498	-741.296
0.710002	55		0.995003	-749.135
0.7125	27		0.9975	-756.973
0.714997	12		0.999997	-756.973
0.717503	11		1.0025	-754.734
0.72	15		1.005	-743.536
0.722498	14		1.0075	-722.26
0.725002	26		1.01	-706.583
0.7275	40		1.0125	-708.823
0.729997	53		1.015	-712.182
0.732502	48		1.0175	-694.265
0.735	64		1.02	-693.146
0.737498	66		1.0225	-711.062
0.740003	68		1.025	-740.176
0.7425	69		1.0275	-746.895
0.744997	49		1.03	-748.015
0.747502	13		1.0325	-768.171
0.75	-11		1.035	-808.483
0.752498	-8		1.0375	-804.004
0.755003	-11		1.04	-782.728
0.7575	-12		1.0425	-765.931
0.759997	-12		1.045	-768.171
0.762502	-23		1.0475	-783.848
0.765	-26		1.05	-776.009
0.767498	-19		1.0525	-777.129
0.770003	5		1.055	-786.088
0.7725	8		1.0575	-797.285
0.774998	16		1.06	-802.884
0.777502	25		1.0625	-797.285
0.78	25		1.065	-777.129
0.782497	8		1.0675	-769.291
0.785003	1		1.07	-776.009
0.7875	5		1.0725	-755.853
0.789998	-7		1.075	-718.901
0.792502	-29		1.0775	-692.026
0.795	-23		1.08	-675.229
0.797497	-14		1.0825	-677.469
0.800002	-14		1.085	-704.343
0.8025	-8		1.0875	-732.338
0.804998	-8		1.09	-751.374
0.807503	19		1.0925	-768.171
0.81	27		1.095	-760.333
0.812497	19		1.0975	-748.015
0.815002	-4		1.1	-735.697
0.8175	-30		1.1025	-725.619
0.819998	-38		1.105	-724.499
0.822503	-23		1.1075	-731.218
0.825	10		1.11	-760.333
0.827497	28		1.1125	-796.166
0.830002	22		1.115	-824.16
0.8325	15		1.1175	-829.759
0.834997	37		1.12	-827.519
0.837503	49		1.1225	-827.519
0.84	67		1.125	-835.358
0.842498	48		1.1275	-840.957
0.845002	22		1.13	-838.717
0.8475	16		1.1325	-834.238
0.849997	8		1.135	-809.603
0.852503	21		1.1375	-791.686
0.855	25		1.14	-783.848
0.857498	30		1.1425	-791.686
0.860003	42		1.145	-801.764
0.8625	45		1.1475	-783.848
0.864997	42		1.15	-799.525
0.867502	26		1.1525	-812.962
0.87	-7		1.155	-815.202
0.872498	-31		1.1575	-819.681
0.875003	-44		1.16	-823.04
0.8775	-28		1.1625	-826.4
0.879997	3		1.165	-825.28
0.882502	15		1.1675	-853.275
0.885	20		1.17	-874.55
0.887498	14		1.1725	-867.832
0.890003	6		1.175	-859.993
0.8925	2		1.1775	-854.394
0.894998	-5		1.18	-867.832
0.897502	9		1.1825	-884.628
0.9	19		1.185	-902.545
0.902497	20		1.1875	-898.066
0.905003	7		1.19	-893.587
0.9075	17		1.1925	-872.311
0.909998	20		1.195	-846.556
0.912502	18		1.1975	-829.759
0.915	3		1.2	-824.16
0.917497	-7		1.2025	-821.921
0.920002	5		1.205	-831.999
0.9225	4		1.2075	-865.592
0.924998	7		1.21	-867.832
0.927503	7		1.2125	-875.67
0.93	0		1.215	-875.67
0.932497	-13		1.2175	-864.472
0.935002	-13		1.22	-838.717
0.9375	-6		1.2225	-828.639
0.939998	10		1.225	-834.238
0.942503	32		1.2275	-829.759
0.945	32		1.23	-808.483
0.947497	45		1.2325	-788.327
0.950002	44		1.235	-799.525
0.9525	21		1.2375	-827.519
0.954998	6		1.24	-855.514
0.957503	10		1.2425	-861.113
0.96	17		1.245	-866.712
0.962498	36		1.2475	-857.754
0.965002	55		1.25	-880.149
0.9675	52		1.2525	-910.383
0.969997	48		1.255	-931.659
0.972503	37		1.2575	-957.414
0.975	32		1.26	-956.295
0.977498	24		1.2625	-955.175
0.980002	13		1.265	-959.654
0.9825	16		1.2675	-942.857
0.984997	15		1.27	-915.982
0.987502	12		1.2725	-901.425
0.99	35		1.275	-887.988
0.992498	52		1.2775	-870.071
0.995003	42		1.28	-877.91
0.9975	13		1.2825	-867.832
0.999997	-2		1.285	-877.91
1.0025	-8		1.2875	-902.545
1.005	-10		1.29	-921.581
1.0075	-4		1.2925	-907.024
1.01	-7		1.295	-880.149
1.0125	-1		1.2975	-871.191
1.015	12		1.3	-866.712
1.0175	24		1.3025	-843.196
1.02	46		1.305	-798.405
1.0225	46		1.3075	-788.327
1.025	42		1.31	-808.483
1.0275	38		1.3125	-856.634
1.03	18		1.315	-902.545
1.0325	12		1.3175	-932.779
1.035	22		1.32	-955.175
1.0375	16		1.3225	-941.737
1.04	-1		1.325	-919.342
1.0425	-19		1.3275	-884.628
1.045	-38		1.33	-889.108
1.0475	-53		1.3325	-903.665
1.05	-56		1.335	-932.779
1.0525	-48		1.3375	-951.815
1.055	-35		1.34	-947.336
1.0575	-31		1.3425	-949.576
1.06	-23		1.345	-955.175
1.0625	-18		1.3475	-955.175
1.065	-14		1.35	-936.138
1.0675	4		1.3525	-927.18
1.07	25		1.355	-910.383
1.0725	14		1.3575	-914.863
1.075	10		1.36	-908.144
1.0775	17		1.3625	-894.706
1.08	14		1.365	-887.988
1.0825	9		1.3675	-883.509
1.085	-22		1.37	-899.186
1.0875	-37		1.3725	-894.706
1.09	-23		1.375	-896.946
1.0925	-4		1.3775	-908.144
1.095	2		1.38	-893.587
1.0975	-21		1.3825	-873.431
1.1	-35		1.385	-865.592
1.1025	-37		1.3875	-859.993
1.105	-30		1.39	-862.233
1.1075	-20		1.3925	-863.353
1.11	-7		1.395	-852.155
1.1125	-20		1.3975	-865.592
1.115	-5		1.4	-880.149
1.1175	10		1.4025	-883.509
1.12	18		1.405	-905.904
1.1225	42		1.4075	-959.654
1.125	52		1.41	-977.57
1.1275	31		1.4125	-954.055
1.13	-6		1.415	-954.055
1.1325	-23		1.4175	-970.852
1.135	-15		1.42	-970.852
1.1375	13		1.4225	-955.175
1.14	26		1.425	-949.576
1.1425	27		1.4275	-938.378
1.145	44		1.43	-935.019
1.1475	60		1.4325	-955.175
1.15	75		1.435	-971.971
1.1525	87		1.4375	-971.971
1.155	84		1.44	-964.133
1.1575	72		1.4425	-978.69
1.16	43		1.445	-985.409
1.1625	22		1.4475	-967.492
1.165	20		1.45	-956.295
1.1675	12		1.4525	-950.696
1.17	1		1.455	-951.815
1.1725	8		1.4575	-929.42
1.175	20		1.46	-913.743
1.1775	37		1.4625	-927.18
1.18	21		1.465	-941.737
1.1825	-15		1.4675	-913.743
1.185	-33		1.47	-891.347
1.1875	-37		1.4725	-879.03
1.19	-61		1.475	-881.269
1.1925	-59		1.4775	-911.503
1.195	-43		1.48	-949.576
1.1975	-46		1.4825	-970.852
1.2	-30		1.485	-956.295
1.2025	-10		1.4875	-937.258
1.205	4		1.49	-959.654
1.2075	6		1.4925	-1007.8
1.21	3		1.495	-1027.96
1.2125	0		1.4975	-1020.12
1.215	-7		1.5	-1008.92
1.2175	-4		1.5025	-1001.09
1.22	-4		1.505	-1003.33
1.2225	-4		1.5075	-1007.8
1.225	-9		1.51	-1008.92
1.2275	-21		1.5125	-993.247
1.23	-33		1.515	-957.414
1.2325	-41		1.5175	-943.977
1.235	-31		1.52	-943.977
1.2375	-15		1.5225	-954.055
1.24	-8		1.525	-963.013
1.2425	-18		1.5275	-973.091
1.245	-5		1.53	-976.451
1.2475	8		1.5325	-963.013
1.25	28		1.535	-973.091
1.2525	23		1.5375	-1005.56
1.255	11		1.54	-1013.4
1.2575	4		1.5425	-1006.68
1.26	-17		1.545	-986.529
1.2625	-38		1.5475	-978.69
1.265	-60		1.55	-984.289
1.2675	-65		1.5525	-975.331
1.27	-55		1.555	-950.696
1.2725	-32		1.5575	-938.378
1.275	-29		1.56	-946.216
1.2775	-16		1.5625	-940.618
1.28	-21		1.565	-941.737
1.2825	-17		1.5675	-965.253
1.285	14		1.57	-973.091
1.2875	36		1.5725	-1003.33
1.29	45		1.575	-1021.24
1.2925	45		1.5775	-1029.08
1.295	39		1.58	-1031.32
1.2975	9		1.5825	-1033.56
1.3	-23		1.585	-1015.64
1.3025	-28		1.5875	-975.331
1.305	-35		1.59	-959.654
1.3075	-55		1.5925	-955.175
1.31	-72		1.595	-957.414
1.3125	-77		1.5975	-961.893
1.315	-82		1.6	-980.93
1.3175	-64		1.6025	-1023.48
1.32	-47		1.605	-1049.24
1.3225	-39		1.6075	-1045.88
1.325	-28		1.61	-1026.84
1.3275	-19		1.6125	-986.529
1.33	-13		1.615	-955.175
1.3325	-10		1.6175	-960.774
1.335	-17		1.62	-971.971
1.3375	-26		1.6225	-992.128
1.34	-35		1.625	-1002.21
1.3425	-61		1.6275	-1014.52
1.345	-69		1.63	-1029.08
1.3475	-61		1.6325	-1016.76
1.35	-32		1.635	-1014.52
1.3525	5		1.6375	-1008.92
1.355	24		1.64	-1026.84
1.3575	29		1.6425	-1036.92
1.36	25		1.645	-1039.16
1.3625	35		1.6475	-1040.28
1.365	39		1.65	-1059.31
1.3675	26		1.6525	-1064.91
1.37	-5		1.655	-1066.03
1.3725	-24		1.6575	-1051.48
1.375	-37		1.66	-1023.48
1.3775	-47		1.6625	-1006.68
1.38	-50		1.665	-1010.04
1.3825	-51		1.6675	-1011.16
1.385	-49		1.67	-1015.64
1.3875	-40		1.6725	-1027.96
1.39	-36		1.675	-1017.88
1.3925	-53		1.6775	-1022.36
1.395	-68		1.68	-1020.12
1.3975	-59		1.6825	-1001.09
1.4	-60		1.685	-986.529
1.4025	-60		1.6875	-997.726
1.405	-66		1.69	-1007.8
1.4075	-60		1.6925	-1033.56
1.41	-62		1.695	-1058.19
1.4125	-71		1.6975	-1064.91
1.415	-62		1.7	-1067.15
1.4175	-57		1.7025	-1064.91
1.42	-34		1.705	-1041.4
1.4225	-29		1.7075	-1031.32
1.425	-19		1.71	-1021.24
1.4275	2		1.7125	-1020.12
1.43	16		1.715	-1033.56
1.4325	31		1.7175	-1060.43
1.435	35		1.72	-1071.63
1.4375	25		1.7225	-1072.75
1.44	9		1.725	-1058.19
1.4425	-16		1.7275	-1044.76
1.445	-39		1.73	-1041.4
1.4475	-38		1.7325	-1049.24
1.45	-36		1.735	-1073.87
1.4525	-27		1.7375	-1097.39
1.455	-50		1.74	-1092.91
1.4575	-70		1.7425	-1085.07
1.46	-89		1.745	-1071.63
1.4625	-102		1.7475	-1039.16
1.465	-106		1.75	-1048.12
1.4675	-101		1.7525	-1060.43
1.47	-91		1.755	-1051.48
1.4725	-103		1.7575	-1035.8
1.475	-103		1.76	-1053.72
1.4775	-107		1.7625	-1064.91
1.48	-110		1.765	-1072.75
1.4825	-103		1.7675	-1083.95
1.485	-114		1.77	-1068.27
1.4875	-101		1.7725	-1063.79
1.49	-100		1.775	-1067.15
1.4925	-99		1.7775	-1071.63
1.495	-84		1.78	-1089.55
1.4975	-73		1.7825	-1126.5
1.5	-76		1.785	-1147.78
1.5025	-76		1.7875	-1150.02
1.505	-71		1.79	-1152.26
1.5075	-66		1.7925	-1153.38
1.51	-46		1.795	-1126.5
1.5125	-22		1.7975	-1102.99
1.515	-25		1.8	-1080.59
1.5175	-39		1.8025	-1067.15
1.52	-40		1.805	-1077.23
1.5225	-42		1.8075	-1110.82
1.525	-39		1.81	-1129.86
1.5275	-46		1.8125	-1132.1
1.53	-43		1.815	-1124.26
1.5325	-37		1.8175	-1137.7
1.535	-42		1.82	-1150.02
1.5375	-52		1.8225	-1156.74
1.54	-56		1.825	-1179.13
1.5425	-31		1.8275	-1178.01
1.545	-27		1.83	-1145.54
1.5475	-19		1.8325	-1123.14
1.55	8		1.835	-1110.82
1.5525	10		1.8375	-1094.03
1.555	2		1.84	-1096.27
1.5575	-14		1.8425	-1100.75
1.56	-27		1.845	-1090.67
1.5625	-57		1.8475	-1113.06
1.565	-85		1.85	-1125.38
1.5675	-97		1.8525	-1119.78
1.57	-114		1.855	-1129.86
1.5725	-125		1.8575	-1142.18
1.575	-122		1.86	-1138.82
1.5775	-107		1.8625	-1145.54
1.58	-96		1.865	-1134.34
1.5825	-88		1.8675	-1109.7
1.585	-86		1.87	-1100.75
1.5875	-96		1.8725	-1115.3
1.59	-111		1.875	-1127.62
1.5925	-132		1.8775	-1141.06
1.595	-146		1.88	-1145.54
1.5975	-140		1.8825	-1147.78
1.6	-130		1.885	-1158.98
1.6025	-138		1.8875	-1166.81
1.605	-134		1.89	-1176.89
1.6075	-114		1.8925	-1185.85
1.61	-103		1.895	-1174.65
1.6125	-117		1.8975	-1153.38
1.615	-107		1.9	-1139.94
1.6175	-98		1.9025	-1143.3
1.62	-106		1.905	-1153.38
1.6225	-111		1.9075	-1150.02
1.625	-119		1.91	-1161.21
1.6275	-95		1.9125	-1183.61
1.63	-73		1.915	-1183.61
1.6325	-56		1.9175	-1192.57
1.635	-42		1.92	-1202.65
1.6375	-28		1.9225	-1193.69
1.64	-18		1.925	-1181.37
1.6425	-27		1.9275	-1175.77
1.645	-52		1.93	-1189.21
1.6475	-52		1.9325	-1175.77
1.65	-61		1.935	-1173.53
1.6525	-75		1.9375	-1151.14
1.655	-83		1.94	-1141.06
1.6575	-73		1.9425	-1126.5
1.66	-76		1.945	-1129.86
1.6625	-91		1.9475	-1125.38
1.665	-82		1.95	-1134.34
1.6675	-71		1.9525	-1147.78
1.67	-80		1.955	-1143.3
1.6725	-82		1.9575	-1152.26
1.675	-73		1.96	-1146.66
1.6775	-54		1.9625	-1142.18
1.68	-40		1.965	-1142.18
1.6825	-43		1.9675	-1148.9
1.685	-47		1.97	-1143.3
1.6875	-51		1.9725	-1138.82
1.69	-72		1.975	-1139.94
1.6925	-78		1.9775	-1147.78
1.695	-99		1.98	-1169.05
1.6975	-128		1.9825	-1181.37
1.7	-146		1.985	-1193.69
1.7025	-136		1.9875	-1182.49
1.705	-113		1.99	-1146.66
1.7075	-117		1.9925	-1128.74
1.71	-117		1.995	-1156.74
1.7125	-105		1.9975	-1201.53
1.715	-91		2	-1220.56
1.7175	-83		2.0025	-1207.13
1.72	-97		2.005	-1191.45
1.7225	-111		2.0075	-1202.65
1.725	-91		2.01	-1192.57
1.7275	-59		2.0125	-1200.41
1.73	-41		2.015	-1191.45
1.7325	-41		2.0175	-1188.09
1.735	-45		2.02	-1186.97
1.7375	-58		2.0225	-1189.21
1.74	-58		2.025	-1194.81
1.7425	-71		2.0275	-1188.09
1.745	-73		2.03	-1190.33
1.7475	-59		2.0325	-1185.85
1.75	-47		2.035	-1198.17
1.7525	-45		2.0375	-1199.29
1.755	-48		2.04	-1209.37
1.7575	-69		2.0425	-1207.13
1.76	-105		2.045	-1199.29
1.7625	-117		2.0475	-1201.53
1.765	-112		2.05	-1202.65
1.7675	-98		2.0525	-1207.13
1.77	-90		2.055	-1207.13
1.7725	-80		2.0575	-1204.89
1.775	-81		2.06	-1223.92
1.7775	-87		2.0625	-1239.6
1.78	-84		2.065	-1240.72
1.7825	-78		2.0675	-1227.28
1.785	-73		2.07	-1235.12
1.7875	-78		2.0725	-1227.28
1.79	-79		2.075	-1218.32
1.7925	-75		2.0775	-1213.84
1.795	-74		2.08	-1191.45
1.7975	-73		2.0825	-1199.29
1.8	-71		2.085	-1216.08
1.8025	-68		2.0875	-1227.28
1.805	-62		2.09	-1229.52
1.8075	-75		2.0925	-1250.8
1.81	-79		2.095	-1270.95
1.8125	-64		2.0975	-1284.39
1.815	-49		2.1	-1300.07
1.8175	-56		2.1025	-1287.75
1.82	-60		2.105	-1285.51
1.8225	-54		2.1075	-1282.15
1.825	-44		2.11	-1270.95
1.8275	-31		2.1125	-1255.28
1.83	-18		2.115	-1251.92
1.8325	-45		2.1175	-1255.28
1.835	-71		2.12	-1250.8
1.8375	-84		2.1225	-1244.08
1.84	-93		2.125	-1240.72
1.8425	-82		2.1275	-1217.2
1.845	-97		2.13	-1194.81
1.8475	-112		2.1325	-1199.29
1.85	-128		2.135	-1223.92
1.8525	-125		2.1375	-1247.44
1.855	-113		2.14	-1265.35
1.8575	-113		2.1425	-1269.83
1.86	-117		2.145	-1272.07
1.8625	-131		2.1475	-1281.03
1.865	-135		2.15	-1277.67
1.8675	-143		2.1525	-1265.35
1.87	-129		2.155	-1267.59
1.8725	-110		2.1575	-1260.88
1.875	-89		2.16	-1263.12
1.8775	-80		2.1625	-1254.16
1.88	-82		2.165	-1255.28
1.8825	-98		2.1675	-1237.36
1.885	-123		2.17	-1227.28
1.8875	-125		2.1725	-1251.92
1.89	-105		2.175	-1266.47
1.8925	-82		2.1775	-1279.91
1.895	-78		2.18	-1289.99
1.8975	-75		2.1825	-1324.7
1.9	-88		2.185	-1335.9
1.9025	-119		2.1875	-1324.7
1.905	-134		2.19	-1310.15
1.9075	-138		2.1925	-1306.79
1.91	-140		2.195	-1298.95
1.9125	-129		2.1975	-1286.63
1.915	-103		2.2	-1274.31
1.9175	-90		2.2025	-1260.88
1.92	-89		2.205	-1230.64
1.9225	-79		2.2075	-1223.92
1.925	-86		2.21	-1239.6
1.9275	-100		2.2125	-1256.4
1.93	-107		2.215	-1270.95
1.9325	-96		2.2175	-1303.43
1.935	-85		2.22	-1316.86
1.9375	-83		2.2225	-1321.34
1.94	-85		2.225	-1317.98
1.9425	-93		2.2275	-1291.11
1.945	-93		2.23	-1263.12
1.9475	-79		2.2325	-1244.08
1.95	-72		2.235	-1239.6
1.9525	-86		2.2375	-1256.4
1.955	-72		2.24	-1296.71
1.9575	-43		2.2425	-1338.14
1.96	-46		2.245	-1350.46
1.9625	-57		2.2475	-1325.82
1.965	-73		2.25	-1352.7
1.9675	-87		2.2525	-1381.81
1.97	-94		2.255	-1394.13
1.9725	-86		2.2575	-1388.53
1.975	-83		2.26	-1387.41
1.9775	-92		2.2625	-1367.25
1.98	-107		2.265	-1348.22
1.9825	-116		2.2675	-1333.66
1.985	-126		2.27	-1324.7
1.9875	-123		2.2725	-1312.39
1.99	-121		2.275	-1307.91
1.9925	-124		2.2775	-1320.22
1.995	-142		2.28	-1323.58
1.9975	-154		2.2825	-1347.1
2	-140		2.285	-1367.25
2.0025	-111		2.2875	-1351.58
2.005	-100		2.29	-1335.9
2.0075	-91		2.2925	-1326.94
2.01	-92		2.295	-1310.15
2.0125	-103		2.2975	-1321.34
2.015	-101		2.3	-1319.1
2.0175	-110		2.3025	-1322.46
2.02	-121		2.305	-1316.86
2.0225	-125		2.3075	-1319.1
2.025	-114		2.31	-1349.34
2.0275	-125		2.3125	-1357.18
2.03	-139		2.315	-1354.94
2.0325	-137		2.3175	-1339.26
2.035	-123		2.32	-1322.46
2.0375	-121		2.3225	-1316.86
2.04	-134		2.325	-1324.7
2.0425	-161		2.3275	-1313.51
2.045	-174		2.33	-1307.91
2.0475	-173		2.3325	-1329.18
2.05	-168		2.335	-1353.82
2.0525	-161		2.3375	-1350.46
2.055	-185		2.34	-1330.3
2.0575	-205		2.3425	-1321.34
2.06	-208		2.345	-1323.58
2.0625	-201		2.3475	-1314.63
2.065	-189		2.35	-1332.54
2.0675	-180		2.3525	-1350.46
2.07	-175		2.355	-1345.98
2.0725	-169		2.3575	-1347.1
2.075	-155		2.36	-1380.69
2.0775	-159		2.3625	-1378.45
2.08	-159		2.365	-1350.46
2.0825	-159		2.3675	-1325.82
2.085	-151		2.37	-1324.7
2.0875	-143		2.3725	-1343.74
2.09	-136		2.375	-1362.78
2.0925	-129		2.3775	-1352.7
2.095	-132		2.38	-1326.94
2.0975	-136		2.3825	-1317.98
2.1	-130		2.385	-1323.58
2.1025	-118		2.3875	-1339.26
2.105	-111		2.39	-1366.14
2.1075	-111		2.3925	-1377.33
2.11	-118		2.395	-1398.61
2.1125	-139		2.3975	-1390.77
2.115	-138		2.4	-1371.73
2.1175	-125		2.4025	-1372.85
2.12	-128		2.405	-1395.25
2.1225	-138		2.4075	-1401.97
2.125	-150		2.41	-1378.45
2.1275	-144		2.4125	-1365.02
2.13	-134		2.415	-1356.06
2.1325	-120		2.4175	-1345.98
2.135	-129		2.42	-1363.9
2.1375	-142		2.4225	-1381.81
2.14	-147		2.425	-1381.81
2.1425	-155		2.4275	-1386.29
2.145	-167		2.43	-1395.25
2.1475	-173		2.4325	-1395.25
2.15	-169		2.435	-1378.45
2.1525	-166		2.4375	-1361.66
2.155	-161		2.44	-1330.3
2.1575	-150		2.4425	-1331.42
2.16	-140		2.445	-1347.1
2.1625	-120		2.4475	-1334.78
2.165	-116		2.45	-1334.78
2.1675	-124		2.4525	-1334.78
2.17	-131		2.455	-1324.7
2.1725	-122		2.4575	-1316.86
2.175	-104		2.46	-1323.58
2.1775	-115		2.4625	-1339.26
2.18	-133		2.465	-1377.33
2.1825	-122		2.4675	-1399.73
2.185	-127		2.47	-1413.17
2.1875	-132		2.4725	-1440.04
2.19	-138		2.475	-1450.12
2.1925	-133		2.4775	-1423.24
2.195	-144		2.48	-1400.85
2.1975	-163		2.4825	-1403.09
2.2	-169		2.485	-1391.89
2.2025	-173		2.4875	-1368.37
2.205	-178		2.49	-1393.01
2.2075	-184		2.4925	-1426.6
2.21	-182		2.495	-1447.88
2.2125	-183		2.4975	-1446.76
2.215	-194		2.5	-1431.08
2.2175	-200		2.5025	-1413.17
2.22	-200		2.505	-1394.13
2.2225	-183		2.5075	-1385.17
2.225	-171		2.51	-1365.02
2.2275	-155		2.5125	-1367.25
2.23	-147		2.515	-1387.41
2.2325	-146		2.5175	-1423.24
2.235	-123		2.52	-1433.32
2.2375	-119		2.5225	-1426.6
2.24	-120		2.525	-1413.17
2.2425	-132		2.5275	-1429.96
2.245	-137		2.53	-1460.2
2.2475	-132		2.5325	-1478.11
2.25	-127		2.535	-1482.59
2.2525	-134		2.5375	-1478.11
2.255	-135		2.54	-1489.31
2.2575	-127		2.5425	-1475.87
2.26	-135		2.545	-1459.08
2.2625	-175		2.5475	-1432.2
2.265	-201		2.55	-1417.65
2.2675	-204		2.5525	-1399.73
2.27	-182		2.555	-1376.21
2.2725	-155		2.5575	-1362.78
2.275	-141		2.56	-1354.94
2.2775	-131		2.5625	-1352.7
2.28	-119		2.565	-1361.66
2.2825	-107		2.5675	-1379.57
2.285	-104		2.57	-1384.05
2.2875	-112		2.5725	-1400.85
2.29	-120		2.575	-1427.72
2.2925	-122		2.5775	-1432.2
2.295	-122		2.58	-1425.48
2.2975	-113		2.5825	-1429.96
2.3	-95		2.585	-1454.6
2.3025	-97		2.5875	-1474.75
2.305	-115		2.59	-1462.44
2.3075	-127		2.5925	-1431.08
2.31	-129		2.595	-1421
2.3125	-117		2.5975	-1432.2
2.315	-111		2.6	-1474.75
2.3175	-117		2.6025	-1506.11
2.32	-130		2.605	-1535.22
2.3225	-141		2.6075	-1544.18
2.325	-131		2.61	-1509.47
2.3275	-100		2.6125	-1480.35
2.33	-74		2.615	-1465.8
2.3325	-80		2.6175	-1468.04
2.335	-104		2.62	-1462.44
2.3375	-116		2.6225	-1442.28
2.34	-135		2.625	-1421
2.3425	-161		2.6275	-1419.88
2.345	-173		2.63	-1440.04
2.3475	-175		2.6325	-1466.92
2.35	-174		2.635	-1501.63
2.3525	-189		2.6375	-1503.87
2.355	-207		2.64	-1472.51
2.3575	-211		2.6425	-1454.6
2.36	-211		2.645	-1425.48
2.3625	-190		2.6475	-1388.53
2.365	-162		2.65	-1382.93
2.3675	-146		2.6525	-1428.84
2.37	-144		2.655	-1459.08
2.3725	-150		2.6575	-1462.44
2.375	-144		2.66	-1470.27
2.3775	-148		2.6625	-1480.35
2.38	-152		2.665	-1502.75
2.3825	-166		2.6675	-1507.23
2.385	-162		2.67	-1535.22
2.3875	-156		2.6725	-1522.9
2.39	-169		2.675	-1519.55
2.3925	-173		2.6775	-1524.02
2.395	-159		2.68	-1497.15
2.3975	-149		2.6825	-1469.16
2.4	-150		2.685	-1454.6
2.4025	-127		2.6875	-1452.36
2.405	-107		2.69	-1451.24
2.4075	-106		2.6925	-1460.2
2.41	-109		2.695	-1470.27
2.4125	-103		2.6975	-1463.56
2.415	-96		2.7	-1459.08
2.4175	-89		2.7025	-1466.92
2.42	-84		2.705	-1488.19
2.4225	-92		2.7075	-1510.59
2.425	-122		2.71	-1525.14
2.4275	-145		2.7125	-1510.59
2.43	-124		2.715	-1487.07
2.4325	-118		2.7175	-1457.96
2.435	-115		2.72	-1437.8
2.4375	-121		2.7225	-1428.84
2.44	-125		2.725	-1423.24
2.4425	-119		2.7275	-1415.41
2.445	-137		2.73	-1416.53
2.4475	-133		2.7325	-1419.88
2.45	-125		2.735	-1435.56
2.4525	-112		2.7375	-1469.16
2.455	-94		2.74	-1476.99
2.4575	-85		2.7425	-1489.31
2.46	-101		2.745	-1492.67
2.4625	-124		2.7475	-1480.35
2.465	-137		2.75	-1463.56
2.4675	-167		2.7525	-1464.68
2.47	-184		2.755	-1475.87
2.4725	-189		2.7575	-1496.03
2.475	-184		2.76	-1522.9
2.4775	-193		2.7625	-1554.26
2.48	-189		2.765	-1554.26
2.4825	-196		2.7675	-1536.34
2.485	-202		2.77	-1529.62
2.4875	-191		2.7725	-1520.67
2.49	-184		2.775	-1512.83
2.4925	-159		2.7775	-1516.19
2.495	-145		2.78	-1504.99
2.4975	-138		2.7825	-1493.79
2.5	-155		2.785	-1483.71
2.5025	-152		2.7875	-1480.35
2.505	-155		2.79	-1482.59
2.5075	-171		2.7925	-1461.32
2.51	-184		2.795	-1453.48
2.5125	-180		2.7975	-1462.44
2.515	-164		2.8	-1491.55
2.5175	-161		2.8025	-1515.07
2.52	-153		2.805	-1518.43
2.5225	-144		2.8075	-1511.71
2.525	-130		2.81	-1501.63
2.5275	-128		2.8125	-1490.43
2.53	-143		2.815	-1459.08
2.5325	-163		2.8175	-1444.52
2.535	-189		2.82	-1450.12
2.5375	-206		2.8225	-1460.2
2.54	-212		2.825	-1456.84
2.5425	-192		2.8275	-1479.23
2.545	-165		2.83	-1506.11
2.5475	-146		2.8325	-1528.5
2.55	-127		2.835	-1552.02
2.5525	-126		2.8375	-1557.62
2.555	-123		2.84	-1547.54
2.5575	-136		2.8425	-1538.58
2.56	-172		2.845	-1527.38
2.5625	-195		2.8475	-1503.87
2.565	-210		2.85	-1498.27
2.5675	-216		2.8525	-1482.59
2.57	-204		2.855	-1463.56
2.5725	-204		2.8575	-1452.36
2.575	-194		2.86	-1441.16
2.5775	-185		2.8625	-1444.52
2.58	-159		2.865	-1460.2
2.5825	-130		2.8675	-1474.75
2.585	-126		2.87	-1496.03
2.5875	-133		2.8725	-1520.67
2.59	-143		2.875	-1535.22
2.5925	-166		2.8775	-1527.38
2.595	-170		2.88	-1516.19
2.5975	-164		2.8825	-1527.38
2.6	-163		2.885	-1565.46
2.6025	-163		2.8875	-1587.85
2.605	-168		2.89	-1585.61
2.6075	-180		2.8925	-1588.97
2.61	-211		2.895	-1594.57
2.6125	-233		2.8975	-1592.33
2.615	-233		2.9	-1590.09
2.6175	-234		2.9025	-1591.21
2.62	-233		2.905	-1586.73
2.6225	-233		2.9075	-1586.73
2.625	-221		2.91	-1581.13
2.6275	-200		2.9125	-1574.41
2.63	-177		2.915	-1553.14
2.6325	-170		2.9175	-1539.7
2.635	-169		2.92	-1555.38
2.6375	-173		2.9225	-1554.26
2.64	-180		2.925	-1543.06
2.6425	-187		2.9275	-1517.31
2.645	-199		2.93	-1518.43
2.6475	-216		2.9325	-1527.38
2.65	-202		2.935	-1529.62
2.6525	-166		2.9375	-1529.62
2.655	-169		2.94	-1532.98
2.6575	-181		2.9425	-1544.18
2.66	-182		2.945	-1546.42
2.6625	-172		2.9475	-1567.7
2.665	-173		2.95	-1565.46
2.6675	-175		2.9525	-1567.7
2.67	-185		2.955	-1574.41
2.6725	-198		2.9575	-1577.77
2.675	-219		2.96	-1567.7
2.6775	-203		2.9625	-1575.53
2.68	-197		2.965	-1591.21
2.6825	-196		2.9675	-1595.69
2.685	-175		2.97	-1601.29
2.6875	-156		2.9725	-1594.57
2.69	-134		2.975	-1580.01
2.6925	-134		2.9775	-1553.14
2.695	-145		2.98	-1534.1
2.6975	-140		2.9825	-1535.22
2.7	-136		2.985	-1545.3
2.7025	-123		2.9875	-1578.89
2.705	-133		2.99	-1600.17
2.7075	-154		2.9925	-1608.01
2.71	-183		2.995	-1592.33
2.7125	-192		2.9975	-1586.73
2.715	-194		3	-1573.29
2.7175	-192		3.0025	-1562.1
2.72	-165		3.005	-1549.78
2.7225	-147		3.0075	-1516.19
2.725	-159		3.01	-1497.15
2.7275	-177		3.0125	-1503.87
2.73	-208		3.015	-1530.74
2.7325	-233		3.0175	-1549.78
2.735	-236		3.02	-1565.46
2.7375	-225		3.0225	-1585.61
2.74	-197		3.025	-1586.73
2.7425	-189		3.0275	-1573.29
2.745	-200		3.03	-1552.02
2.7475	-205		3.0325	-1550.9
2.75	-194		3.035	-1545.3
2.7525	-171		3.0375	-1539.7
2.755	-166		3.04	-1531.86
2.7575	-171		3.0425	-1506.11
2.76	-175		3.045	-1507.23
2.7625	-186		3.0475	-1504.99
2.765	-191		3.05	-1490.43
2.7675	-201		3.0525	-1494.91
2.77	-209		3.055	-1501.63
2.7725	-210		3.0575	-1501.63
2.775	-205		3.06	-1508.35
2.7775	-216		3.0625	-1530.74
2.78	-239		3.065	-1556.5
2.7825	-233		3.0675	-1564.34
2.785	-217		3.07	-1563.22
2.7875	-220		3.0725	-1568.82
2.79	-240		3.075	-1567.7
2.7925	-248		3.0775	-1562.1
2.795	-238		3.08	-1559.86
2.7975	-205		3.0825	-1573.29
2.8	-177		3.085	-1577.77
2.8025	-160		3.0875	-1577.77
2.805	-166		3.09	-1586.73
2.8075	-185		3.0925	-1582.25
2.81	-206		3.095	-1572.18
2.8125	-219		3.0975	-1560.98
2.815	-206		3.1	-1560.98
2.8175	-191		3.1025	-1528.5
2.82	-154		3.105	-1515.07
2.8225	-152		3.1075	-1502.75
2.825	-158		3.11	-1512.83
2.8275	-140		3.1125	-1537.46
2.83	-142		3.115	-1567.7
2.8325	-164		3.1175	-1580.01
2.835	-188		3.12	-1576.65
2.8375	-200		3.1225	-1585.61
2.84	-206		3.125	-1581.13
2.8425	-192		3.1275	-1571.06
2.845	-195		3.13	-1554.26
2.8475	-199		3.1325	-1535.22
2.85	-219		3.135	-1522.9
2.8525	-216		3.1375	-1534.1
2.855	-213		3.14	-1550.9
2.8575	-213		3.1425	-1535.22
2.86	-227		3.145	-1506.11
2.8625	-236		3.1475	-1487.07
2.865	-217		3.15	-1481.47
2.8675	-210		3.1525	-1510.59
2.87	-203		3.155	-1549.78
2.8725	-218		3.1575	-1585.61
2.875	-242		3.16	-1615.85
2.8775	-250		3.1625	-1625.92
2.88	-248		3.165	-1640.48
2.8825	-254		3.1675	-1656.16
2.885	-245		3.17	-1671.84
2.8875	-221		3.1725	-1688.63
2.89	-225		3.175	-1670.72
2.8925	-235		3.1775	-1652.8
2.895	-230		3.18	-1634.88
2.8975	-231		3.1825	-1638.24
2.9	-243		3.185	-1624.8
2.9025	-238		3.1875	-1613.61
2.905	-232		3.19	-1600.17
2.9075	-220		3.1925	-1597.93
2.91	-195		3.195	-1578.89
2.9125	-206		3.1975	-1574.41
2.915	-225		3.2	-1575.53
2.9175	-239		3.2025	-1573.29
2.92	-243		3.205	-1605.77
2.9225	-240		3.2075	-1615.85
2.925	-250		3.21	-1620.33
2.9275	-264		3.2125	-1618.09
2.93	-287		3.215	-1569.94
2.9325	-271		3.2175	-1549.78
2.935	-253		3.22	-1549.78
2.9375	-232		3.2225	-1584.49
2.94	-216		3.225	-1599.05
2.9425	-212		3.2275	-1591.21
2.945	-205		3.23	-1596.81
2.9475	-207		3.2325	-1602.41
2.95	-215		3.235	-1594.57
2.9525	-236		3.2375	-1596.81
2.955	-238		3.24	-1619.21
2.9575	-251		3.2425	-1659.52
2.96	-250		3.245	-1678.55
2.9625	-233		3.2475	-1659.52
2.965	-225		3.25	-1652.8
2.9675	-224		3.2525	-1637.12
2.97	-220		3.255	-1625.92
2.9725	-219		3.2575	-1638.24
2.975	-208		3.26	-1636
2.9775	-191		3.2625	-1633.76
2.98	-198		3.265	-1622.57
2.9825	-212		3.2675	-1613.61
2.985	-216		3.27	-1634.88
2.9875	-221		3.2725	-1644.96
2.99	-230		3.275	-1644.96
2.9925	-239		3.2775	-1641.6
2.995	-219		3.28	-1632.64
2.9975	-215		3.2825	-1613.61
3	-225		3.285	-1618.09
3.0025	-231		3.2875	-1644.96
3.005	-230		3.29	-1683.03
3.0075	-240		3.2925	-1704.31
3.01	-246		3.295	-1717.75
3.0125	-237		3.2975	-1714.39
3.015	-239		3.3	-1699.83
3.0175	-237		3.3025	-1687.51
3.02	-236		3.305	-1678.55
3.0225	-234		3.3075	-1685.27
3.025	-236		3.31	-1691.99
3.0275	-239		3.3125	-1679.67
3.03	-221		3.315	-1676.31
3.0325	-223		3.3175	-1700.95
3.035	-231		3.32	-1712.15
3.0375	-237		3.3225	-1717.75
3.04	-259		3.325	-1713.27
3.0425	-284		3.3275	-1687.51
3.045	-276		3.33	-1672.96
3.0475	-261		3.3325	-1694.23
3.05	-262		3.335	-1722.23
3.0525	-277		3.3375	-1724.47
3.055	-273		3.34	-1713.27
3.0575	-264		3.3425	-1704.31
3.06	-266		3.345	-1695.35
3.0625	-279		3.3475	-1688.63
3.065	-298		3.35	-1685.27
3.0675	-296		3.3525	-1688.63
3.07	-289		3.355	-1691.99
3.0725	-277		3.3575	-1709.91
3.075	-275		3.36	-1727.82
3.0775	-280		3.3625	-1705.43
3.08	-294		3.365	-1708.79
3.0825	-304		3.3675	-1707.67
3.085	-290		3.37	-1700.95
3.0875	-275		3.3725	-1680.79
3.09	-248		3.375	-1675.2
3.0925	-209		3.3775	-1680.79
3.095	-206		3.38	-1687.51
3.0975	-245		3.3825	-1702.07
3.1	-270		3.385	-1733.42
3.1025	-275		3.3875	-1740.14
3.105	-294		3.39	-1726.71
3.1075	-312		3.3925	-1702.07
3.11	-327		3.395	-1693.11
3.1125	-322		3.3975	-1704.31
3.115	-311		3.4	-1695.35
3.1175	-310		3.4025	-1687.51
3.12	-297		3.405	-1666.24
3.1225	-298		3.4075	-1655.04
3.125	-301		3.41	-1658.4
3.1275	-299		3.4125	-1648.32
3.13	-303		3.415	-1641.6
3.1325	-305		3.4175	-1642.72
3.135	-298		3.42	-1671.84
3.1375	-279		3.4225	-1678.55
3.14	-263		3.425	-1680.79
3.1425	-255		3.4275	-1677.43
3.145	-261		3.43	-1684.15
3.1475	-259		3.4325	-1681.91
3.15	-250		3.435	-1693.11
3.1525	-236		3.4375	-1708.79
3.155	-233		3.44	-1702.07
3.1575	-248		3.4425	-1714.39
3.16	-256		3.445	-1706.55
3.1625	-270		3.4475	-1684.15
3.165	-266		3.45	-1671.84
3.1675	-261		3.4525	-1659.52
3.17	-248		3.455	-1644.96
3.1725	-260		3.4575	-1641.6
3.175	-255		3.46	-1671.84
3.1775	-251		3.4625	-1698.71
3.18	-243		3.465	-1714.39
3.1825	-240		3.4675	-1712.15
3.185	-243		3.47	-1696.47
3.1875	-236		3.4725	-1688.63
3.19	-249		3.475	-1698.71
3.1925	-250		3.4775	-1706.55
3.195	-259		3.48	-1709.91
3.1975	-260		3.4825	-1717.75
3.2	-273		3.485	-1714.39
3.2025	-262		3.4875	-1722.23
3.205	-251		3.49	-1732.3
3.2075	-266		3.4925	-1741.26
3.21	-274		3.495	-1730.06
3.2125	-275		3.4975	-1714.39
3.215	-268		3.5	-1707.67
3.2175	-267		3.5025	-1703.19
3.22	-257		3.505	-1699.83
3.2225	-249		3.5075	-1683.03
3.225	-254		3.51	-1670.72
3.2275	-265		3.5125	-1651.68
3.23	-274		3.515	-1633.76
3.2325	-290		3.5175	-1640.48
3.235	-306		3.52	-1650.56
3.2375	-315		3.5225	-1659.52
3.24	-312		3.525	-1676.31
3.2425	-303		3.5275	-1704.31
3.245	-300		3.53	-1718.87
3.2475	-302		3.5325	-1703.19
3.25	-297		3.535	-1698.71
3.2525	-289		3.5375	-1696.47
3.255	-256		3.54	-1691.99
3.2575	-228		3.5425	-1713.27
3.26	-214		3.545	-1728.94
3.2625	-210		3.5475	-1745.74
3.265	-211		3.55	-1737.9
3.2675	-222		3.5525	-1734.54
3.27	-227		3.555	-1745.74
3.2725	-230		3.5575	-1756.94
3.275	-252		3.56	-1765.9
3.2775	-281		3.5625	-1782.69
3.28	-296		3.565	-1781.57
3.2825	-299		3.5675	-1763.66
3.285	-317		3.57	-1743.5
3.2875	-310		3.5725	-1733.42
3.29	-304		3.575	-1741.26
3.2925	-305		3.5775	-1744.62
3.295	-301		3.58	-1742.38
3.2975	-320		3.5825	-1731.18
3.3	-327		3.585	-1727.82
3.3025	-333		3.5875	-1715.51
3.305	-333		3.59	-1700.95
3.3075	-341		3.5925	-1697.59
3.31	-333		3.595	-1702.07
3.3125	-317		3.5975	-1715.51
3.315	-319		3.6	-1713.27
3.3175	-315		3.6025	-1735.66
3.32	-294		3.605	-1760.3
3.3225	-283		3.6075	-1774.86
3.325	-290		3.61	-1764.78
3.3275	-288		3.6125	-1770.38
3.33	-289		3.615	-1796.13
3.3325	-276		3.6175	-1792.77
3.335	-277		3.62	-1780.45
3.3375	-280		3.6225	-1758.06
3.34	-278		3.625	-1759.18
3.3425	-282		3.6275	-1764.78
3.345	-284		3.63	-1774.86
3.3475	-303		3.6325	-1781.57
3.35	-302		3.635	-1803.97
3.3525	-301		3.6375	-1797.25
3.355	-295		3.64	-1789.41
3.3575	-288		3.6425	-1808.45
3.36	-274		3.645	-1802.85
3.3625	-274		3.6475	-1789.41
3.365	-292		3.65	-1762.54
3.3675	-282		3.6525	-1753.58
3.37	-286		3.655	-1754.7
3.3725	-298		3.6575	-1744.62
3.375	-305		3.66	-1706.55
3.3775	-317		3.6625	-1705.43
3.38	-310		3.665	-1742.38
3.3825	-295		3.6675	-1771.5
3.385	-276		3.67	-1793.89
3.3875	-271		3.6725	-1806.21
3.39	-262		3.675	-1811.81
3.3925	-274		3.6775	-1808.45
3.395	-296		3.68	-1795.01
3.3975	-313		3.6825	-1770.38
3.4	-316		3.685	-1790.53
3.4025	-297		3.6875	-1810.69
3.405	-285		3.69	-1795.01
3.4075	-293		3.6925	-1791.65
3.41	-313		3.695	-1815.17
3.4125	-332		3.6975	-1817.41
3.415	-348		3.7	-1798.37
3.4175	-351		3.7025	-1793.89
3.42	-348		3.705	-1778.22
3.4225	-344		3.7075	-1761.42
3.425	-334		3.71	-1744.62
3.4275	-321		3.7125	-1735.66
3.43	-287		3.715	-1728.94
3.4325	-257		3.7175	-1714.39
3.435	-242		3.72	-1747.98
3.4375	-247		3.7225	-1787.17
3.44	-253		3.725	-1791.65
3.4425	-258		3.7275	-1765.9
3.445	-254		3.73	-1739.02
3.4475	-278		3.7325	-1734.54
3.45	-300		3.735	-1746.86
3.4525	-294		3.7375	-1741.26
3.455	-298		3.74	-1743.5
3.4575	-317		3.7425	-1756.94
3.46	-335		3.745	-1753.58
3.4625	-327		3.7475	-1744.62
3.465	-325		3.75	-1737.9
3.4675	-326		3.7525	-1765.9
3.47	-327		3.755	-1781.57
3.4725	-334		3.7575	-1781.57
3.475	-332		3.76	-1769.26
3.4775	-341		3.7625	-1782.69
3.48	-322		3.765	-1792.77
3.4825	-304		3.7675	-1773.74
3.485	-287		3.77	-1761.42
3.4875	-284		3.7725	-1741.26
3.49	-308		3.775	-1726.71
3.4925	-317		3.7775	-1727.82
3.495	-314		3.78	-1728.94
3.4975	-280		3.7825	-1740.14
3.5	-264		3.785	-1750.22
3.5025	-282		3.7875	-1755.82
3.505	-317		3.79	-1751.34
3.5075	-322		3.7925	-1746.86
3.51	-324		3.795	-1764.78
3.5125	-320		3.7975	-1772.62
3.515	-334		3.8	-1769.26
3.5175	-354		3.8025	-1755.82
3.52	-350		3.805	-1770.38
3.5225	-344		3.8075	-1796.13
3.525	-340		3.81	-1798.37
3.5275	-318		3.8125	-1805.09
3.53	-311		3.815	-1824.13
3.5325	-328		3.8175	-1829.73
3.535	-334		3.82	-1829.73
3.5375	-347		3.8225	-1831.96
3.54	-354		3.825	-1835.32
3.5425	-351		3.8275	-1826.37
3.545	-363		3.83	-1835.32
3.5475	-359		3.8325	-1837.56
3.55	-359		3.835	-1800.61
3.5525	-360		3.8375	-1783.81
3.555	-342		3.84	-1760.3
3.5575	-320		3.8425	-1743.5
3.56	-327		3.845	-1736.78
3.5625	-340		3.8475	-1746.86
3.565	-344		3.85	-1759.18
3.5675	-320		3.8525	-1752.46
3.57	-289		3.855	-1751.34
3.5725	-295		3.8575	-1745.74
3.575	-318		3.86	-1741.26
3.5775	-327		3.8625	-1740.14
3.58	-322		3.865	-1770.38
3.5825	-330		3.8675	-1789.41
3.585	-342		3.87	-1798.37
3.5875	-330		3.8725	-1830.84
3.59	-316		3.875	-1847.64
3.5925	-301		3.8775	-1853.24
3.595	-294		3.88	-1833.08
3.5975	-313		3.8825	-1823.01
3.6	-335		3.885	-1829.73
3.6025	-339		3.8875	-1851
3.605	-331		3.89	-1864.44
3.6075	-330		3.8925	-1870.04
3.61	-337		3.895	-1883.47
3.6125	-334		3.8975	-1895.79
3.615	-335		3.9	-1902.51
3.6175	-343		3.9025	-1917.07
3.62	-348		3.905	-1924.91
3.6225	-360		3.9075	-1912.59
3.625	-363		3.91	-1887.95
3.6275	-349		3.9125	-1887.95
3.63	-322		3.915	-1887.95
3.6325	-298		3.9175	-1884.59
3.635	-283		3.92	-1880.12
3.6375	-290		3.9225	-1880.12
3.64	-301		3.925	-1876.76
3.6425	-309		3.9275	-1875.64
3.645	-296		3.93	-1876.76
3.6475	-299		3.9325	-1861.08
3.65	-319		3.935	-1858.84
3.6525	-330		3.9375	-1866.68
3.655	-340		3.94	-1854.36
3.6575	-343		3.9425	-1821.89
3.66	-330		3.945	-1796.13
3.6625	-320		3.9475	-1790.53
3.665	-316		3.95	-1798.37
3.6675	-306		3.9525	-1803.97
3.67	-289		3.955	-1826.37
3.6725	-291		3.9575	-1838.68
3.675	-302		3.96	-1831.96
3.6775	-307		3.9625	-1839.8
3.68	-311		3.965	-1843.16
3.6825	-313		3.9675	-1853.24
3.685	-332		3.97	-1873.4
3.6875	-361		3.9725	-1896.91
3.69	-370		3.975	-1876.76
3.6925	-357		3.9775	-1862.2
3.695	-321		3.98	-1846.52
3.6975	-316		3.9825	-1826.37
3.7	-329		3.985	-1809.57
3.7025	-337		3.9875	-1810.69
3.705	-320		3.99	-1826.37
3.7075	-296		3.9925	-1814.05
3.71	-287		3.995	-1791.65
3.7125	-299		3.9975	-1799.49
3.715	-332		4	-1823.01
3.7175	-340		4.0025	-1853.24
3.72	-333		4.005	-1862.2
3.7225	-328		4.0075	-1870.04
3.725	-332		4.01	-1871.16
3.7275	-338		4.0125	-1867.8
3.73	-344		4.015	-1883.47
3.7325	-341		4.0175	-1896.91
3.735	-333		4.02	-1885.71
3.7375	-340		4.0225	-1872.28
3.74	-343		4.025	-1884.59
3.7425	-344		4.0275	-1905.87
3.745	-339		4.03	-1933.86
3.7475	-325		4.0325	-1931.63
3.75	-314		4.035	-1927.15
3.7525	-306		4.0375	-1913.71
3.755	-329		4.04	-1913.71
3.7575	-344		4.0425	-1918.19
3.76	-371		4.045	-1910.35
3.7625	-402		4.0475	-1906.99
3.765	-409		4.05	-1890.19
3.7675	-375		4.0525	-1876.76
3.77	-343		4.055	-1862.2
3.7725	-316		4.0575	-1854.36
3.775	-313		4.06	-1835.32
3.7775	-322		4.0625	-1830.84
3.78	-312		4.065	-1849.88
3.7825	-310		4.0675	-1859.96
3.785	-323		4.07	-1879
3.7875	-340		4.0725	-1868.92
3.79	-347		4.075	-1868.92
3.7925	-351		4.0775	-1874.52
3.795	-352		4.08	-1883.47
3.7975	-349		4.0825	-1885.71
3.8	-341		4.085	-1903.63
3.8025	-356		4.0875	-1886.83
3.805	-354		4.09	-1858.84
3.8075	-333		4.0925	-1865.56
3.81	-322		4.095	-1859.96
3.8125	-323		4.0975	-1857.72
3.815	-335		4.1	-1879
3.8175	-342		4.1025	-1908.11
3.82	-367		4.105	-1922.67
3.8225	-370		4.1075	-1917.07
3.825	-344		4.11	-1913.71
3.8275	-331		4.1125	-1939.46
3.83	-342		4.115	-1962.98
3.8325	-365		4.1175	-1958.5
3.835	-364		4.12	-1949.54
3.8375	-381		4.1225	-1951.78
3.84	-401		4.125	-1958.5
3.8425	-408		4.1275	-1939.46
3.845	-404		4.13	-1917.07
3.8475	-391		4.1325	-1917.07
3.85	-383		4.135	-1918.19
3.8525	-369		4.1375	-1924.91
3.855	-393		4.14	-1927.15
3.8575	-396		4.1425	-1923.79
3.86	-394		4.145	-1936.1
3.8625	-396		4.1475	-1956.26
3.865	-385		4.15	-1958.5
3.8675	-364		4.1525	-1975.3
3.87	-352		4.155	-1964.1
3.8725	-346		4.1575	-1970.82
3.875	-339		4.16	-1984.26
3.8775	-343		4.1625	-1975.3
3.88	-339		4.165	-1936.1
3.8825	-323		4.1675	-1914.83
3.885	-295		4.17	-1896.91
3.8875	-280		4.1725	-1886.83
3.89	-281		4.175	-1889.07
3.8925	-309		4.1775	-1884.59
3.895	-328		4.18	-1880.12
3.8975	-309		4.1825	-1885.71
3.9	-305		4.185	-1881.24
3.9025	-328		4.1875	-1873.4
3.905	-346		4.19	-1871.16
3.9075	-343		4.1925	-1893.55
3.91	-347		4.195	-1902.51
3.9125	-352		4.1975	-1904.75
3.915	-372		4.2	-1923.79
3.9175	-405		4.2025	-1949.54
3.92	-401		4.205	-1958.5
3.9225	-390		4.2075	-1954.02
3.925	-375		4.21	-1959.62
3.9275	-375		4.2125	-1955.14
3.93	-373		4.215	-1958.5
3.9325	-360		4.2175	-1974.18
3.935	-363		4.22	-2031.29
3.9375	-366		4.2225	-2051.44
3.94	-367		4.225	-2021.21
3.9425	-368		4.2275	-2006.65
3.945	-375		4.23	-1976.42
3.9475	-372		4.2325	-1965.22
3.95	-368		4.235	-1955.14
3.9525	-365		4.2375	-1970.82
3.955	-359		4.24	-1979.78
3.9575	-367		4.2425	-1980.9
3.96	-371		4.245	-1993.21
3.9625	-373		4.2475	-2021.21
3.965	-383		4.25	-2018.97
3.9675	-394		4.2525	-1997.69
3.97	-397		4.255	-1983.14
3.9725	-395		4.2575	-1947.3
3.975	-385		4.26	-1933.86
3.9775	-379		4.2625	-1920.43
3.98	-374		4.265	-1930.51
3.9825	-371		4.2675	-1938.34
3.985	-380		4.27	-1950.66
3.9875	-378		4.2725	-1977.54
3.99	-378		4.275	-1990.97
3.9925	-371		4.2775	-2016.73
3.995	-365		4.28	-2042.48
3.9975	-366		4.2825	-2039.12
4	-359		4.285	-2012.25
4.0025	-357		4.2875	-1985.37
4.005	-350		4.29	-1980.9
4.0075	-333		4.2925	-1986.49
4.01	-311		4.295	-2011.13
4.0125	-326		4.2975	-2005.53
4.015	-334		4.3	-2002.17
4.0175	-337		4.3025	-1992.09
4.02	-340		4.305	-1969.7
4.0225	-336		4.3075	-1980.9
4.025	-341		4.31	-2001.05
4.0275	-335		4.3125	-2014.49
4.03	-350		4.315	-2023.45
4.0325	-352		4.3175	-2031.29
4.035	-349		4.32	-2025.69
4.0375	-360		4.3225	-2010.01
4.04	-367		4.325	-1995.45
4.0425	-361		4.3275	-1983.14
4.045	-362		4.33	-1965.22
4.0475	-378		4.3325	-1952.9
4.05	-382		4.335	-1964.1
4.0525	-391		4.3375	-1964.1
4.055	-371		4.34	-1980.9
4.0575	-356		4.3425	-1971.94
4.06	-355		4.345	-1982.02
4.0625	-353		4.3475	-2001.05
4.065	-350		4.35	-1999.93
4.0675	-343		4.3525	-2005.53
4.07	-332		4.355	-2017.85
4.0725	-312		4.3575	-2026.81
4.075	-325		4.36	-2031.29
4.0775	-338		4.3625	-2023.45
4.08	-360		4.365	-2013.37
4.0825	-347		4.3675	-2008.89
4.085	-347		4.37	-2018.97
4.0875	-370		4.3725	-2016.73
4.09	-381		4.375	-2017.85
4.0925	-382		4.3775	-1998.81
4.095	-377		4.38	-1986.49
4.0975	-393		4.3825	-2007.77
4.1	-391		4.385	-2021.21
4.1025	-402		4.3875	-2014.49
4.105	-406		4.39	-2014.49
4.1075	-411		4.3925	-2016.73
4.11	-417		4.395	-2013.37
4.1125	-421		4.3975	-2022.33
4.115	-412		4.4	-2038
4.1175	-404		4.4025	-2053.68
4.12	-403		4.405	-2044.72
4.1225	-401		4.4075	-2035.77
4.125	-411		4.41	-2023.45
4.1275	-425		4.4125	-2022.33
4.13	-431		4.415	-2017.85
4.1325	-406		4.4175	-2013.37
4.135	-373		4.42	-2007.77
4.1375	-361		4.4225	-2013.37
4.14	-353		4.425	-2035.77
4.1425	-342		4.4275	-2053.68
4.145	-336		4.43	-2074.96
4.1475	-344		4.4325	-2058.16
4.15	-346		4.435	-2038
4.1525	-359		4.4375	-2034.65
4.155	-375		4.44	-2024.57
4.1575	-376		4.4425	-2025.69
4.16	-389		4.445	-2022.33
4.1625	-387		4.4475	-2020.09
4.165	-400		4.45	-2029.05
4.1675	-424		4.4525	-2029.05
4.17	-431		4.455	-2013.37
4.1725	-436		4.4575	-2016.73
4.175	-428		4.46	-2014.49
4.1775	-430		4.4625	-1987.61
4.18	-434		4.465	-1966.34
4.1825	-423		4.4675	-1969.7
4.185	-406		4.47	-1959.62
4.1875	-414		4.4725	-1934.98
4.19	-437		4.475	-1939.46
4.1925	-438		4.4775	-1936.1
4.195	-425		4.48	-1970.82
4.1975	-425		4.4825	-2002.17
4.2	-428		4.485	-2025.69
4.2025	-421		4.4875	-2023.45
4.205	-414		4.49	-2026.81
4.2075	-392		4.4925	-2039.12
4.21	-390		4.495	-2039.12
4.2125	-385		4.4975	-2039.12
4.215	-375		4.5	-2038
4.2175	-385		4.5025	-2060.4
4.22	-417		4.505	-2070.48
4.2225	-426		4.5075	-2052.56
4.225	-419		4.51	-2058.16
4.2275	-426		4.5125	-2066
4.23	-438		4.515	-2062.64
4.2325	-449		4.5175	-2074.96
4.235	-457		4.52	-2091.75
4.2375	-466		4.5225	-2071.6
4.24	-452		4.525	-2095.11
4.2425	-440		4.5275	-2111.91
4.245	-440		4.53	-2109.67
4.2475	-430		4.5325	-2078.32
4.25	-425		4.535	-2051.44
4.2525	-426		4.5375	-2057.04
4.255	-426		4.54	-2062.64
4.2575	-429		4.5425	-2083.92
4.26	-413		4.545	-2088.39
4.2625	-403		4.5475	-2091.75
4.265	-410		4.55	-2107.43
4.2675	-407		4.5525	-2130.95
4.27	-377		4.555	-2107.43
4.2725	-361		4.5575	-2093.99
4.275	-347		4.56	-2096.23
4.2775	-336		4.5625	-2093.99
4.28	-327		4.565	-2080.56
4.2825	-345		4.5675	-2049.2
4.285	-378		4.57	-2026.81
4.2875	-405		4.5725	-2008.89
4.29	-426		4.575	-1997.69
4.2925	-424		4.5775	-1992.09
4.295	-443		4.58	-1995.45
4.2975	-471		4.5825	-2001.05
4.3	-464		4.585	-1997.69
4.3025	-433		4.5875	-2005.53
4.305	-422		4.59	-1994.33
4.3075	-416		4.5925	-1994.33
4.31	-394		4.595	-1970.82
4.3125	-390		4.5975	-1946.18
4.315	-385		4.6	-1948.42
4.3175	-390		4.6025	-1975.3
4.32	-367		4.605	-2035.77
4.3225	-359		4.6075	-2073.84
4.325	-388		4.61	-2102.95
4.3275	-415		4.6125	-2092.87
4.33	-428		4.615	-2069.36
4.3325	-435		4.6175	-2048.08
4.335	-448		4.62	-2057.04
4.3375	-449		4.6225	-2074.96
4.34	-457		4.625	-2082.8
4.3425	-439		4.6275	-2082.8
4.345	-409		4.63	-2099.59
4.3475	-399		4.6325	-2118.63
4.35	-390		4.635	-2134.31
4.3525	-386		4.6375	-2142.14
4.355	-379		4.64	-2128.71
4.3575	-390		4.6425	-2123.11
4.36	-393		4.645	-2129.83
4.3625	-400		4.6475	-2156.7
4.365	-403		4.65	-2170.14
4.3675	-416		4.6525	-2161.18
4.37	-416		4.655	-2164.54
4.3725	-410		4.6575	-2170.14
4.375	-419		4.66	-2158.94
4.3775	-426		4.6625	-2117.51
4.38	-453		4.665	-2098.47
4.3825	-481		4.6675	-2074.96
4.385	-489		4.67	-2060.4
4.3875	-487		4.6725	-2076.08
4.39	-476		4.675	-2088.39
4.3925	-470		4.6775	-2091.75
4.395	-477		4.68	-2074.96
4.3975	-477		4.6825	-2050.32
4.4	-470		4.685	-2031.29
4.4025	-467		4.6875	-2026.81
4.405	-440		4.69	-2042.48
4.4075	-419		4.6925	-2058.16
4.41	-412		4.695	-2077.2
4.4125	-418		4.6975	-2089.51
4.415	-431		4.7	-2107.43
4.4175	-448		4.7025	-2104.07
4.42	-455		4.705	-2102.95
4.4225	-437		4.7075	-2091.75
4.425	-421		4.71	-2108.55
4.4275	-410		4.7125	-2120.87
4.43	-400		4.715	-2123.11
4.4325	-393		4.7175	-2130.95
4.435	-407		4.72	-2134.31
4.4375	-430		4.7225	-2136.55
4.44	-450		4.725	-2146.62
4.4425	-454		4.7275	-2151.1
4.445	-448		4.73	-2137.67
4.4475	-440		4.7325	-2115.27
4.45	-444		4.735	-2079.44
4.4525	-440		4.7375	-2068.24
4.455	-413		4.74	-2064.88
4.4575	-407		4.7425	-2062.64
4.46	-411		4.745	-2068.24
4.4625	-418		4.7475	-2082.8
4.465	-424		4.75	-2080.56
4.4675	-440		4.7525	-2079.44
4.47	-449		4.755	-2091.75
4.4725	-454		4.7575	-2111.91
4.475	-452		4.76	-2105.19
4.4775	-463		4.7625	-2085.04
4.48	-461		4.765	-2064.88
4.4825	-462		4.7675	-2052.56
4.485	-461		4.77	-2032.41
4.4875	-478		4.7725	-2027.93
4.49	-482		4.775	-2039.12
4.4925	-470		4.7775	-2060.4
4.495	-456		4.78	-2080.56
4.4975	-432		4.7825	-2105.19
4.5	-416		4.785	-2132.07
4.5025	-435		4.7875	-2141.02
4.505	-469		4.79	-2138.79
4.5075	-452		4.7925	-2139.9
4.51	-419		4.795	-2145.5
4.5125	-406		4.7975	-2134.31
4.515	-401		4.8	-2141.02
4.5175	-400		4.8025	-2157.82
4.52	-394		4.805	-2157.82
4.5225	-404		4.8075	-2144.38
4.525	-416		4.81	-2137.67
4.5275	-422		4.8125	-2136.55
4.53	-423		4.815	-2142.14
4.5325	-418		4.8175	-2164.54
4.535	-430		4.82	-2174.62
4.5375	-449		4.8225	-2180.22
4.54	-469		4.825	-2135.43
4.5425	-459		4.8275	-2085.04
4.545	-456		4.83	-2066
4.5475	-457		4.8325	-2044.72
4.55	-472		4.835	-2045.84
4.5525	-484		4.8375	-2061.52
4.555	-490		4.84	-2083.92
4.5575	-477		4.8425	-2083.92
4.56	-464		4.845	-2097.35
4.5625	-454		4.8475	-2116.39
4.565	-436		4.85	-2129.83
4.5675	-421		4.8525	-2138.79
4.57	-419		4.855	-2139.9
4.5725	-417		4.8575	-2127.59
4.575	-449		4.86	-2120.87
4.5775	-486		4.8625	-2130.95
4.58	-501		4.865	-2134.31
4.5825	-497		4.8675	-2134.31
4.585	-490		4.87	-2123.11
4.5875	-472		4.8725	-2111.91
4.59	-463		4.875	-2143.26
4.5925	-450		4.8775	-2154.46
4.595	-443		4.88	-2138.79
4.5975	-470		4.8825	-2126.47
4.6	-479		4.885	-2104.07
4.6025	-476		4.8875	-2072.72
4.605	-478		4.89	-2063.76
4.6075	-493		4.8925	-2070.48
4.61	-495		4.895	-2096.23
4.6125	-512		4.8975	-2126.47
4.615	-519		4.9	-2143.26
4.6175	-513		4.9025	-2152.22
4.62	-502		4.905	-2170.14
4.6225	-488		4.9075	-2176.86
4.625	-472		4.91	-2151.1
4.6275	-458		4.9125	-2118.63
4.63	-466		4.915	-2099.59
4.6325	-472		4.9175	-2093.99
4.635	-452		4.92	-2116.39
4.6375	-421		4.9225	-2130.95
4.64	-407		4.925	-2136.55
4.6425	-409		4.9275	-2125.35
4.645	-404		4.93	-2111.91
4.6475	-409		4.9325	-2097.35
4.65	-409		4.935	-2078.32
4.6525	-415		4.9375	-2082.8
4.655	-422		4.94	-2101.83
4.6575	-428		4.9425	-2111.91
4.66	-433		4.945	-2119.75
4.6625	-437		4.9475	-2129.83
4.665	-441		4.95	-2160.06
4.6675	-465		4.9525	-2171.26
4.67	-476		4.955	-2169.02
4.6725	-496		4.9575	-2190.3
4.675	-506		4.96	-2202.61
4.6775	-505		4.9625	-2181.34
4.68	-500		4.965	-2175.74
4.6825	-515		4.9675	-2152.22
4.685	-519		4.97	-2143.26
4.6875	-516		4.9725	-2146.62
4.69	-502		4.975	-2164.54
4.6925	-487		4.9775	-2154.46
4.695	-470		4.98	-2142.14
4.6975	-440		4.9825	-2142.14
4.7	-448		4.985	-2151.1
4.7025	-467		4.9875	-2169.02
4.705	-459		4.99	-2173.5
4.7075	-442		4.9925	-2173.5
4.71	-424		4.995	-2177.98
4.7125	-411		4.9975	-2166.78
4.715	-404		5	-2148.86
4.7175	-411		5.0025	-2163.42
4.72	-410		5.005	-2180.22
4.7225	-409		5.0075	-2192.53
4.725	-418		5.01	-2194.77
4.7275	-440		5.0125	-2166.78
4.73	-455		5.015	-2115.27
4.7325	-477		5.0175	-2076.08
4.735	-502		5.02	-2074.96
4.7375	-521		5.0225	-2098.47
4.74	-530		5.025	-2129.83
4.7425	-540		5.0275	-2162.3
4.745	-543		5.03	-2177.98
4.7475	-539		5.0325	-2173.5
4.75	-520		5.035	-2145.5
4.7525	-475		5.0375	-2146.62
4.755	-438		5.04	-2169.02
4.7575	-425		5.0425	-2185.82
4.76	-434		5.045	-2194.77
4.7625	-449		5.0475	-2198.13
4.765	-443		5.05	-2220.53
4.7675	-465		5.0525	-2241.81
4.77	-494		5.055	-2229.49
4.7725	-506		5.0575	-2193.65
4.775	-488		5.06	-2195.89
4.7775	-475		5.0625	-2208.21
4.78	-444		5.065	-2223.89
4.7825	-431		5.0675	-2241.81
4.785	-433		5.07	-2245.16
4.7875	-436		5.0725	-2242.92
4.79	-450		5.075	-2229.49
4.7925	-462		5.0775	-2198.13
4.795	-469		5.08	-2157.82
4.7975	-472		5.0825	-2138.79
4.8	-489		5.085	-2111.91
4.8025	-495		5.0875	-2101.83
4.805	-503		5.09	-2101.83
4.8075	-492		5.0925	-2117.51
4.81	-483		5.095	-2135.43
4.8125	-483		5.0975	-2136.55
4.815	-493		5.1	-2149.98
4.8175	-526		5.1025	-2173.5
4.82	-515		5.105	-2177.98
4.8225	-482		5.1075	-2189.18
4.825	-440		5.11	-2197.01
4.8275	-416		5.1125	-2194.77
4.83	-422		5.115	-2207.09
4.8325	-436		5.1175	-2221.65
4.835	-438		5.12	-2219.41
4.8375	-429		5.1225	-2229.49
4.84	-425		5.125	-2230.61
4.8425	-435		5.1275	-2210.45
4.845	-441		5.13	-2193.65
4.8475	-434		5.1325	-2202.61
4.85	-428		5.135	-2223.89
4.8525	-443		5.1375	-2246.28
4.855	-459		5.14	-2250.76
4.8575	-480		5.1425	-2267.56
4.86	-464		5.145	-2279.88
4.8625	-448		5.1475	-2247.4
4.865	-444		5.15	-2221.65
4.8675	-451		5.1525	-2205.97
4.87	-439		5.155	-2201.49
4.8725	-439		5.1575	-2195.89
4.875	-446		5.16	-2185.82
4.8775	-448		5.1625	-2170.14
4.88	-452		5.165	-2169.02
4.8825	-441		5.1675	-2191.41
4.885	-464		5.17	-2202.61
4.8875	-484		5.1725	-2218.29
4.89	-487		5.175	-2217.17
4.8925	-474		5.1775	-2198.13
4.895	-461		5.18	-2182.46
4.8975	-449		5.1825	-2166.78
4.9	-444		5.185	-2173.5
4.9025	-467		5.1875	-2191.41
4.905	-480		5.19	-2200.37
4.9075	-473		5.1925	-2207.09
4.91	-450		5.195	-2225.01
4.9125	-445		5.1975	-2236.21
4.915	-436		5.2	-2217.17
4.9175	-442		5.2025	-2188.06
4.92	-441		5.205	-2182.46
4.9225	-438		5.2075	-2188.06
4.925	-449		5.21	-2190.3
4.9275	-458		5.2125	-2186.94
4.93	-494		5.215	-2192.53
4.9325	-504		5.2175	-2211.57
4.935	-489		5.22	-2221.65
4.9375	-469		5.2225	-2240.69
4.94	-472		5.225	-2278.76
4.9425	-485		5.2275	-2281
4.945	-492		5.23	-2259.72
4.9475	-485		5.2325	-2236.21
4.95	-480		5.235	-2221.65
4.9525	-482		5.2375	-2216.05
4.955	-479		5.24	-2230.61
4.9575	-470		5.2425	-2247.4
4.96	-454		5.245	-2263.08
4.9625	-456		5.2475	-2245.16
4.965	-468		5.25	-2232.85
4.9675	-469		5.2525	-2210.45
4.97	-487		5.255	-2193.65
4.9725	-506		5.2575	-2192.53
4.975	-509		5.26	-2179.1
4.9775	-492		5.2625	-2188.06
4.98	-478		5.265	-2202.61
4.9825	-456		5.2675	-2191.41
4.985	-437		5.27	-2175.74
4.9875	-416		5.2725	-2160.06
4.99	-421		5.275	-2162.3
4.9925	-432		5.2775	-2186.94
4.995	-483		5.28	-2218.29
[truncated: 10,002 more rows]

## Sheet: Figure7B
Frequencies	500mM KCl						150mM KCl										500mM KCl						150mM KCl
	FePhenM_Modulation_Apo_500mMKCl	FePhenM_Phase_Apo_500mM KCl	FePhenM_Modulation_cAMP_500mM KCl	FePhenM_Phase_cAMP_500mM KCl	FePhenM_Modulation_cGMP_500mM KCl	FePhenM_Phase_cGMP_500mM KCl	FePhenM_Modulation_Apo_150mMKCl	FePhenM_Phase_Apo_150mM KCl	FePhenM_Modulation_cAMP_150mM KCl	FePhenM_Phase_cAMP_150mM KCl	FePhenM_Modulation_cGMP_150mM KCl	FePhenM_Phase_cGMP_150mM KCl					Gfit_FePhenM_Modulation_Apo_500mMKCl	Gfit_FePhenM_Phase_Apo_500mM KCl	Gfit_FePhenM_Modulation_cAMP_500mM KCl	Gfit_FePhenM_Phase_cAMP_500mM KCl	Gfit_FePhenM_Modulation_cGMP_500mM KCl	Gfit_FePhenM_Phase_cGMP_500mM KCl	Gfit_FePhenM_Modulation_Apo_150mMKCl	Gfit_FePhenM_Phase_Apo_150mM KCl	Gfit_FePhenM_Modulation_cAMP_150mM KCl	Gfit_FePhenM_Phase_cAMP_150mM KCl	Gfit_FePhenM_Modulation_cGMP_150mM KCl	Gfit_FePhenM_Phase_cGMP_150mM KCl
10	0.805635	32.3262	0.751787	27.8836	0.804329	30.6773	0.799589	32.7592	0.741098	28.7259	0.80274	31.1028					0.805506	32.0906	0.752305	27.7687	0.806784	30.6672	0.799267	32.6152	0.744516	28.6193	0.816105	30.643
20	0.593539	48.5152	0.572359	33.955	0.601893	45.2	0.586323	48.9907	0.558976	34.7209	0.600566	46.1067					0.781795	34.1527	0.727677	28.8773	0.783504	32.5864	0.775119	34.6849	0.719264	29.7536	0.793265	32.6348
30	0.460096	57.4276	0.495886	36.5322	0.476088	53.1812	0.452911	57.8032	0.482813	37.1156	0.473829	54.5481					0.758771	36.0779	0.704944	29.8167	0.760954	34.3699	0.751728	36.6138	0.695977	30.7124	0.771003	34.4961
40	0.373042	63.1039	0.45019	39.4657	0.393011	58.3675	0.36723	63.32	0.438023	40.0292	0.389968	60.1022					0.736515	37.8782	0.684055	30.6149	0.739208	36.0302	0.729169	38.4149	0.674597	31.5244	0.74941	36.2376
50	0.312781	66.9667	0.414582	42.675	0.33455	62.0007	0.308258	67.1845	0.403328	43.1856	0.331047	64.0382					0.715073	39.5646	0.664909	31.2964	0.718305	37.5788	0.70748	40.0996	0.655017	32.215	0.728541	37.8692
60	0.269207	69.8987	0.384177	45.6607	0.291721	64.7774	0.265529	70.069	0.373628	46.3265	0.287141	67.0291					0.694462	41.1468	0.647382	31.8823	0.698255	39.0257	0.686675	41.6782	0.637108	32.8059	0.708425	39.3999
70	0.235599	72.1181	0.357515	48.4919	0.25797	66.9767	0.232564	72.2702	0.347378	49.2221	0.253348	69.2482					0.674685	42.6337	0.631338	32.3906	0.679056	40.38	0.666746	43.1599	0.620728	33.3156	0.689076	40.838
80	0.2094	73.7827	0.335024	51.0692	0.231431	68.6794	0.207042	73.9547	0.324655	51.803	0.227099	70.976					0.655731	44.0332	0.616641	32.8364	0.660689	41.6497	0.647678	44.553	0.605736	33.7598	0.67049	42.1907
90	0.188819	75.0764	0.314329	53.5886	0.210446	69.9944	0.186481	75.2905	0.304004	54.3324	0.205939	72.4703					0.637578	45.3523	0.603159	33.2323	0.643131	42.8421	0.629445	45.8647	0.591996	34.1517	0.652656	43.465
100	0.172096	76.3155	0.295469	55.9842	0.193126	71.3938	0.169959	76.5062	0.28566	56.5501	0.188547	73.8241					0.620203	46.5974	0.590769	33.5889	0.626352	43.9636	0.612019	47.1016	0.579382	34.502	0.635558	44.6667
110	0.158142	77.2817	0.277477	57.9692	0.178476	72.5978	0.155723	77.6009	0.26925	58.7794	0.173625	75.0369					0.603577	47.7743	0.579356	33.9146	0.610322	45.0202	0.595365	48.2697	0.567776	34.8198	0.619173	45.8016
120	0.146231	78.4195	0.262834	59.8201	0.165958	73.7872	0.143585	78.4215	0.25288	60.7619	0.160161	75.9027					0.587669	48.8881	0.568818	34.2166	0.595006	46.0169	0.579451	49.3743	0.557071	35.1125	0.603476	46.8746
130	0.135236	79.4321	0.248274	61.7611	0.154495	74.7274	0.13318	79.2092	0.238159	62.3012	0.148545	76.7756					0.572448	49.9436	0.559061	34.5007	0.580371	46.9586	0.564241	50.4201	0.547172	35.3862	0.588439	47.8902
140	0.125498	79.8667	0.234092	63.1608	0.144391	75.4445	0.123606	79.7613	0.226157	63.673	0.138735	77.2295					0.557881	50.9449	0.550001	34.7714	0.566383	47.8495	0.549702	51.4116	0.537992	35.6456	0.574036	48.8528
150	0.117662	80.3265	0.223229	64.3574	0.136419	75.9175	0.116384	80.0436	0.216042	64.9864	0.131068	77.6179					0.543939	51.896	0.541564	35.0327	0.553011	48.6934	0.535799	52.3527	0.529456	35.895	0.560238	49.7661
160	0.110588	80.5821	0.212483	65.5838	0.12939	76.6826	0.109553	80.3379	0.206241	66.5762	0.124294	78.4522					0.530589	52.8004	0.533684	35.2874	0.54022	49.494	0.5225	53.2469	0.521494	36.1373	0.547017	50.6335
170	0.10571	80.717	0.204049	66.6012	0.122749	77.2588	0.104113	80.988	0.195737	67.9171	0.117054	79.4875					0.517802	53.6612	0.526302	35.5379	0.527982	50.2544	0.509774	54.0976	0.514046	36.3754	0.534346	51.4585
180	0.100646	81.5911	0.195373	68.066	0.117206	77.7054	0.0988415	81.7272	0.187157	69.0985	0.110455	79.6269					0.505551	54.4815	0.519365	35.7863	0.516266	50.9776	0.49759	54.9078	0.507059	36.611	0.522199	52.2437
190	0.0950913	82.1012	0.18764	69.3008	0.112258	78.9262	0.0937421	82.1527	0.178143	70.0778	0.10529	80.4304					0.493806	55.2639	0.512827	36.0339	0.505045	51.6662	0.48592	55.6801	0.500484	36.846	0.510548	52.9921
200	0.0907469	82.9574	0.178286	70.7535	0.105052	79.3751	0.0889167	83.2178	0.169745	70.8172	0.0999161	80.8796					0.482543	56.011	0.506647	36.2818	0.494291	52.3226	0.474737	56.417	0.494279	37.0815	0.49937	53.7059
																	0.471736	56.7249	0.50079	36.5311	0.483981	52.9492	0.464013	57.121	0.488406	37.3184	0.488641	54.3876
																	0.461361	57.4078	0.495222	36.7822	0.474089	53.5479	0.453727	57.794	0.482834	37.5575	0.478338	55.0392
																	0.451397	58.0616	0.489915	37.0356	0.464593	54.1206	0.443853	58.4381	0.477531	37.7993	0.468439	55.6627
																	0.441822	58.688	0.484844	37.2917	0.455473	54.6692	0.43437	59.055	0.472471	38.0442	0.458924	56.2598
																	0.432617	59.2888	0.479986	37.5506	0.446707	55.1951	0.425258	59.6464	0.467633	38.2923	0.449773	56.8322
																	0.423762	59.8655	0.475322	37.8124	0.438278	55.6998	0.416498	60.2138	0.462993	38.5438	0.440968	57.3815
																	0.415239	60.4194	0.470834	38.0771	0.430167	56.1848	0.408071	60.7587	0.458535	38.7987	0.432492	57.909
																	0.407032	60.9519	0.466505	38.3447	0.422359	56.6512	0.399961	61.2823	0.454241	39.0569	0.424328	58.4161
																	0.399126	61.4641	0.462322	38.6151	0.414836	57.1002	0.39215	61.7859	0.450098	39.3185	0.416461	58.9039
																	0.391504	61.9572	0.458272	38.8881	0.407585	57.5329	0.384625	62.2706	0.446091	39.5833	0.408875	59.3736
																	0.384154	62.4324	0.454344	39.1637	0.400592	57.9503	0.37737	62.7374	0.442209	39.8511	0.401557	59.8263
																	0.377062	62.8904	0.450527	39.4415	0.393844	58.3532	0.370373	63.1874	0.438441	40.1218	0.394494	60.2628
																	0.370215	63.3322	0.446813	39.7215	0.387328	58.7426	0.36362	63.6214	0.434779	40.3952	0.387674	60.6842
																	0.363602	63.7588	0.443195	40.0035	0.381033	59.1191	0.357101	64.0403	0.431214	40.671	0.381085	61.0913
																	0.357212	64.1708	0.439663	40.2872	0.374948	59.4837	0.350803	64.4449	0.427738	40.949	0.374715	61.4848
																	0.351034	64.5691	0.436213	40.5724	0.369063	59.8368	0.344716	64.8359	0.424344	41.2291	0.368555	61.8655
																	0.345058	64.9543	0.432838	40.859	0.363368	60.1793	0.338831	65.2141	0.421027	41.511	0.362595	62.234
																	0.339276	65.327	0.429532	41.1467	0.357855	60.5115	0.333137	65.5799	0.41778	41.7945	0.356826	62.591
																	0.333678	65.6879	0.426292	41.4354	0.352515	60.8342	0.327626	65.9342	0.414599	42.0795	0.351238	62.9371
																	0.328256	66.0375	0.423113	41.7248	0.34734	61.1477	0.32229	66.2774	0.41148	42.3656	0.345824	63.2729
																	0.323003	66.3764	0.419992	42.0148	0.342322	61.4526	0.317121	66.61	0.408419	42.6527	0.340576	63.5988
																	0.31791	66.7051	0.416924	42.3052	0.337454	61.7494	0.312112	66.9327	0.405411	42.9406	0.335486	63.9153
																	0.312971	67.024	0.413906	42.5959	0.332729	62.0383	0.307255	67.2457	0.402453	43.2291	0.330548	64.2229
																	0.30818	67.3337	0.410937	42.8866	0.328142	62.3199	0.302544	67.5496	0.399544	43.518	0.325755	64.5221
																	0.303529	67.6344	0.408013	43.1772	0.323686	62.5944	0.297972	67.8449	0.396679	43.8072	0.321101	64.8132
																	0.299014	67.9266	0.405131	43.4676	0.319355	62.8622	0.293534	68.1318	0.393857	44.0965	0.316579	65.0966
																	0.294628	68.2107	0.402291	43.7576	0.315145	63.1237	0.289224	68.4107	0.391075	44.3857	0.312185	65.3726
																	0.290366	68.4871	0.39949	44.047	0.31105	63.379	0.285036	68.6821	0.388332	44.6747	0.307913	65.6417
																	0.286223	68.756	0.396726	44.3359	0.307065	63.6286	0.280967	68.9462	0.385625	44.9634	0.303758	65.904
																	0.282195	69.0177	0.393997	44.624	0.303185	63.8726	0.27701	69.2033	0.382954	45.2516	0.299715	66.1599
																	0.278276	69.2727	0.391303	44.9112	0.299408	64.1113	0.273161	69.4537	0.380316	45.5391	0.29578	66.4097
																	0.274463	69.521	0.388642	45.1975	0.295727	64.3448	0.269417	69.6977	0.37771	45.8259	0.291948	66.6536
																	0.270751	69.7631	0.386012	45.4827	0.29214	64.5735	0.265772	69.9356	0.375135	46.1119	0.288216	66.8918
																	0.267137	69.9992	0.383414	45.7668	0.288643	64.7976	0.262223	70.1676	0.37259	46.3969	0.284579	67.1247
																	0.263616	70.2294	0.380845	46.0496	0.285233	65.0171	0.258767	70.3939	0.370073	46.6808	0.281035	67.3523
																	0.260185	70.454	0.378305	46.3311	0.281905	65.2324	0.2554	70.6148	0.367585	46.9637	0.277578	67.575
																	0.256841	70.6733	0.375792	46.6112	0.278658	65.4435	0.252118	70.8304	0.365124	47.2452	0.274207	67.7929
																	0.253581	70.8874	0.373307	46.8899	0.275487	65.6506	0.248918	71.041	0.362689	47.5255	0.270918	68.0062
																	0.250402	71.0966	0.370849	47.167	0.272391	65.8539	0.245798	71.2468	0.36028	47.8044	0.267708	68.215
																	0.2473	71.3009	0.368416	47.4426	0.269366	66.0535	0.242754	71.4479	0.357895	48.0818	0.264574	68.4196
																	0.244272	71.5006	0.366008	47.7165	0.26641	66.2495	0.239784	71.6445	0.355535	48.3578	0.261513	68.62
																	0.241318	71.6959	0.363626	47.9887	0.263521	66.4421	0.236885	71.8368	0.353199	48.6321	0.258523	68.8165
																	0.238433	71.8869	0.361267	48.2593	0.260695	66.6313	0.234055	72.0249	0.350886	48.9048	0.255602	69.0092
																	0.235615	72.0737	0.358932	48.528	0.257932	66.8174	0.23129	72.2089	0.348596	49.1758	0.252746	69.1982
																	0.232862	72.2566	0.35662	48.795	0.255229	67.0003	0.22859	72.3891	0.346328	49.4451	0.249954	69.3836
																	0.230172	72.4355	0.354331	49.0601	0.252583	67.1802	0.225951	72.5654	0.344082	49.7126	0.247224	69.5655
																	0.227543	72.6108	0.352064	49.3234	0.249993	67.3573	0.223372	72.7382	0.341858	49.9783	0.244553	69.7441
																	0.224972	72.7824	0.349819	49.5847	0.247457	67.5315	0.22085	72.9074	0.339654	50.2422	0.24194	69.9195
																	0.222458	72.9505	0.347596	49.8442	0.244973	67.7029	0.218385	73.0733	0.337472	50.5042	0.239382	70.0918
																	0.219999	73.1153	0.345395	50.1017	0.24254	67.8718	0.215973	73.2358	0.335311	50.7642	0.236878	70.261
																	0.217594	73.2767	0.343214	50.3572	0.240156	68.038	0.213613	73.3951	0.333169	51.0224	0.234427	70.4273
																	0.215239	73.435	0.341054	50.6108	0.23782	68.2018	0.211304	73.5514	0.331048	51.2786	0.232025	70.5908
																	0.212935	73.5903	0.338915	50.8624	0.235529	68.3631	0.209044	73.7047	0.328946	51.5328	0.229673	70.7514
																	0.210679	73.7425	0.336795	51.112	0.233283	68.522	0.206831	73.8551	0.326864	51.785	0.227368	70.9094
																	0.208469	73.8919	0.334696	51.3596	0.23108	68.6787	0.204664	74.0026	0.324801	52.0352	0.225109	71.0648
																	0.206305	74.0385	0.332616	51.6052	0.228919	68.8331	0.202541	74.1475	0.322757	52.2834	0.222895	71.2177
																	0.204185	74.1823	0.330556	51.8487	0.226798	68.9853	0.200462	74.2897	0.320732	52.5296	0.220724	71.3681
																	0.202108	74.3235	0.328515	52.0902	0.224717	69.1354	0.198424	74.4293	0.318726	52.7737	0.218594	71.5161
																	0.200071	74.4622	0.326493	52.3297	0.222675	69.2834	0.196428	74.5664	0.316738	53.0158	0.216506	71.6618
																	0.198076	74.5983	0.324489	52.5672	0.220669	69.4294	0.19447	74.7011	0.314768	53.2559	0.214457	71.8053
																	0.196119	74.7321	0.322504	52.8026	0.2187	69.5735	0.192551	74.8335	0.312816	53.4939	0.212446	71.9465
																	0.1942	74.8635	0.320538	53.0361	0.216766	69.7156	0.190668	74.9635	0.310882	53.7298	0.210472	72.0855
																	0.192317	74.9926	0.318589	53.2674	0.214866	69.8558	0.188822	75.0913	0.308966	53.9637	0.208535	72.2225
																	0.190471	75.1195	0.316659	53.4968	0.212999	69.9942	0.187011	75.217	0.307067	54.1955	0.206633	72.3574
																	0.188659	75.2443	0.314746	53.7242	0.211165	70.1308	0.185234	75.3406	0.305186	54.4253	0.204765	72.4904
																	0.186881	75.3669	0.312851	53.9495	0.209362	70.2656	0.18349	75.4621	0.303321	54.653	0.202931	72.6214
																	0.185136	75.4875	0.310974	54.1729	0.20759	70.3987	0.181778	75.5816	0.301474	54.8787	0.201129	72.7505
																	0.183422	75.6061	0.309113	54.3942	0.205847	70.5301	0.180097	75.6991	0.299643	55.1024	0.199358	72.8778
																	0.18174	75.7228	0.30727	54.6136	0.204134	70.6599	0.178447	75.8148	0.297829	55.324	0.197618	73.0032
																	0.180088	75.8376	0.305443	54.831	0.202448	70.7881	0.176827	75.9286	0.296032	55.5436	0.195908	73.1269
																	0.178465	75.9505	0.303634	55.0464	0.200791	70.9147	0.175235	76.0406	0.294251	55.7612	0.194228	73.2488
																	0.176872	76.0616	0.30184	55.2599	0.19916	71.0397	0.173672	76.1509	0.292486	55.9768	0.192575	73.3691
																	0.175305	76.171	0.300063	55.4714	0.197555	71.1632	0.172135	76.2594	0.290738	56.1904	0.19095	73.4877
																	0.173767	76.2787	0.298303	55.681	0.195976	71.2853	0.170626	76.3663	0.289005	56.402	0.189353	73.6047
																	0.172254	76.3847	0.296558	55.8887	0.194422	71.4059	0.169142	76.4715	0.287288	56.6117	0.187781	73.7202
																	0.170768	76.4891	0.29483	56.0945	0.192893	71.525	0.167683	76.5751	0.285586	56.8193	0.186235	73.8341
																	0.169306	76.5919	0.293117	56.2983	0.191386	71.6428	0.16625	76.6772	0.2839	57.0251	0.184714	73.9464
																	0.167869	76.6931	0.291419	56.5003	0.189904	71.7591	0.16484	76.7778	0.28223	57.2289	0.183217	74.0573
																	0.166456	76.7929	0.289737	56.7005	0.188443	71.8742	0.163453	76.8769	0.280574	57.4308	0.181744	74.1668
																	0.165066	76.8911	0.288071	56.8988	0.187005	71.9879	0.16209	76.9745	0.278934	57.6308	0.180295	74.2748
																	0.163699	76.9879	0.286419	57.0952	0.185588	72.1002	0.160748	77.0707	0.277309	57.8289	0.178868	74.3815
																	0.162354	77.0833	0.284783	57.2898	0.184193	72.2114	0.159429	77.1655	0.275698	58.0251	0.177463	74.4867
																	0.161031	77.1773	0.283161	57.4827	0.182818	72.3212	0.15813	77.259	0.274102	58.2194	0.176079	74.5907
																	0.159729	77.27	0.281554	57.6737	0.181463	72.4298	0.156853	77.3511	0.27252	58.412	0.174717	74.6933
																	0.158448	77.3614	0.279961	57.8629	0.180128	72.5372	0.155595	77.442	0.270953	58.6026	0.173376	74.7947
																	0.157187	77.4514	0.278383	58.0504	0.178812	72.6434	0.154358	77.5316	0.2694	58.7915	0.172054	74.8947
																	0.155945	77.5402	0.276819	58.2362	0.177515	72.7485	0.153139	77.6199	0.267861	58.9786	0.170753	74.9936
																	0.154723	77.6278	0.27527	58.4202	0.176236	72.8523	0.15194	77.707	0.266336	59.1638	0.16947	75.0912
																	0.153519	77.7142	0.273734	58.6025	0.174975	72.9551	0.150758	77.793	0.264825	59.3473	0.168206	75.1877
																	0.152334	77.7993	0.272212	58.7831	0.173732	73.0567	0.149595	77.8777	0.263328	59.5291	0.166961	75.283
																	0.151166	77.8834	0.270704	58.962	0.172507	73.1572	0.14845	77.9614	0.261844	59.7091	0.165734	75.3771
																	0.150017	77.9663	0.269209	59.1393	0.171298	73.2567	0.147321	78.0439	0.260374	59.8874	0.164524	75.4701
																	0.148884	78.048	0.267728	59.3149	0.170105	73.3551	0.146209	78.1253	0.258916	60.064	0.163332	75.562
																	0.147768	78.1287	0.26626	59.4889	0.168929	73.4524	0.145114	78.2056	0.257472	60.2389	0.162156	75.6529
																	0.146669	78.2083	0.264805	59.6612	0.167769	73.5487	0.144035	78.2849	0.256041	60.4122	0.160997	75.7426
																	0.145585	78.2869	0.263363	59.832	0.166624	73.644	0.142971	78.3632	0.254623	60.5838	0.159855	75.8313
																	0.144518	78.3645	0.261934	60.0011	0.165494	73.7383	0.141923	78.4405	0.253218	60.7537	0.158727	75.919
																	0.143465	78.4411	0.260518	60.1687	0.16438	73.8316	0.14089	78.5167	0.251825	60.9221	0.157616	76.0057
																	0.142428	78.5166	0.259114	60.3348	0.16328	73.924	0.139872	78.592	0.250445	61.0888	0.15652	76.0913
																	0.141405	78.5912	0.257723	60.4993	0.162194	74.0154	0.138868	78.6664	0.249078	61.2539	0.155438	76.176
																	0.140397	78.6649	0.256345	60.6623	0.161122	74.1058	0.137878	78.7398	0.247722	61.4175	0.154371	76.2598
																	0.139403	78.7377	0.254978	60.8238	0.160064	74.1953	0.136902	78.8123	0.246379	61.5795	0.153318	76.3426
																	0.138422	78.8095	0.253624	60.9838	0.15902	74.284	0.13594	78.8838	0.245048	61.74	0.15228	76.4244
																	0.137455	78.8804	0.252281	61.1423	0.157989	74.3717	0.13499	78.9546	0.243728	61.899	0.151255	76.5054
																	0.136502	78.9505	0.250951	61.2993	0.156971	74.4585	0.134054	79.0244	0.242421	62.0564	0.150243	76.5854
																	0.135561	79.0197	0.249632	61.4549	0.155965	74.5445	0.133131	79.0934	0.241125	62.2124	0.149245	76.6646
																	0.134633	79.0881	0.248324	61.6091	0.154972	74.6295	0.13222	79.1616	0.23984	62.3669	0.14826	76.7429
																	0.133717	79.1556	0.247029	61.7619	0.153992	74.7138	0.131321	79.2289	0.238567	62.5199	0.147287	76.8204
																	0.132814	79.2224	0.245744	61.9133	0.153023	74.7972	0.130434	79.2954	0.237306	62.6715	0.146326	76.897
																	0.131923	79.2883	0.244471	62.0633	0.152066	74.8798	0.129559	79.3612	0.236055	62.8217	0.145378	76.9727
																	0.131043	79.3534	0.243209	62.2119	0.151121	74.9616	0.128695	79.4261	0.234816	62.9705	0.144442	77.0477
																	0.130175	79.4178	0.241958	62.3592	0.150187	75.0425	0.127842	79.4903	0.233587	63.1178	0.143518	77.1219
																	0.129318	79.4814	0.240718	62.5051	0.149265	75.1227	0.127001	79.5538	0.23237	63.2638	0.142605	77.1952
																	0.128473	79.5443	0.239489	62.6497	0.148353	75.2021	0.126171	79.6165	0.231163	63.4084	0.141703	77.2678
																	0.127638	79.6065	0.23827	62.793	0.147452	75.2808	0.125351	79.6785	0.229967	63.5517	0.140813	77.3396
																	0.126813	79.6679	0.237062	62.935	0.146562	75.3587	0.124541	79.7398	0.228781	63.6937	0.139933	77.4107
																	0.125999	79.7287	0.235864	63.0758	0.145682	75.4358	0.123742	79.8004	0.227606	63.8343	0.139064	77.481
																	0.125196	79.7887	0.234677	63.2152	0.144813	75.5122	0.122953	79.8603	0.226441	63.9736	0.138206	77.5506
																	0.124402	79.8481	0.2335	63.3534	0.143953	75.5879	0.122173	79.9195	0.225286	64.1117	0.137357	77.6195
																	0.123619	79.9068	0.232333	63.4904	0.143103	75.6628	0.121404	79.9781	0.224141	64.2484	0.136519	77.6876
																	0.122845	79.9648	0.231176	63.6261	0.142264	75.737	0.120644	80.036	0.223006	64.3839	0.135691	77.7551
																	0.12208	80.0222	0.230029	63.7607	0.141433	75.8106	0.119893	80.0932	0.221881	64.5182	0.134873	77.8219
																	0.121325	80.079	0.228892	63.894	0.140612	75.8834	0.119151	80.1499	0.220766	64.6512	0.134064	77.888
																	0.120579	80.1351	0.227765	64.0262	0.139801	75.9556	0.118419	80.2059	0.21966	64.783	0.133265	77.9534
																	0.119842	80.1906	0.226647	64.1572	0.138998	76.0271	0.117695	80.2613	0.218564	64.9137	0.132475	78.0182
																	0.119114	80.2455	0.225538	64.287	0.138204	76.098	0.11698	80.3161	0.217478	65.0431	0.131694	78.0823
																	0.118394	80.2999	0.224439	64.4157	0.137419	76.1681	0.116273	80.3703	0.216401	65.1713	0.130922	78.1458
																	0.117683	80.3536	0.223349	64.5432	0.136643	76.2377	0.115575	80.4239	0.215333	65.2984	0.130159	78.2086
																	0.116981	80.4067	0.222269	64.6696	0.135875	76.3066	0.114885	80.477	0.214274	65.4243	0.129405	78.2709
																	0.116286	80.4593	0.221197	64.7949	0.135115	76.3749	0.114202	80.5294	0.213224	65.5491	0.128659	78.3325
																	0.1156	80.5114	0.220135	64.9192	0.134364	76.4425	0.113528	80.5814	0.212183	65.6728	0.127921	78.3935
																	0.114922	80.5629	0.219082	65.0423	0.133621	76.5096	0.112862	80.6328	0.211151	65.7954	0.127192	78.4539
																	0.114251	80.6138	0.218037	65.1644	0.132886	76.576	0.112204	80.6836	0.210128	65.9169	0.126471	78.5137
																	0.113589	80.6642	0.217001	65.2854	0.132158	76.6418	0.111552	80.7339	0.209114	66.0372	0.125758	78.573
																	0.112933	80.7141	0.215973	65.4054	0.131439	76.7071	0.110909	80.7837	0.208108	66.1566	0.125052	78.6316
																	0.112285	80.7635	0.214955	65.5243	0.130727	76.7717	0.110272	80.833	0.20711	66.2748	0.124354	78.6897
																	0.111645	80.8124	0.213944	65.6422	0.130022	76.8358	0.109643	80.8818	0.206121	66.392	0.123664	78.7473
																	0.111011	80.8608	0.212942	65.7591	0.129325	76.8993	0.109021	80.93	0.205141	66.5082	0.122982	78.8043
																	0.110385	80.9086	0.211948	65.875	0.128635	76.9623	0.108406	80.9778	0.204168	66.6233	0.122306	78.8608
																	0.109766	80.956	0.210963	65.9899	0.127952	77.0247	0.107797	81.0251	0.203204	66.7375	0.121638	78.9167
																	0.109153	81.0029	0.209985	66.1038	0.127276	77.0866	0.107196	81.0719	0.202247	66.8506	0.120977	78.9721
																	0.108547	81.0494	0.209016	66.2168	0.126607	77.1479	0.1066	81.1183	0.201299	66.9627	0.120323	79.027
																	0.107948	81.0954	0.208054	66.3288	0.125945	77.2087	0.106012	81.1642	0.200358	67.0739	0.119676	79.0814
																	0.107355	81.1409	0.207101	66.4398	0.125289	77.2689	0.105429	81.2096	0.199426	67.1841	0.119035	79.1353
																	0.106769	81.186	0.206155	66.5499	0.12464	77.3286	0.104853	81.2546	0.198501	67.2933	0.118402	79.1886
																	0.106189	81.2306	0.205216	66.6591	0.123998	77.3879	0.104283	81.2992	0.197583	67.4016	0.117774	79.2415
																	0.105615	81.2748	0.204286	66.7674	0.123362	77.4466	0.10372	81.3433	0.196674	67.509	0.117154	79.2939
																	0.105047	81.3186	0.203363	66.8748	0.122732	77.5048	0.103162	81.3869	0.195771	67.6154	0.116539	79.3458
																	0.104485	81.3619	0.202447	66.9812	0.122109	77.5625	0.10261	81.4302	0.194876	67.721	0.115931	79.3973
																	0.103929	81.4049	0.201538	67.0868	0.121492	77.6197	0.102064	81.473	0.193989	67.8256	0.11533	79.4482
																	0.103379	81.4474	0.200637	67.1915	0.12088	77.6764	0.101523	81.5155	0.193108	67.9293	0.114734	79.4988
																	0.102835	81.4895	0.199743	67.2954	0.120275	77.7327	0.100989	81.5575	0.192235	68.0322	0.114144	79.5488
																	0.102296	81.5312	0.198857	67.3984	0.119676	77.7885	0.100459	81.5991	0.191369	68.1342	0.11356	79.5984
																	0.101763	81.5725	0.197977	67.5005	0.119082	77.8438	0.0999355	81.6403	0.19051	68.2353	0.112982	79.6476
																	0.101235	81.6134	0.197104	67.6018	0.118494	77.8986	0.099417	81.6812	0.189657	68.3356	0.11241	79.6963
																	0.100713	81.654	0.196238	67.7023	0.117912	77.953	0.0989038	81.7216	0.188812	68.435	0.111843	79.7446
																	0.100196	81.6941	0.195379	67.802	0.117335	78.007	0.0983959	81.7617	0.187973	68.5336	0.111282	79.7925
																	0.099684	81.7339	0.194527	67.9008	0.116764	78.0605	0.097893	81.8014	0.187141	68.6313	0.110726	79.84
																	0.0991773	81.7734	0.193682	67.9989	0.116198	78.1135	0.0973952	81.8407	0.186316	68.7283	0.110176	79.887
																	0.0986757	81.8124	0.192843	68.0961	0.115637	78.1661	0.0969023	81.8797	0.185497	68.8244	0.109631	79.9336
																	0.098179	81.8511	0.19201	68.1926	0.115082	78.2183	0.0964144	81.9183	0.184685	68.9198	0.109092	79.9799
																	0.0976873	81.8895	0.191184	68.2883	0.114532	78.2701	0.0959313	81.9566	0.183879	69.0143	0.108557	80.0257
																	0.0972004	81.9274	0.190365	68.3832	0.113987	78.3214	0.0954529	81.9945	0.18308	69.1081	0.108028	80.0711
																	0.0967183	81.9651	0.189552	68.4774	0.113447	78.3724	0.0949792	82.032	0.182287	69.2011	0.107504	80.1161
																	0.0962409	82.0024	0.188745	68.5708	0.112911	78.4229	0.0945101	82.0692	0.1815	69.2934	0.106984	80.1608
																	0.0957681	82.0394	0.187944	68.6635	0.112381	78.473	0.0940456	82.1061	0.180719	69.3849	0.10647	80.2051
																	0.0952999	82.076	0.18715	68.7554	0.111856	78.5227	0.0935856	82.1427	0.179944	69.4756	0.10596	80.249
																	0.0948361	82.1124	0.186362	68.8466	0.111335	78.572	0.09313	82.1789	0.179176	69.5656	0.105455	80.2925
																	0.0943769	82.1484	0.185579	68.9371	0.110819	78.6209	0.0926787	82.2148	0.178413	69.6549	0.104955	80.3356
																	0.0939219	82.184	0.184803	69.0269	0.110308	78.6694	0.0922318	82.2504	0.177657	69.7435	0.10446	80.3784
																	0.0934713	82.2194	0.184032	69.116	0.109801	78.7175	0.0917891	82.2857	0.176906	69.8313	0.103969	80.4209
																	0.093025	82.2545	0.183268	69.2043	0.109299	78.7653	0.0913505	82.3207	0.176161	69.9185	0.103482	80.4629
																	0.0925829	82.2892	0.182509	69.292	0.108801	78.8127	0.0909161	82.3553	0.175421	70.0049	0.103	80.5047
																	0.0921448	82.3237	0.181756	69.379	0.108308	78.8597	0.0904858	82.3897	0.174688	70.0907	0.102523	80.546
																	0.0917109	82.3578	0.181009	69.4654	0.107819	78.9063	0.0900594	82.4238	0.17396	70.1758	0.102049	80.5871
																	0.091281	82.3917	0.180267	69.551	0.107334	78.9526	0.089637	82.4575	0.173237	70.2602	0.10158	80.6278
																	0.090855	82.4253	0.17953	69.636	0.106854	78.9985	0.0892185	82.491	0.17252	70.3439	0.101115	80.6682
																	0.090433	82.4585	0.1788	69.7204	0.106377	79.0441	0.0888038	82.5242	0.171809	70.427	0.100655	80.7082
																	0.0900148	82.4915	0.178074	69.8041	0.105905	79.0893	0.0883929	82.5571	0.171102	70.5094	0.100198	80.7479
																	0.0896004	82.5243	0.177355	69.8872	0.105437	79.1341	0.0879858	82.5897	0.170402	70.5912	0.0997455	80.7873

## Sheet: Figure7C_D
	500				150
	FePhenM_R1_500	FePhenM_S1_500	FePhenM_R2_500	FePhenM_S2_500	FePhenM_R1_150	FePhenM_S1_150	FePhenM_R2_150	FePhenM_S2_150			FePhenM_500_Apo_Fr2	FePhenM_150_Apo_Fr2	FePhenM_500_cAMP_Fr2	FePhenM_150_cAMP_Fr2	FePhenM_500_cGMP_Fr2	FePhenM_150_cGMP_Fr2
Exp1	40.8633	4.35682	29.4	0.989938	40.8714	4.05779	29.2705	0.789944			0.11802	0.123	1	1	0.350826	0.259552
Exp2	41	4.23888	29.5072	0.983702	41.0821	4.08135	29.5043	0.5			0.13071	0.143625	1	1	0.360563	0.241256
Exp3	40.8514	4.51131	29.5489	0.507387	40.7771	4.36496	29.4	0.5			0.104914	0.119854	1	1	0.341259	0.218175
Exp4	40.7869	4.28	29.343	0.896598	41	4.48597	29.2347	0.953192			0.111675	0.121	1	1	0.32466	0.254522
										Average	0.11633	0.12687	1	1	0.344327	0.243376
